# Supplementary material for: Immune checkpoint blockade induces distinct alterations in the microenvironments of primary and metastatic brain tumors
Source: J Clin Invest. 2023 Sep 1;133(17):e169314. doi: 10.1172/JCI169314 (PMC10471177; doi:10.1172/JCI169314)
Supplement: Supplemental table 1 [file jci-133-169314-s071.xlsx]

## Sheet: S1A
Brain metastasis sample list for scRNAseq and/or CyTOF analysis
SampleID	Histology	ICI treated	Age	Sex	Molecular mutations	LocationBM	NumberBM	Immuno-, targeted, Chemotherapy before surgery	PreopVEGF	PreopICI1	PreopICI2	PreopICI3	PreopICItosurgery (months)	Chronic steroid use for ICI-induced irAE	OS (months)	OScensor	Cause of death	PFS_AfterBMSurgery (months)	PFScensor
LB3899	Endometrial adenocarcinoma	yes	71	F	TSC2 exon del35-42, RB1 S391*, TP53 C242fs*5	frontal lobe	2	Carboplatin/Paclitaxel x2 (6 cycles 2013, 6 cycles 3/2016-1/2017), Tamoxifen, Dostarlimab (Anti-PD1). TESARO clinical study 4010-01-001 anti-PD1 mAB 3/2018 - 12/2018 last dose	no	Dostarlimab	NA	NA	0.888158	no	3.42105	1	Lung metastases - pulmonal decompensation	1.94079	1
LB3912	Clear cell renal cancer	yes	74	F	3p-	cerebellum	1	RFA (2010, 2015, 2016), Nivolumab/Ipilimumab 10/2017 - 6/2018 (7 cycles), ablation, Nivolumab (8/2018 - 1/2019 8 doses, 3x 240 mg and 5 x 480 mg) (Anti-PD1)	no	Ipilimumab + Nivolumab	Nivolumab	NA	1.05263	yes	9.93421	1	Extensive peripheral disease - adrenal, lung, pancreatic metastases	8.51974	1
LB3976	NSCLC	yes	70	F	none (no EGFR, ALK, KRAS, NRAS, PIK3CA, ROS1, MET)	cerebellum	1	Carboplatin/Paclitaxel 5/2018 - 6/2018, Durvalumab start 7/2018 - 3/19 (Anti-PDL1) 10 cycles, surgery 4/19	no	Durvalumab	NA	NA	0.625	no	5.26316	1	Brain progression/recurrence local, hydrocephalus, LMD 8/19 peripheral progression 7/19	4.11184	1
LB4067	Melanoma	yes	57	F	NF1 loss, CDK4 amp, MDM2 amp, FGF23 amp, FGF6 amp (no BRAF, NRAS, KIT, HLD-A2)	occipital lobe	1	Pembrolizumab 11/2017-10/2018 at Vegas => restarted 12/2018-04/2019 w/ progression, Ipilimumab/Nivolumab 04/2019-06/2019 12 months Pembro completed 11/17 - 3/19, Started 3 cycles of ipi + nivo 4/19 (3 months) - 7/19	no	Pembrolizumab	Ipilimumab + Nivolumab	NA	0.723684	no	34.375	0	NA, still alive as of 06/2022	3.22368	1
LB4071	Ovarian	yes	57	F	MCL1 amp, PRKCI amp, SPEN rearrangement, TERC amp, TP53 p.R342fs, CDK12 p.P604fs, CCNE1 overexp, PAX8 overexp, BRAF overexp, MTOR overexp	parietal lobe	2	Carboplatin/Paclitaxel 01-05/2012, Paclitaxel x8 11/2012-05/2013, Arimidex/CDK 4/6i trial 08-11/2013, Doxil/carboplatin x5 11/2013-03/2014, Pemetrexed/Bevacizumab x8 04-09/2014, Bevacizumab only 09/2014-07/2018, Pembrolizumab x2 05-06/2019	yes	Pembrolizumab	NA	NA	0.822368	no	35.0329	0	NA, still alive as of 06/2022	7.59868	1
LB4508	Melanoma	yes	75	M	KDM5C S485fs, B2M L15fs, CDKN2A M52fs, PTEN Y336fs, NRAS Q61R, TP53 Q317fs, ZNRF3 R361fs, NF1 loss	cerebellum	1	TSR022 (anti-TIM3)/TSR-042 (anti-PD1) x5 12/2019-02/2020, Ipi/Nivo x2 03/2020 - 04/2020, Imlygic (oncolytic virus) x6/pembro x5 08/2020-12/2020	no	Cobolimab + Dostarlimab	Ipilimumab + Nivolumab	Pembrolizumab + Talimogene Laherparepvec	3.45395	yes	7.79605	1	leptomeningeal spread	6.94079	1
LB4646	Melanoma	yes	66	F	BRAF V600E	temporal lobe	2	gamma knife to brain met 01/2021, EBRT to lung mets 02/2021, Ipi 3/Nivo 1 03/2021 => switched to Ipi 1/Nivo 3 x3 => Nivo alone till 05/2021	no	Ipilimumab + Nivolumab	Nivolumab	NA	2.36842	yes	10.0987	0	NA, still alive as of 06/2022	10.0987	0
LB4808	Melanoma	yes	66	M	BRAF V600K	parietal lobe	2	04/2018-03/2019 x11 Nivo; 6/16/21-7/27/21 Ipi+Nivo x3 => Ipi only 10/19/21 x1	no	Nivolumab	Ipilimumab + Nivolumab	Ipilimumab	3.71711	no	4.21053	0	NA, still alive as of 06/2022	4.21053	0
LB3855	Villoglandular endometrioid adenocarcinoma	no	63	F	ER+/PR+, absent MLH1 and PMS2, MLH1 methylation, APC R1858*, ARID1A Q1519fs*8, ASXL1 G645fs*58, BCOR G400fs*42, BCOR N1425S, BCORL1 P1681fs*20, CTCF E258fs*45, EZH2 G395fs*29, KDM5C R599fs*23, KRAS G13D, PIK3CA E545D, PIK3CA H1047Y, PTEN V85fs*7, PTEN H93R, QKI K134fs*14, SMARCA4 Q160fs*143	temporal lobe	4	taxotere/cyclophosphamide x3 + EBRT w/ VC boost (2014), palliative XRT to periaortic nodal mass, Doxil x8 (07/2016- 2017), Cisplatin x6 (11/2017-03/2018), Bevacizumab x4 (04-06/2018), RFA/kyphoplasty for L2 fx + 50Gy in 10 fx to L2 spine + para-aortic node (08/2018)	yes	NA	NA	NA	NA	NA	42.5658	0	NA, still alive as of 06/2022	42.5658	0
LB3858	Breast	no	55	F	ER+/PR+/Her2-, BRCA2 mut S1982fs*22 6174delT, PI3KCA E545K, MSH3 del intron10-11	temporal lobe	2	neoadjuvant taxotere/cyclophosphamide x4 + taxotere alone x4 (2002) => L mastectomy => XRT + lupron/tamoxifen (2003-2007) => letrozole (2007-2012)	no	NA	NA	NA	NA	NA	42.1382	0	NA, still alive as of 06/2022	8.91447	1
LB3878	Adenocarcinoma colon	no	63	M	APC E1408*, APC I1055fs*4, MYC amp, TP53 R110L, FBXW7 R393*, SOX9 P374fs*9 (EGFR high exp but no mutation)	cerebellum	1	Oxaliplatin/Capecitabine x6 08/2015-12/2015, Capecitabine alone 03/2016-10/2016, Bev/Capecitabine 01/2017-04/2018, CapeOx/Bev 04/2018-07/2018, Irinotecan/Bev 07/2018-12/2018	yes	NA	NA	NA	NA	NA	20.9211	1	Hypoxic respiratory failure	20.4276	1
LB3894	Uterine	no	58	F	N/A	parietal lobe	2	Gemcitabine/Docetaxel 09/2016-05/2017, Gem only 07/2017-11/2017, Anlotinib 12/2017, Doxorubicin/Olaratumab 02/2018-08/2018, Pazopanib 09/2018-01/2019	yes	NA	NA	NA	NA	NA	4.93421	1	Progress of spinal and lung metastases, respiratory failure and acute bleed, significant event in ICU	4.93421	1
LB3935	Breast	no	51	F	ER+/PR+/Her2-	frontal lobe	3	Doxorubicin/Cyclophosphamide x4 2011, Taxol x4 2011, XRT, Tamoxifen 12/2011-06/2013, Letrozole 06/2013, D-CARE study (Denosumab) 2013-2017, Fulvestrant/Palbociclib 10/2017-05/2018, Afinitor/Exemestane 06/2018-01/2019	no	NA	NA	NA	NA	NA	2.66447	1	Drowned in pool, may or may not be related to known disease	2.66447	1
LB3955	Endometrial	no	60	F	MLH1 and PMS2 loss, ER+/PR+; mutations: CTNNB1, PTEN, ARID1A, IRF2, RBM10	frontal lobe	2	Carboplatin/Paclitaxel x6 01/2017-05/2017, Doxorubicin/Cisplatin x7 09/2017-01/2018, Letrozole/Everolimus 06/2018-02/2019	no	NA	NA	NA	NA	NA	2.99342	1	Brain progression, PE	1.08553	1
LB3985	Melanoma	no	61	M	BRAF V600E	frontal lobe	3	none	no	NA	NA	NA	NA	NA	19.3421	1	PE in 11/20, Admitted with hypotension and cardiac arrest	7.56579	1
LB4022	Breast	no	77	F	BRCA1 Q1756fs*74, APC I1307K, MAP3K1 exon7-12dup, SMAD4 intron3-4del, STK11 S428, NF1 Y489C	frontal lobe	1	FOLFOX x10 01/2018-06/2018, 5FU maintenance 06/2018-05/2019, Neoadjuvant SBRT 25 Gy	no	NA	NA	NA	NA	NA	13.6184	1	Not reported, likely progressive disease in hospice setting	2.69737	1
LB4104	Adenoid cystic carcinoma	no	38	F	MYC amp	cerebellum	4	08-10/2011 45 Gy in 25 fx to L maxillary sinus, infratemporal fossa, sphenoid sinus, nasal cavity, and bilateral ethmoids with 25.2 GyE proton boost to the GTV, Carboplatin/Vinorelbine x5 5/2017-10/2018, Vinorelbine alone 11/2018-05/2019	no	NA	NA	NA	NA	NA	8.02632	1	Pt had cardiac arrest on 4/3/20 d/t asphyxiation from second bleed w/ROSC; now s/p trach 4/6/20 and PEG 4/7/20	7.79605	1
Met5109	Melanoma	no	42	M	BRAF mutation	frontal lobe	11	Cyclosporine post renal transplant, Tafinlar/Mekinist 2017 for 9 months	no	NA	NA	NA	NA	NA	0.888158	1	Brain, LMD	0.888158	1

## Sheet: S1B
CyTOF antibodies
Metal label	Specificity	Clone	Source	Catalog Number
115In (Intracelluar)	Ki67	SolA15	eBiosciences	14-5698-95
141Pr	CD137 (4-1BB)	4B4-1	Biolegend	309802
142Nd	CD19	HIB19	Fluidigm	3142001B
143Nd	CD25 (IL-2R)	M-A251	Biolegend	356102
144Nd	CD15 (SSEA-1)	W6D3	Fluidigm	3144019B
145Nd	CD4	RPA-T4	Fluidigm	3145001B
146Nd	CD8	RPA-T8	Biolegend	301002
147Sm	CD11c	Bu15	Fluidigm	347008B
148Nd	TIGIT	MBSA43	Thermo Scientific	16-9500-82
149Sm	CD278 (ICOS)	DX29	BD	7801
150Nd	CD152 (CTLA-4)	14D3	Invitrogen	14-1529-82
151Eu	CD14	M5E2	Fluidigm	3151009B
152Sm	TCRγδ	11F2	Fluidigm	3152008B
153Eu	TIM3	F38-2E2	Fluidigm	3153008B
154Sm	CD45RO	UCHL1	Biolegend	304202
155Gd	CD279 (PD-1)	EH12.2H	Fluidigm	3155009B
156Gd	CD274 (PD-L1)	29E.2A3	Fluidigm	3156026B
158Gd	CD33	WM53	Fluidigm	3158001B
159Tb	CD197 (CCR7)	G043H7	Fluidigm	3159003A
160Gd	CD39	A1	Fluidigm	3160004B
162Dy	CD69	FN50	Fluidigm	3162001B
163Dy	CD56 (NCAM)	NCAM16.2	Fluidigm	3163007B
164Dy	CD38	HIT2	Biolegend	303502
165Ho	CD16	B73.1	Fluidigm	3165007B
167Er	CD27	O323	Fluidigm	3167002B
168Er	CD206	MMR	Fluidigm	3168008B
169Tm	CD45RA	HI100	Fluidigm	3169008B
170Er	CD3	UCHT1	Fluidigm	3170001B
171Yb	CD68	Y1/82A	Fluidigm	3171011B
172Yb	CD196 (CCR6)	G034E3	Biolegend	353427
174Yb	HLA-DR	L243	Fluidigm	3174001B
175Lu	CD194 (CCR4)	L291H4	Fluidigm	3175035A
176Yb	CD127 (IL-7Rα)	A0195D5	Fluidigm	3176004B
209Bi	CD11b	ICRF44	Fluidigm	3209003B

## Sheet: S1C
The number of cells from each CyTOF cluster per tumor sample
Sample	Condition	Lymphoid	Myeloid	Neutrophil	NK	Unknown	Total
LB3018	rGBM	721	6600	6	692	1981	10000
LB3871	rGBM	489	8907	2	248	354	10000
LB3958	rGBM	1256	6808	120	88	1728	10000
LB4015	rGBM	2164	2955	118	592	1494	7323
LB4059	rGBM	2055	7242	22	171	510	10000
LB4101	rGBM	249	8165	46	648	892	10000
LB4102	rGBM	16	25	2	37	4131	4211
LB4177	rGBM	565	8062	4	247	1122	10000
LB3667	rGBM.ICB	1538	7335	9	804	314	10000
LB3853	rGBM.ICB	1064	7897	50	60	929	10000
LB3864	rGBM.ICB	2045	6794	16	727	418	10000
LB3869	rGBM.ICB	1658	4821	46	359	3116	10000
LB3872	rGBM.ICB	2911	6692	10	214	173	10000
LB3914	rGBM.ICB	3171	6397	2	327	103	10000
LB3944	rGBM.ICB	2699	6723	6	378	194	10000
LB4003	rGBM.ICB	2424	6563	3	423	587	10000
LB4006	rGBM.ICB	2557	1197	60	57	660	4531
LB4024	rGBM.ICB	2209	6192	58	822	719	10000
LB4025	rGBM.ICB	5648	4026	28	78	220	10000
LB4075	rGBM.ICB	2224	7335	2	232	207	10000
LB4112	rGBM.ICB	1095	6518	11	44	1052	8720
LB4117	rGBM.ICB	196	1772	20	426	1058	3472
LB3855	BrM	232	4666	147	3363	1592	10000
LB3878	BrM	22	129	12	84	9753	10000
LB3894	BrM	4291	4022	20	483	1184	10000
LB3935	BrM	7	108	0	160	9725	10000
LB3943	BrM	12	141	7	1061	8779	10000
LB3955	BrM	390	3140	120	3735	2615	10000
LB3985	BrM	37	285	9	58	9611	10000
LB4022	BrM	20	211	18	54	9697	10000
LB4104	BrM	332	4762	294	634	3978	10000
Met5109	BrM	51	2205	139	4215	3390	10000
LB3899	BrM.ICB	1322	2420	8	139	6111	10000
LB3912	BrM.ICB	6811	1927	5	154	1103	10000
LB3976	BrM.ICB	965	3223	33	208	5571	10000
LB4067	BrM.ICB	424	1438	6	1613	6519	10000
LB4071	BrM.ICB	3423	3402	59	1349	1767	10000
The proportion of cells from each CyTOF cluster per tumor sample
Sample	condition	Lymphoid	Myeloid	CD15+CD16+	NK
LB3018	rGBM	0.0899115	0.823045	0.000748223	0.086295
LB3871	rGBM	0.0506946	0.923388	0.00020734	0.0257101
LB3958	rGBM	0.151838	0.823017	0.0145068	0.0106383
LB4015	rGBM	0.371247	0.506948	0.0202436	0.101561
LB4059	rGBM	0.216544	0.763119	0.00231823	0.018019
LB4101	rGBM	0.0273386	0.896465	0.00505051	0.0711462
LB4102	rGBM	0.2	0.3125	0.025	0.4625
LB4177	rGBM	0.0636405	0.908087	0.000450552	0.0278216
LB3667	rGBM.ICB	0.158786	0.757279	0.000929176	0.0830064
LB3853	rGBM.ICB	0.117297	0.870577	0.00551207	0.00661449
LB3864	rGBM.ICB	0.213421	0.709038	0.0016698	0.0758714
LB3869	rGBM.ICB	0.240848	0.70032	0.00668216	0.0521499
LB3872	rGBM.ICB	0.296225	0.680981	0.0010176	0.0217767
LB3914	rGBM.ICB	0.3204	0.646357	0.000202081	0.0330403
LB3944	rGBM.ICB	0.27524	0.685601	0.00061187	0.0385478
LB4003	rGBM.ICB	0.257516	0.697227	0.000318708	0.0449379
LB4006	rGBM.ICB	0.660553	0.309222	0.0154999	0.0147249
LB4024	rGBM.ICB	0.238013	0.667169	0.00624933	0.088568
LB4025	rGBM.ICB	0.577505	0.411656	0.00286299	0.00797546
LB4075	rGBM.ICB	0.227101	0.749004	0.000204228	0.0236904
LB4112	rGBM.ICB	0.142801	0.850026	0.00143453	0.00573813
LB4117	rGBM.ICB	0.081193	0.734051	0.008285	0.176471
LB3855	BrM	0.0275928	0.554948	0.0174833	0.399976
LB3878	BrM	0.0890688	0.522267	0.048583	0.340081
LB3894	BrM	0.486729	0.456216	0.0022686	0.0547868
LB3935	BrM	0.0254545	0.392727	0	0.581818
LB3943	BrM	0.00982801	0.115479	0.00573301	0.86896
LB3955	BrM	0.0528097	0.425186	0.0162492	0.505755
LB3985	BrM	0.0951157	0.732648	0.0231362	0.1491
LB4022	BrM	0.0660066	0.69637	0.0594059	0.178218
LB4104	BrM	0.0551312	0.790767	0.048821	0.105281
Met5109	BrM	0.00771558	0.333585	0.0210287	0.63767
LB3899	BrM.ICB	0.339933	0.622268	0.00205708	0.0357418
LB3912	BrM.ICB	0.765539	0.21659	0.000561987	0.0173092
LB3976	BrM.ICB	0.217882	0.727704	0.00745089	0.0469632
LB4067	BrM.ICB	0.121804	0.4131	0.00172364	0.463373
LB4071	BrM.ICB	0.415766	0.413215	0.00716628	0.163853

## Sheet: S1D
Cell density per mg of tumor
Sample	Condition	Lymphoid.CyTOF Fraction	Myeloid.CyTOF Fraction	Neutrophil.CyTOF Fraction	NK.CyTOF Fraction	mg of tumor for digestion	total # of CD45 from digest	RawEvent.CyTOF	LiveSingletEvent.CyTOF	Lymphoid.Density	Myeloid.Density	Neutrophil.Density	NK.Density	CD45.Density
LB3018	rGBM	0.0721	0.66	0.0006	0.0692	not recorded	2600000	3000000	28130	#VALUE!	#VALUE!	#VALUE!	#VALUE!	#VALUE!
LB3871	rGBM	0.0489	0.8907	0.0002	0.0248	1	12500000	554280	140015	154406	2.81246e+06	631.517	78308.2	3.04581e+06
LB3958	rGBM	0.1256	0.6808	0.012	0.0088	2.3	30500000	38134	23951	1.0461e+06	5.67026e+06	99945.8	73293.6	6.8896e+06
LB4015	rGBM	0.295507	0.403523	0.0161136	0.0808412	0.79	2250000	462507	7323	13325.8	18196.8	726.64	3645.51	35894.8
LB4059	rGBM	0.2055	0.7242	0.0022	0.0171	3.1	6000000	1122069	403481	143023	504024	1531.14	11901.2	660479
LB4101	rGBM	0.0249	0.8165	0.0046	0.0648	3.5	4880000	123908	25223	7067.22	231742	1305.59	18391.8	258507
LB4102	rGBM	0.00379957	0.00593683	0.000474947	0.00878651	0.59	1650000	18816	4211	2378.07	3715.73	297.259	5499.29	11890.3
LB4177	rGBM	0.0565	0.8062	0.0004	0.0247	4.7	9400000	172782	39468	25812.2	368315	182.741	11284.3	405594
LB3667	rGBM.ICB	0.1538	0.7335	0.0009	0.0804	4.1	16500000	558364	230366	255363	1.21787e+06	1494.32	133493	1.60822e+06
LB3853	rGBM.ICB	0.1064	0.7897	0.005	0.006	5.1	11000000	558908	193810	79579.3	590637	3739.63	4487.55	678443
LB3864	rGBM.ICB	0.2045	0.6794	0.0016	0.0727	5	11500000	3000000	251303	39400.1	130897	308.265	14006.8	184612
LB3869	rGBM.ICB	0.1658	0.4821	0.0046	0.0359	2.5	5000000	2230566	108973	16200.1	47105.4	449.461	3507.75	67262.8
LB3872	rGBM.ICB	0.2911	0.6692	0.001	0.0214	2.7	112000000	3000000	772408	3.10901e+06	7.1472e+06	10680.2	228556	1.04954e+07
LB3914	rGBM.ICB	0.3171	0.6397	0.0002	0.0327	1.4	5500000	1168739	142552	151945	306526	95.8342	15668.9	474235
LB3944	rGBM.ICB	0.2699	0.6723	0.0006	0.0378	2	10000000	1012611	63161	84174.2	209672	187.123	11788.8	305822
LB4003	rGBM.ICB	0.2424	0.6563	0.0003	0.0423	4.9	13000000	646729	34621	34426.8	93211	42.6075	6007.65	133688
LB4006	rGBM.ICB	0.564335	0.26418	0.0132421	0.01258	1.5	650000	139988	4531	7915.2	3705.32	185.73	176.444	11982.7
LB4024	rGBM.ICB	0.2209	0.6192	0.0058	0.0822	4.75	1000000	2998979	25710	398.686	1117.55	10.468	148.357	1675.06
LB4025	rGBM.ICB	0.5648	0.4026	0.0028	0.0078	1.1	3150000	2535016	158457	101098	72064.7	501.195	1396.19	175060
LB4075	rGBM.ICB	0.2224	0.7335	0.0002	0.0232	0.5	4200000	711921	189957	498468	1.644e+06	448.263	51998.5	2.19492e+06
LB4112	rGBM.ICB	0.125573	0.747477	0.00126147	0.00504587	0.88	4000000	72807	8720	68362.6	406929	686.747	2746.99	478725
LB4117	rGBM.ICB	0.0564516	0.510369	0.00576037	0.122696	0.97	3000000	65230	3472	9293.05	84016.7	948.27	20198.2	114456
LB3855	BrM	0.0232	0.4666	0.0147	0.3363	0.51	2400000	44828	16021	39018.4	784740	24722.9	565598	1.41408e+06
LB3878	BrM	0.0022	0.0129	0.0012	0.0084	0.6	88000000	3000000	1729557	186023	1.09077e+06	101467	710271	2.08854e+06
LB3894	BrM	0.4291	0.4022	0.002	0.0483	5.5	33800000	3000000	424103	372789	349419	1737.54	41961.5	765906
LB3935	BrM	0.0007	0.0108	0	0.016	1.2	35098000	3000000	2366764	16152.2	249206	0	369194	634552
LB3943	BrM	0.0012	0.0141	0.0007	0.1061	0.65	3300000	256702	214033	5079.64	59685.8	2963.13	449125	516854
LB3955	BrM	0.039	0.314	0.012	0.3735	2	5500000	467856	21631	4958.63	39923.3	1525.73	47488.4	93896.1
LB3985	BrM	0.0037	0.0285	0.0009	0.0058	1.45	108990000	327428	221409	188061	1.44858e+06	45744.7	294799	1.97719e+06
LB4022	BrM	0.002	0.0211	0.0018	0.0054	2.1	20500000	705528	18664	516.482	5448.88	464.834	1394.5	7824.7
LB4104	BrM	0.0332	0.4762	0.0294	0.0634	0.7	3000000	348621	29797	12161.3	174434	10769.4	23223.7	220589
Met5109	BrM	0.0051	0.2205	0.0139	0.4215	1.5	7500000	2593945	1253279	12320.5	532679	33579.3	1.01825e+06	1.59683e+06
LB3899	BrM.ICB	0.1322	0.242	0.0008	0.0139	2.03	27000000	438620	55436	222230	406805	1344.81	23366.1	653746
LB3912	BrM.ICB	0.6811	0.1927	0.0005	0.0154	0.4	2900000	32218	17545	2.68908e+06	760807	1974.07	60801.4	3.51266e+06
LB3976	BrM.ICB	0.0965	0.3223	0.0033	0.0208	1.4	6500000	1548291	63436	18356.8	61309.6	627.744	3956.69	84250.8
LB4067	BrM.ICB	0.0424	0.1438	0.0006	0.1613	2.17	20000000	2285513	380870	65122.2	220863	921.541	247741	534647
LB4071	BrM.ICB	0.3423	0.3402	0.0059	0.1349	7.25	527450000	1698282	651419	9.55214e+06	9.49354e+06	164644	3.76449e+06	2.29748e+07
Cell density per mg of tumor in log10 scale
Sample	condition	Lymphoid.Density	Myeloid.Density	Neutrophil.Density	NK.Density
LB3018	rGBM	#VALUE!	#VALUE!	#VALUE!	#VALUE!
LB3871	rGBM	5.18866	6.44909	2.80039	4.89381
LB3958	rGBM	6.01957	6.7536	4.99976	4.86507
LB4015	rGBM	4.12469	4.25999	2.86132	3.56176
LB4059	rGBM	5.1554	5.70245	3.18502	4.07559
LB4101	rGBM	3.84925	5.36501	3.11581	4.26462
LB4102	rGBM	3.37622	3.57004	2.47313	3.74031
LB4177	rGBM	4.41183	5.56622	2.26184	4.05247
LB3667	rGBM.ICB	5.40716	6.0856	3.17444	5.12546
LB3853	rGBM.ICB	4.9008	5.77132	3.57283	3.65201
LB3864	rGBM.ICB	4.5955	5.11693	2.48892	4.14634
LB3869	rGBM.ICB	4.20952	4.67307	2.65269	3.54503
LB3872	rGBM.ICB	6.49262	6.85414	4.02858	5.35899
LB3914	rGBM.ICB	5.18169	5.48647	1.98152	4.19504
LB3944	rGBM.ICB	4.92518	5.32154	2.27213	4.07147
LB4003	rGBM.ICB	4.5369	4.96947	1.62949	3.7787
LB4006	rGBM.ICB	3.89846	3.56883	2.26888	2.24661
LB4024	rGBM.ICB	2.60063	3.04827	1.01986	2.17131
LB4025	rGBM.ICB	5.00474	4.85772	2.70001	3.14494
LB4075	rGBM.ICB	5.69764	6.2159	2.65153	4.71599
LB4112	rGBM.ICB	4.83482	5.60952	2.8368	3.43886
LB4117	rGBM.ICB	3.96816	4.92437	2.97693	4.30531
LB3855	BrM	4.59127	5.89473	4.3931	5.75251
LB3878	BrM	5.26957	6.03773	5.00633	5.85142
LB3894	BrM	5.57146	5.54335	3.23993	4.62285
LB3935	BrM	4.20823	5.39656	#NUM!	5.56725
LB3943	BrM	3.70583	4.77587	3.47175	5.65237
LB3955	BrM	3.69536	4.60123	3.18348	4.67659
LB3985	BrM	5.2743	6.16094	4.66034	5.46953
LB4022	BrM	2.71306	3.73631	2.6673	3.14442
LB4104	BrM	4.08498	5.24163	4.03219	4.36593
Met5109	BrM	4.09063	5.72647	4.52607	6.00785
LB3899	BrM.ICB	5.3468	5.60939	3.12866	4.36859
LB3912	BrM.ICB	6.4296	5.88127	3.29536	4.78391
LB3976	BrM.ICB	4.2638	4.78753	2.79778	3.59733
LB4067	BrM.ICB	4.81373	5.34412	2.96451	5.394
LB4071	BrM.ICB	6.9801	6.97743	5.21655	6.57571

## Sheet: S1E
The number of cells from each scRNAseq cluster per tumor sample
Sample	Condition	CancerType	Lymphoid	Myeloid	Lymphoid.Cycling	Myeloid.Cycling	Tumor/normal	Ambiguous	Total	CD45
LB3018	rGBM	rGBM	101	510	2	15	137	15	780	628
LB3871	rGBM	rGBM	298	5922	72	375	683	2650	10000	6667
LB3958	rGBM	rGBM	187	2075	5	61	79	270	2677	2328
LB3964	rGBM	rGBM	237	360	37	12	446	133	1225	646
LB4015	rGBM	rGBM	52	189	3	22	114	100	480	266
LB4059	rGBM	rGBM	185	2680	22	172	390	172	3621	3059
LB4101	rGBM	rGBM	115	2582	7	57	295	264	3320	2761
LB4102	rGBM	rGBM	673	2402	53	108	53	504	3793	3236
LB4130	rGBM	rGBM	18	243	6	25	80	176	548	292
LB4143	rGBM	rGBM	140	682	15	95	117	191	1240	932
LB4177	rGBM	rGBM	126	1759	18	123	55	384	2465	2026
LB3667	rGBM.ICB	rGBM	856	4809	346	560	357	1534	8462	6571
LB3853	rGBM.ICB	rGBM	164	3450	7	15	36	180	3852	3636
LB3864	rGBM.ICB	rGBM	401	2807	22	54	219	494	3997	3284
LB3869	rGBM.ICB	rGBM	149	503	14	71	1334	204	2275	737
LB3872	rGBM.ICB	rGBM	629	6207	208	148	823	1985	10000	7192
LB3914	rGBM.ICB	rGBM	1108	1661	7	18	80	697	3571	2794
LB3944	rGBM.ICB	rGBM	756	1243	18	30	63	618	2728	2047
LB4003	rGBM.ICB	rGBM	285	1331	59	115	1353	1214	4357	1790
LB4006	rGBM.ICB	rGBM	337	270	25	14	389	158	1193	646
LB4024	rGBM.ICB	rGBM	38	167	18	14	319	145	701	237
LB4025	rGBM.ICB	rGBM	1467	2059	349	5	77	2264	6221	3880
LB4075	rGBM.ICB	rGBM	296	2540	140	779	182	896	4833	3755
LB4112	rGBM.ICB	rGBM	194	2131	69	67	22	461	2944	2461
LB4117	rGBM.ICB	rGBM	81	1061	1	1	9	227	1380	1144
GSM5645888_Melan_1	BrM	Melanoma	145	572	61	6	19	216	1019	784
GSM5645890_Melan_3	BrM	Melanoma	8	216	63	16	70	643	1016	303
GSM5645891_Breast_1	BrM	Breast	25	930	4	3	54	3	1019	962
GSM5645892_Breast_2	BrM	Breast	30	519	7	14	86	67	723	570
GSM5645895_Lung_2	BrM	Lung	592	83	3	6	10	19	713	684
GSM5645896_Lung_3	BrM	Lung	3750	256	26	11	78	181	4302	4043
GSM5645898_Ovarian_2	BrM	Ovarian	627	49	3	4	42	187	912	683
GSM5645900_Colorectal	BrM	Colorectal	633	76	5	0	3	3	720	714
GSM5645902_Renal_Cell	BrM	RCC	4	58	14	12	14	33	135	88
GSM5645904_Unknown_Carc	BrM	Unknown	0	507	1	3	17	572	1100	511
LB3855	BrM	Endometrial	140	1759	167	278	1341	177	3862	2344
LB3858	BrM	Breast	18	57	2	0	3184	168	3429	77
LB3878	BrM	Colorectal	67	907	6	21	197	50	1248	1001
LB3894	BrM	Uterine	1710	2301	167	123	777	190	5268	4301
LB3955	BrM	Endometrial	64	541	34	22	615	164	1440	661
LB3985	BrM	Melanoma	304	1055	170	16	6896	878	9319	1545
LB4022	BrM	Gastric	35	205	19	7	712	154	1132	266
LB4104	BrM	Adenoid.cystic	24	557	10	3	227	46	867	594
Met5109	BrM	Melanoma	52	772	235	44	4132	92	5327	1103
LB3899	BrM.ICB	Endometrial	847	3157	771	75	2131	1516	8497	4850
LB3912	BrM.ICB	RCC	5897	1356	119	37	186	395	7990	7409
LB3976	BrM.ICB	Lung	354	1533	243	47	4545	270	6992	2177
LB4067	BrM.ICB	Melanoma	300	1222	72	27	3072	273	4966	1621
LB4071	BrM.ICB	Ovarian	1371	1159	191	147	1155	179	4202	2868
LB4508_On-Surgery_CD45_GEX	BrM.ICB	Melanoma	645	124	15	2	14	82	882	786
LB4646_On-Surgery_CD45_GEX	BrM.ICB	Melanoma	919	1462	58	86	198	269	2992	2525
LB4808_On-Surgery_CD45_GEX	BrM.ICB	Melanoma	667	1050	186	51	959	152	3065	1954
Post_P23	BrM.ICB	Melanoma	182	60	30	53	1	3	329	325

## Sheet: S1F
Raw data linked to Figure 1H
ICB-naïve BrM
PtID	Histology	Tumor area mm2	CD45+ cells tumor area	CD45+ density tumor tissue	Stroma area mm2	CD45+ cells stroma area	CD45+ density tumor stroma
LBJK01	Melanoma	0.2742	2	7.29	51.1501	8038	157.15
LBJK02	Melanoma	18.3138	1078	58.86	91.4369	53493	585.03
LBJK03	Melanoma	84.8081	147	1.73	17.195	1052	61.18
LBJK04	Melanoma	11.9299	113	9.47	134.188	23529	175.34
LBJK05	Melanoma	2.84836	150	52.66	114.213	10857	95.06
LB3410	Melanoma	237.108	6913	29.16	9.58116	2451	255.81
LBJK06	Melanoma	83.9691	95	1.13	36.5372	296	8.1
LB2762	Melanoma	22.9387	130	5.67	12.1617	2564	210.83
LBJK07	Melanoma	0.995437	4	4.02	18.4037	998	54.23
LBJK08	Melanoma	47.925	814	16.98	8.57995	6629	772.62
LBJK09	Melanoma	84.5045	1198	14.18	24.0567	9593	398.77
LBJK10	Breast	6.05184	657	108.56	4.10153	4231	1031.57
LB2687	Breast	39.451	790	20.02	45.733	22648	495.22
LB3028	Breast	58.4592	8356	142.94	18.0135	61744	3427.65
LBJK11	Breast	36.8311	3779	102.6	23.6251	12417	525.59
LBJK12	Breast	10.4345	305	29.23	12.2117	2788	228.31
LBJK13	Breast	36.3552	2509	69.01	6.1597	3770	612.04
LBJK14	Breast	16.4562	1026	62.35	10.8761	2970	273.08
LBJK14	Breast	12.5907	956	75.93	7.26545	7831	1077.84
LBJK14	Breast	33.3962	2317	69.38	12.9119	8154	631.51
LB3493	Breast	61.9157	4183	67.56	21.3161	34034	1596.63
LB3785	Breast	29.0272	3445	118.68	33.1104	24635	744.03
LB3932	Breast	15.3026	573	37.44	5.01298	2682	535.01
LB3935	Breast	36.4129	768	21.09	16.8507	3576	212.22
LBJK15	Lung	83.5903	20054	239.91	26.6913	60569	2269.24
LBJK16	Lung	23.2335	2238	96.33	14.8984	61173	4106.01
LB3262	Lung	10.1731	2116	208	20.7806	16405	789.44
LB3320	Lung	27.2765	1647	60.38	7.53947	11740	1557.14
LBJK17	Lung	41.9175	6374	152.06	51.4939	126701	2460.51
LBJK18	Lung	30.5738	1489	48.7	41.9927	20005	476.39
LBJK19	Lung	35.5649	1378	38.75	20.5558	11939	580.81
LB3890	Lung	7.97106	632	79.29	2.63701	4948	1876.37
LB3943	Lung	0.121129	1	8.26	0.859207	744	865.91
ICB-treated BrM
PtID	Histology	Tumor area mm2	CD45+ cells tumor area	CD45+ density tumor tissue	Stroma area mm2	CD45+ cells stroma area	CD45+ density tumor stroma
15769	Ovarian	52.4759	101807	1940.07	30.9974	95079	3067.32
07361	Lung	21.9976	2815	127.968	72.1965	30624	424.176
01624	Endometrial	0.46633	45	96.4982	6.11187	2921	477.922
02683	RCC	3.42136	963	281.467	85.34	72909	854.336
15481	Melanoma	37.2778	34454	924.25	25.9632	41373	1593.52

## Sheet: S1G
Manual staining
Antibody	Clone	Dilution	Company	Opal	Dilution	Antigen retrieval buffer
CD8	C8/144B	1:5,000	Dako, Glostrup, Denmark	520	1:1,00	AR9
CD4	4B12	1:4,000	Invitrogen, Thermo Fisher, Carlsbad, California, USA	690	1:1,00	AR9
CD45	2B11 + PD7/26	1:1,000	Dako	520	1:1,00	AR9
PD1	EPR4877	1:50,000	Abcam, Cambridge, United Kingdom	650	1:1,00	AR9
PDL1	SP142	1:4,000	Spring Biosciences, Pleasanton, California	570	1:1,00	AR9
MART 1	M2-7C10 + M2-9E3	1:1,00	Biocare Medical, Pacheco, California, USA	650	1:1,00	AR6
PANCK	AE1/AE3	1:5,00	Dako	650	1:1,00	AR6
Spectral DAPI			PerkinElmer, Waltham, Massachusetts, USA
Autostainer
Antibody	Clone	Dilution	Company	Catalog number	Opal	Dilution	Antigen retrieval buffer
CD3	Polyclonal	1-200	Dako	A0542	690	1--100	ER2 30mins
CD4	4B12	1--50	Dako	M7310	620	1--100	ER2 30 mins
CD8	C8/144B	1-200	Dako	M7103	690	1--100	ER2 30 mins
CD45	2B11+PD7/26	1--200	Dako	M0701	520	1--100	ER1 30 mins
CD14	EPR3653	1 to 3500	Abcam	ab133335	480	1--100	ER2 30mins
CD206	CL0387	1 to 300	Sigma	AMAb90746	520	1--100	ER1 30mins
HLA-DR	EPR3692	1 to 300	Abcam	ab92511	570	1--100	ER2 30mins
PD1	NAT105	1--50	cell marque	NAT105 315m-96	480	1--100	ER2 30mins
PDL1	SP142	1-100	abcam	ab228462	570	1--100	ER2 30mins
MART 1	M2-7C10 + M2-9E3	1-100	Biocare	CM077c	780	1--100	ER2 30 mins
PANCK	AE1/AE3	1-250	Dako	M3515	780	1--100	ER2 30mins
SMA	1A4	1--5000	Dako	M0851	780	1--100	ER1 30 mins
