# Supplementary material for: Immune checkpoint blockade induces distinct alterations in the microenvironments of primary and metastatic brain tumors
Source: J Clin Invest. 2023 Sep 1;133(17):e169314. doi: 10.1172/JCI169314 (PMC10471177; doi:10.1172/JCI169314)
Supplement: Supplemental table 2 [file jci-133-169314-s072.xlsx]

## Sheet: S2A
The number of cells from each lymphoid subtype per tumor sample
Sample	Condition	CancerType	CD8-Tm	CD8-Trm.ex	CD8-Tprog.ex	CD8-Tem	CD8-Tearly.act.2	CD8-Tearly.act.1	CD8-Tinter.ex	CD8-Tterm.ex	CD4-Tcm	CD4-Tex	Treg	CD4-CD8-Tm	CTL/NK	CTL/NK-XCL	Cycling	Mito High	Tumor+Tcell	Mphage+Tcell	Mast cell	Lymphoid (Excluding Mito high, doublets and Mast cells)	Total
LB3018	rGBM	rGBM	9	43	2	1	0	0	1	0	18	1	0	0	11	2	0	3	3	9	0	88	103
LB3871	rGBM	rGBM	1	0	2	81	13	1	20	0	0	3	32	9	19	74	17	6	46	46	0	272	370
LB3958	rGBM	rGBM	3	44	18	1	1	3	7	3	31	0	5	2	33	10	4	9	2	15	1	165	192
LB3964	rGBM	rGBM	13	40	9	2	0	16	9	2	46	2	8	0	6	51	12	26	29	3	0	216	274
LB4015	rGBM	rGBM	2	14	0	0	1	4	3	0	6	0	1	3	0	0	0	12	4	5	0	34	55
LB4059	rGBM	rGBM	3	58	11	3	0	3	9	2	28	0	4	0	14	6	13	7	11	35	0	154	207
LB4101	rGBM	rGBM	9	0	1	0	1	0	2	26	10	0	0	0	36	0	0	0	8	29	0	85	122
LB4102	rGBM	rGBM	25	16	6	11	26	38	71	103	42	5	12	14	19	42	38	39	16	202	1	468	726
LB4130	rGBM	rGBM	0	0	0	0	2	1	0	1	1	0	4	1	0	1	2	2	8	1	0	13	24
LB4143	rGBM	rGBM	19	10	0	3	6	4	6	15	19	2	11	9	9	6	7	14	13	2	0	126	155
LB4177	rGBM	rGBM	10	7	1	1	4	2	9	23	10	1	3	2	10	8	9	3	8	33	0	100	144
LB3667	rGBM.ICB	rGBM	24	249	13	41	1	23	25	4	258	6	25	2	36	44	60	51	284	56	0	811	1202
LB3853	rGBM.ICB	rGBM	4	0	1	0	21	0	8	0	3	1	15	17	23	24	4	12	12	26	0	121	171
LB3864	rGBM.ICB	rGBM	3	0	7	3	123	5	46	0	2	2	38	25	3	41	15	11	10	89	0	313	423
LB3869	rGBM.ICB	rGBM	3	0	0	5	12	9	13	4	2	0	26	17	5	12	8	4	17	26	0	116	163
LB3872	rGBM.ICB	rGBM	10	2	24	55	25	3	30	3	17	86	198	48	12	17	97	32	34	144	0	627	837
LB3914	rGBM.ICB	rGBM	137	3	9	1	38	22	42	381	39	4	22	7	17	17	6	46	84	221	19	745	1115
LB3944	rGBM.ICB	rGBM	12	21	26	7	87	28	147	18	20	42	58	30	4	20	11	95	10	138	0	531	774
LB4003	rGBM.ICB	rGBM	0	30	18	2	8	32	38	0	10	11	30	0	10	4	18	50	44	31	8	211	344
LB4006	rGBM.ICB	rGBM	9	39	15	1	2	154	2	3	35	8	6	0	24	4	14	26	11	9	0	316	362
LB4024	rGBM.ICB	rGBM	1	6	3	0	1	0	0	2	7	1	0	0	3	2	0	3	16	11	0	26	56
LB4025	rGBM.ICB	rGBM	50	218	420	7	1	42	24	37	155	29	70	10	121	20	66	225	285	31	5	1270	1816
LB4075	rGBM.ICB	rGBM	1	68	10	3	2	33	9	0	43	4	29	3	7	17	26	23	111	41	6	255	436
LB4112	rGBM.ICB	rGBM	10	1	2	10	2	5	30	68	9	1	25	2	20	2	52	4	0	20	0	239	263
LB4117	rGBM.ICB	rGBM	10	0	0	0	2	2	3	9	6	3	1	0	13	1	1	3	0	28	0	51	82
GSM5645888_Melan_1	BrM	Melanoma	3	2	37	1	0	1	6	50	24	8	11	0	6	0	51	0	2	4	0	200	206
GSM5645890_Melan_3	BrM	Melanoma	0	0	0	0	0	0	1	3	1	0	0	0	0	0	59	0	5	2	0	64	71
GSM5645891_Breast_1	BrM	Breast	1	0	3	0	0	0	1	0	9	0	1	0	6	3	3	0	0	2	0	27	29
GSM5645892_Breast_2	BrM	Breast	0	0	0	0	1	0	0	0	0	0	1	0	5	0	0	0	30	0	0	7	37
GSM5645895_Lung_2	BrM	Lung	18	3	0	1	12	35	6	12	11	4	157	12	35	36	2	4	235	12	0	344	595
GSM5645896_Lung_3	BrM	Lung	122	283	207	118	127	127	601	206	386	132	748	74	190	54	9	197	117	71	7	3384	3776
GSM5645898_Ovarian_2	BrM	Ovarian	38	20	8	88	2	14	39	6	35	80	123	35	31	10	1	14	84	2	0	530	630
GSM5645900_Colorectal	BrM	Colorectal	79	9	2	0	8	123	5	1	91	1	31	26	29	110	1	56	64	2	0	516	638
GSM5645902_Renal_Cell	BrM	RCC	0	0	1	0	0	0	0	0	1	0	1	0	0	0	13	0	1	1	0	16	18
GSM5645904_Unknown_Carc	BrM	Unknown	0	0	0	0	0	0	0	0	0	0	0	0	0	0	1	0	0	0	0	1	1
LB3855	BrM	Endometrial	0	1	0	1	2	2	1	1	1	1	4	0	4	108	6	4	153	18	0	132	307
LB3858	BrM	Breast	0	2	1	0	0	0	1	0	6	0	0	0	4	0	0	3	3	0	0	14	20
LB3878	BrM	Colorectal	0	0	1	0	2	1	5	0	0	0	0	1	36	10	1	7	5	4	0	57	73
LB3894	BrM	Uterine	2	1	6	35	234	32	487	0	5	19	410	152	55	54	13	154	176	28	14	1505	1877
LB3955	BrM	Endometrial	0	2	1	0	0	7	0	0	7	0	1	2	5	0	11	25	22	15	0	36	98
LB3985	BrM	Melanoma	1	117	2	0	1	5	0	5	77	8	20	3	17	0	5	40	165	8	0	261	474
LB4022	BrM	Gastric	0	4	1	0	0	2	1	0	7	0	1	0	2	0	5	13	15	3	0	23	54
LB4104	BrM	Adenoid.cystic	0	14	0	0	0	2	0	0	2	0	2	0	2	0	1	1	9	1	0	23	34
Met5109	BrM	Melanoma	0	10	0	0	0	2	0	0	13	0	3	0	2	12	4	3	235	3	0	46	287
LB3899	BrM.ICB	Endometrial	0	2	0	350	3	43	13	3	0	6	79	175	21	8	9	19	824	61	2	712	1618
LB3912	BrM.ICB	RCC	2	2	18	7	603	260	2857	1	1	18	166	51	796	168	114	851	6	82	13	5064	6016
LB3976	BrM.ICB	Lung	1	18	2	0	0	78	0	0	120	3	32	4	41	41	7	15	227	8	0	347	597
LB4067	BrM.ICB	Melanoma	1	73	4	2	0	18	0	0	66	32	36	0	10	2	8	50	69	1	0	252	372
LB4071	BrM.ICB	Ovarian	1	879	10	6	0	15	2	3	97	21	115	2	12	183	124	11	62	17	2	1470	1562
LB4508_On-Surgery_CD45_GEX	BrM.ICB	Melanoma	420	1	2	1	0	44	0	151	6	3	3	0	3	0	12	11	0	2	1	646	660
LB4646_On-Surgery_CD45_GEX	BrM.ICB	Melanoma	192	1	2	0	1	27	3	492	2	1	0	0	15	0	32	4	8	197	0	768	977
LB4808_On-Surgery_CD45_GEX	BrM.ICB	Melanoma	6	5	59	12	0	6	0	314	116	34	32	0	63	0	75	5	107	18	1	722	853
Post_P23	BrM.ICB	Melanoma	2	8	6	4	8	7	29	9	7	5	13	4	9	3	21	5	65	7	0	135	212

## Sheet: S2B
Differential gene expression in TIL in ICB naïve rGBM vs. BrM tumors
Gene	p_val	avg_log2FC	pct.1	pct.2	p_val_adj	cluster	gene
GNB2L1	2.24837e-202	2.81205	0.352	0	5.75403e-198	BrM	GNB2L1
GLTSCR2	2.02694e-150	1.39996	0.272	0	5.18734e-146	BrM	GLTSCR2
TCEB2	4.24866e-141	1.21893	0.257	0	1.08732e-136	BrM	TCEB2
DYNLL1	1.72523e-58	0.905245	0.632	0.496	4.4152e-54	BrM	DYNLL1
ALDOA	1.77972e-32	0.72732	0.42	0.283	4.55467e-28	BrM	ALDOA
DNAJA1	7.70865e-65	0.871945	0.764	0.657	1.9728e-60	BrM	DNAJA1
CKS2	9.15305e-24	0.727413	0.386	0.275	2.34245e-19	BrM	CKS2
DUSP4	6.75513e-32	0.79568	0.578	0.477	1.72877e-27	BrM	DUSP4
CTLA4	1.39975e-19	0.643639	0.322	0.212	3.58224e-15	BrM	CTLA4
RPS17	6.2672e-40	1.08225	0.623	0.559	1.6039e-35	BrM	RPS17
RGS2	1.95954e-19	0.883116	0.5	0.428	5.01486e-15	BrM	RGS2
PMAIP1	7.45271e-18	0.755078	0.454	0.372	1.9073e-13	BrM	PMAIP1
TRAC	4.15337e-31	0.745884	0.635	0.553	1.06293e-26	BrM	TRAC
UBB	1.32776e-93	0.885896	0.908	0.84	3.39799e-89	BrM	UBB
CACYBP	5.13369e-21	0.623067	0.53	0.439	1.31381e-16	BrM	CACYBP
SOD1	1.12964e-42	0.76794	0.706	0.635	2.89098e-38	BrM	SOD1
IFNG	2.23645e-14	0.654142	0.311	0.228	5.72352e-10	BrM	IFNG
SERTAD1	1.93726e-15	0.684226	0.388	0.317	4.95784e-11	BrM	SERTAD1
TIGIT	2.78731e-14	0.692412	0.367	0.297	7.13328e-10	BrM	TIGIT
BIRC3	3.34294e-16	0.621384	0.453	0.375	8.55526e-12	BrM	BIRC3
PHLDA1	2.25145e-09	0.61153	0.33	0.264	5.76191e-05	BrM	PHLDA1
TUBB4B	1.35474e-17	0.579951	0.518	0.45	3.46706e-13	BrM	TUBB4B
C6orf48	7.54741e-15	0.473347	0.418	0.34	1.93153e-10	BrM	C6orf48
H2AFZ	1.43088e-22	0.647257	0.655	0.599	3.6619e-18	BrM	H2AFZ
FABP5	6.27753e-10	0.625043	0.363	0.308	1.60654e-05	BrM	FABP5
HSP90AB1	4.70666e-56	0.792465	0.87	0.827	1.20453e-51	BrM	HSP90AB1
CRIP1	6.01218e-14	0.961151	0.464	0.429	1.53864e-09	BrM	CRIP1
NDUFB8	2.7923e-14	0.428043	0.484	0.406	7.14605e-10	BrM	NDUFB8
GZMB	4.02024e-07	0.556439	0.429	0.372	0.0102886	BrM	GZMB
DDIT3	1.92028e-10	0.478842	0.258	0.193	4.91438e-06	BrM	DDIT3
AHSA1	1.60219e-10	0.471133	0.351	0.289	4.10033e-06	BrM	AHSA1
AREG	6.82441e-06	0.624713	0.375	0.33	0.17465	BrM	AREG
DEDD2	2.302e-10	0.412938	0.312	0.244	5.89128e-06	BrM	DEDD2
TNFRSF18	4.31481e-07	0.523758	0.263	0.21	0.0110425	BrM	TNFRSF18
ZFAND2A	3.33597e-08	0.496899	0.269	0.215	0.000853741	BrM	ZFAND2A
DUSP5	3.99633e-06	0.674271	0.28	0.241	0.102274	BrM	DUSP5
TIMP1	6.5901e-08	0.491769	0.289	0.238	0.00168654	BrM	TIMP1
ZFAS1	3.73884e-18	0.479855	0.638	0.586	9.56843e-14	BrM	ZFAS1
IL2RG	1.3095e-16	0.498326	0.58	0.538	3.35127e-12	BrM	IL2RG
SAP18	6.82767e-20	0.436924	0.633	0.586	1.74734e-15	BrM	SAP18
NDUFC2	1.78411e-08	0.410127	0.375	0.325	0.000456588	BrM	NDUFC2
DNAJB1	8.37776e-17	0.408185	0.818	0.768	2.14404e-12	BrM	DNAJB1
CD27	9.18532e-09	0.443673	0.432	0.386	0.000235071	BrM	CD27
EIF4A2	3.16563e-20	0.427627	0.675	0.632	8.10148e-16	BrM	EIF4A2
ISG15	3.90732e-10	0.404763	0.53	0.485	9.99961e-06	BrM	ISG15
HSP90AA1	5.91125e-52	0.587416	0.954	0.923	1.51281e-47	BrM	HSP90AA1
CALM2	4.69301e-28	0.505816	0.734	0.698	1.20103e-23	BrM	CALM2
ARL6IP1	4.64879e-08	0.409911	0.445	0.402	0.00118972	BrM	ARL6IP1
RAN	1.43615e-17	0.41425	0.625	0.585	3.67539e-13	BrM	RAN
H3F3B	4.07968e-72	0.609872	0.946	0.921	1.04407e-67	BrM	H3F3B
TUBA1A	4.91304e-09	0.3794	0.501	0.461	0.000125734	BrM	TUBA1A
STMN1	2.90838e-05	0.334442	0.303	0.26	0.744313	BrM	STMN1
CD7	4.09544e-10	0.461755	0.687	0.656	1.0481e-05	BrM	CD7
MRPL18	3.2541e-05	0.400609	0.278	0.244	0.83279	BrM	MRPL18
UBE2S	5.4563e-05	0.608027	0.35	0.328	1	BrM	UBE2S
TXN	2.16704e-09	0.413131	0.487	0.457	5.54589e-05	BrM	TXN
GTF2B	1.49327e-05	0.374146	0.327	0.294	0.382157	BrM	GTF2B
CLEC2B	1.02404e-08	0.702139	0.543	0.527	0.000262073	BrM	CLEC2B
BUD31	5.95987e-06	0.363038	0.385	0.356	0.152525	BrM	BUD31
NDUFA11	4.58342e-07	0.339298	0.448	0.418	0.0117299	BrM	NDUFA11
GSTP1	2.80834e-08	0.388912	0.548	0.523	0.00071871	BrM	GSTP1
SNRPE	3.34081e-05	0.348402	0.331	0.305	0.854979	BrM	SNRPE
RPS20	5.65096e-25	0.356665	0.865	0.84	1.44619e-20	BrM	RPS20
CKLF	6.10445e-06	0.405775	0.463	0.442	0.156225	BrM	CKLF
BATF	0.00400309	0.396504	0.326	0.305	1	BrM	BATF
RPS5	1.07194e-30	0.337388	0.914	0.891	2.74331e-26	BrM	RPS5
CXCR4	2.64602e-46	0.675423	0.895	0.884	6.77169e-42	BrM	CXCR4
RPL7	3.61144e-52	0.617311	0.883	0.871	9.2424e-48	BrM	RPL7
ICOS	0.00672823	0.344108	0.302	0.282	1	BrM	ICOS
TRBC1	0.000369692	0.393558	0.487	0.471	1	BrM	TRBC1
RPS18	7.52253e-46	0.353915	0.98	0.963	1.92516e-41	BrM	RPS18
GPBP1	3.64662e-06	0.322656	0.524	0.506	0.0933244	BrM	GPBP1
COX7A2	1.17875e-13	0.398157	0.638	0.624	3.01667e-09	BrM	COX7A2
CUTA	2.99949e-06	0.326939	0.498	0.481	0.076763	BrM	CUTA
RPL22L1	8.70215e-06	0.388681	0.43	0.416	0.222705	BrM	RPL22L1
RPL31	8.62977e-32	0.529164	0.872	0.862	2.20853e-27	BrM	RPL31
EIF1	5.24384e-39	0.361444	0.967	0.953	1.342e-34	BrM	EIF1
SNRPG	2.40498e-06	0.35693	0.475	0.461	0.0615484	BrM	SNRPG
LYST	0.0010305	0.428793	0.39	0.379	1	BrM	LYST
SNHG8	0.000227654	0.33631	0.47	0.457	1	BrM	SNHG8
PRDX1	2.06585e-06	0.378297	0.507	0.497	0.0528692	BrM	PRDX1
CREM	6.32272e-05	0.408026	0.603	0.594	1	BrM	CREM
RPL27A	2.38127e-35	0.447672	0.886	0.878	6.09414e-31	BrM	RPL27A
RBPJ	0.000623439	0.323534	0.402	0.392	1	BrM	RBPJ
SF3B5	1.33956e-06	0.331127	0.481	0.472	0.0342821	BrM	SF3B5
PTMA	3.71784e-47	0.362205	0.979	0.971	9.5147e-43	BrM	PTMA
RPS4X	4.00141e-46	0.334977	0.965	0.957	1.02404e-41	BrM	RPS4X
TANK	0.00395644	0.338915	0.365	0.358	1	BrM	TANK
RPS19	2.54322e-36	0.340888	0.981	0.975	6.50861e-32	BrM	RPS19
RPL21	1.79925e-29	0.38127	0.937	0.934	4.60464e-25	BrM	RPL21
SLC3A2	0.00524485	0.34077	0.385	0.384	1	BrM	SLC3A2
ITM2A	0.000205431	0.331517	0.49	0.493	1	BrM	ITM2A
LDHA	2.00795e-08	0.345994	0.676	0.68	0.000513875	BrM	LDHA
HIST1H4C	0.0035697	0.47809	0.428	0.431	1	BrM	HIST1H4C
PARK7	1.7713e-08	0.378956	0.589	0.594	0.000453312	BrM	PARK7
RGS1	8.27799e-07	0.43401	0.765	0.77	0.021185	BrM	RGS1
SRSF3	3.62762e-08	0.382974	0.61	0.616	0.000928382	BrM	SRSF3
PTGES3	1.82111e-07	0.381395	0.594	0.601	0.00466058	BrM	PTGES3
RPL13A	1.94364e-41	0.452695	0.922	0.954	4.97418e-37	BrM	RPL13A
SPP1	1.84057e-252	2.37831	0.653	0.144	4.71039e-248	rGBM	SPP1
APOE	7.67195e-208	2.46156	0.626	0.194	1.96341e-203	rGBM	APOE
C1QB	5.62385e-160	1.76735	0.485	0.105	1.43926e-155	rGBM	C1QB
MTRNR2L12	1.67278e-108	2.1662	0.617	0.331	4.28099e-104	rGBM	MTRNR2L12
C1QA	1.21176e-137	1.57086	0.475	0.122	3.10114e-133	rGBM	C1QA
C1QC	4.17788e-128	1.65113	0.396	0.08	1.0692e-123	rGBM	C1QC
MT-ATP8	5.96876e-80	2.05392	0.511	0.262	1.52753e-75	rGBM	MT-ATP8
APOC1	3.34873e-126	1.56072	0.427	0.105	8.57007e-122	rGBM	APOC1
NOP53	1.3434e-146	0.917532	0.746	0.305	3.43804e-142	rGBM	NOP53
FYB1	2.12577e-128	0.957185	0.704	0.308	5.44027e-124	rGBM	FYB1
MT-ND4L	3.09952e-71	1.79228	0.741	0.543	7.93228e-67	rGBM	MT-ND4L
PLCG2	2.28422e-43	1.69643	0.311	0.135	5.84579e-39	rGBM	PLCG2
CRYBG1	8.1939e-96	0.879222	0.431	0.132	2.09698e-91	rGBM	CRYBG1
MT-ND6	6.12839e-65	0.996382	0.46	0.224	1.56838e-60	rGBM	MT-ND6
CST3	7.37598e-56	1.06097	0.398	0.189	1.88766e-51	rGBM	CST3
TYROBP	4.93644e-77	0.726667	0.516	0.212	1.26333e-72	rGBM	TYROBP
IKZF1	1.4216e-77	0.768219	0.638	0.355	3.63815e-73	rGBM	IKZF1
AIF1	1.9006e-78	0.843281	0.364	0.117	4.86403e-74	rGBM	AIF1
ARHGAP45	1.93981e-88	0.659078	0.427	0.135	4.96436e-84	rGBM	ARHGAP45
RACK1	1.48576e-70	0.533393	0.908	0.555	3.80236e-66	rGBM	RACK1
AKNA	1.14585e-63	0.712815	0.564	0.308	2.93245e-59	rGBM	AKNA
CCNH	4.17441e-52	0.656184	0.589	0.356	1.06831e-47	rGBM	CCNH
RNASET2	4.11739e-52	0.648346	0.503	0.279	1.05372e-47	rGBM	RNASET2
TRIR	1.60722e-59	0.454253	0.676	0.357	4.11321e-55	rGBM	TRIR
MACF1	1.66206e-48	0.683339	0.491	0.279	4.25355e-44	rGBM	MACF1
SMCHD1	1.43844e-41	0.742289	0.625	0.435	3.68125e-37	rGBM	SMCHD1
GLUL	2.52891e-52	0.638647	0.41	0.19	6.47199e-48	rGBM	GLUL
HLA-DRA	4.24908e-41	0.616916	0.701	0.479	1.08743e-36	rGBM	HLA-DRA
FCER1G	3.73336e-52	0.611423	0.376	0.154	9.5544e-48	rGBM	FCER1G
REX1BD	1.08319e-63	0.4868	0.452	0.185	2.77211e-59	rGBM	REX1BD
CD74	3.48715e-45	0.84619	0.905	0.753	8.92431e-41	rGBM	CD74
MYH9	1.22726e-51	0.588927	0.658	0.44	3.1408e-47	rGBM	MYH9
OGA	3.35944e-60	0.554893	0.362	0.132	8.59747e-56	rGBM	OGA
NPC2	5.51467e-44	0.619973	0.434	0.23	1.41132e-39	rGBM	NPC2
CTSB	2.56103e-44	0.608237	0.438	0.236	6.55418e-40	rGBM	CTSB
RIPOR2	3.89971e-61	0.552295	0.324	0.107	9.98015e-57	rGBM	RIPOR2
TUT4	6.82835e-56	0.55697	0.347	0.132	1.74751e-51	rGBM	TUT4
PSAP	2.64231e-40	0.577159	0.567	0.362	6.76219e-36	rGBM	PSAP
VSIR	1.14277e-64	0.493341	0.358	0.119	2.92458e-60	rGBM	VSIR
PARP8	2.97044e-41	0.540087	0.537	0.327	7.60196e-37	rGBM	PARP8
CEMIP2	3.04444e-49	0.450212	0.498	0.247	7.79133e-45	rGBM	CEMIP2
NSD3	1.8167e-60	0.394214	0.516	0.23	4.6493e-56	rGBM	NSD3
SAMHD1	3.05203e-42	0.56641	0.39	0.195	7.81076e-38	rGBM	SAMHD1
CYTOR	3.02086e-44	0.419908	0.53	0.278	7.73099e-40	rGBM	CYTOR
SYNE1	7.72694e-38	0.588313	0.372	0.193	1.97748e-33	rGBM	SYNE1
CELF2	3.64204e-38	0.514981	0.614	0.413	9.3207e-34	rGBM	CELF2
AHNAK	3.98362e-37	0.522332	0.506	0.31	1.01949e-32	rGBM	AHNAK
SGK1	1.30397e-35	0.68046	0.267	0.117	3.33711e-31	rGBM	SGK1
RPS4Y1	1.74421e-39	0.523867	0.365	0.174	4.46379e-35	rGBM	RPS4Y1
CCL3	3.02614e-24	0.588003	0.468	0.304	7.7445e-20	rGBM	CCL3
FCGR3A	1.32279e-42	0.551606	0.277	0.104	3.38528e-38	rGBM	FCGR3A
PCBP2	1.60713e-38	0.529146	0.651	0.474	4.11297e-34	rGBM	PCBP2
INPP5D	9.15132e-43	0.466138	0.391	0.192	2.34201e-38	rGBM	INPP5D
PIK3R1	1.06734e-32	0.486574	0.585	0.396	2.73154e-28	rGBM	PIK3R1
ZFP36L2	1.18737e-62	0.733317	0.914	0.789	3.03871e-58	rGBM	ZFP36L2
COPS9	9.97138e-47	0.381919	0.454	0.216	2.55188e-42	rGBM	COPS9
TC2N	8.45773e-39	0.48574	0.35	0.166	2.1645e-34	rGBM	TC2N
MCUB	9.40372e-59	0.434591	0.284	0.082	2.4066e-54	rGBM	MCUB
ITGB2	4.57275e-37	0.426765	0.676	0.472	1.17026e-32	rGBM	ITGB2
MCL1	1.78549e-39	0.457634	0.759	0.577	4.56942e-35	rGBM	MCL1
PCNX1	5.30512e-45	0.4848	0.262	0.092	1.35769e-40	rGBM	PCNX1
SELENOW	1.44406e-42	0.332354	0.483	0.237	3.69563e-38	rGBM	SELENOW
ATM	7.81985e-33	0.491421	0.373	0.207	2.00126e-28	rGBM	ATM
ADGRE5	2.44049e-31	0.408094	0.591	0.392	6.24569e-27	rGBM	ADGRE5
AKAP13	8.14872e-35	0.437277	0.665	0.48	2.08542e-30	rGBM	AKAP13
MGAT4A	4.63092e-38	0.471881	0.316	0.145	1.18514e-33	rGBM	MGAT4A
MTRNR2L8	4.32303e-30	0.608789	0.251	0.12	1.10635e-25	rGBM	MTRNR2L8
KANSL1	5.52235e-37	0.422932	0.4	0.213	1.41328e-32	rGBM	KANSL1
ZEB2	3.94945e-26	0.516564	0.382	0.233	1.01074e-21	rGBM	ZEB2
FLNA	1.31603e-31	0.407646	0.504	0.318	3.36799e-27	rGBM	FLNA
MBNL1	1.46789e-30	0.423363	0.617	0.44	3.75663e-26	rGBM	MBNL1
SORL1	1.64017e-38	0.460799	0.273	0.112	4.19752e-34	rGBM	SORL1
AAK1	6.69983e-29	0.444824	0.512	0.346	1.71462e-24	rGBM	AAK1
RNF213	1.49787e-30	0.470882	0.714	0.558	3.83335e-26	rGBM	RNF213
MT-ND5	3.21406e-58	0.616293	0.926	0.808	8.22542e-54	rGBM	MT-ND5
TCF25	6.20807e-28	0.397314	0.6	0.417	1.58877e-23	rGBM	TCF25
EML4	2.13321e-28	0.429923	0.556	0.387	5.45931e-24	rGBM	EML4
HLA-DPB1	1.14618e-25	0.451862	0.697	0.538	2.93331e-21	rGBM	HLA-DPB1
TXNIP	3.40121e-36	0.458648	0.841	0.687	8.70437e-32	rGBM	TXNIP
IDS	3.26699e-28	0.412588	0.572	0.401	8.36088e-24	rGBM	IDS
MBP	4.95604e-29	0.417874	0.426	0.258	1.26835e-24	rGBM	MBP
DOCK10	6.05903e-31	0.425088	0.352	0.189	1.55063e-26	rGBM	DOCK10
LRRFIP1	2.76175e-26	0.426708	0.622	0.46	7.06787e-22	rGBM	LRRFIP1
DDX17	2.70564e-25	0.456812	0.548	0.397	6.92426e-21	rGBM	DDX17
IFNGR1	8.99915e-38	0.381412	0.32	0.144	2.30306e-33	rGBM	IFNGR1
PCSK7	2.4598e-26	0.425164	0.423	0.266	6.29511e-22	rGBM	PCSK7
GNPTAB	2.30399e-29	0.443735	0.295	0.148	5.89637e-25	rGBM	GNPTAB
NEAT1	8.63771e-20	0.668987	0.796	0.701	2.21056e-15	rGBM	NEAT1
NKTR	2.99643e-23	0.424768	0.501	0.352	7.66847e-19	rGBM	NKTR
NCKAP1L	3.3618e-30	0.401535	0.324	0.168	8.60352e-26	rGBM	NCKAP1L
MLLT6	1.4435e-29	0.414624	0.319	0.168	3.6942e-25	rGBM	MLLT6
VPS13C	1.00033e-23	0.425141	0.41	0.263	2.56004e-19	rGBM	VPS13C
SMG1	5.36996e-25	0.408027	0.394	0.241	1.37428e-20	rGBM	SMG1
IKZF3	1.07187e-22	0.413401	0.456	0.305	2.74312e-18	rGBM	IKZF3
RBL2	9.8747e-28	0.410251	0.337	0.189	2.52713e-23	rGBM	RBL2
SEPT9	5.29629e-25	0.347059	0.511	0.337	1.35543e-20	rGBM	SEPT9
ERAP2	5.21239e-33	0.394601	0.276	0.125	1.33395e-28	rGBM	ERAP2
CCL3L1	2.83675e-29	0.4135	0.256	0.112	7.25982e-25	rGBM	CCL3L1
GPRIN3	7.93542e-29	0.375429	0.355	0.197	2.03083e-24	rGBM	GPRIN3
CYTH1	4.38696e-28	0.348587	0.394	0.227	1.12271e-23	rGBM	CYTH1
SF1	3.17092e-25	0.343516	0.595	0.426	8.11502e-21	rGBM	SF1
LCP2	2.31089e-25	0.366022	0.452	0.295	5.91404e-21	rGBM	LCP2
UTRN	1.71392e-24	0.375876	0.395	0.243	4.38628e-20	rGBM	UTRN
ARID1B	4.61263e-29	0.370366	0.33	0.176	1.18047e-24	rGBM	ARID1B
MYO9B	2.7922e-31	0.387798	0.279	0.133	7.1458e-27	rGBM	MYO9B
WIPF1	2.63928e-23	0.342053	0.625	0.46	6.75445e-19	rGBM	WIPF1
TGFBR2	1.77391e-28	0.362923	0.318	0.163	4.53979e-24	rGBM	TGFBR2
MYCBP2	3.56918e-21	0.383801	0.457	0.314	9.13424e-17	rGBM	MYCBP2
RNF149	2.95015e-27	0.322053	0.421	0.252	7.55003e-23	rGBM	RNF149
SEPT6	4.76505e-21	0.32365	0.503	0.336	1.21947e-16	rGBM	SEPT6
FAM129A	1.83624e-23	0.358738	0.389	0.24	4.69931e-19	rGBM	FAM129A
CAPG	3.31629e-26	0.349978	0.329	0.178	8.48706e-22	rGBM	CAPG
ARHGEF1	5.2002e-21	0.322916	0.563	0.4	1.33084e-16	rGBM	ARHGEF1
ZBTB20	1.37817e-23	0.420088	0.269	0.144	3.52701e-19	rGBM	ZBTB20
PDCD4	3.99047e-23	0.338176	0.543	0.388	1.02124e-18	rGBM	PDCD4
MAF	4.44527e-24	0.375734	0.312	0.173	1.13763e-19	rGBM	MAF
ZYX	5.13242e-21	0.400831	0.353	0.223	1.31349e-16	rGBM	ZYX
RPS6KA3	1.82004e-25	0.369512	0.315	0.174	4.65784e-21	rGBM	RPS6KA3
HLA-DPA1	1.159e-15	0.337637	0.702	0.548	2.96612e-11	rGBM	HLA-DPA1
DYNC1H1	7.94736e-22	0.34935	0.429	0.282	2.03389e-17	rGBM	DYNC1H1
ARL4C	3.85162e-21	0.337838	0.574	0.424	9.85706e-17	rGBM	ARL4C
EPB41	6.07078e-27	0.344541	0.324	0.177	1.55363e-22	rGBM	EPB41
RPL17	1.71692e-13	0.359404	0.725	0.585	4.39393e-09	rGBM	RPL17
CD6	4.57534e-21	0.356901	0.391	0.251	1.17092e-16	rGBM	CD6
FAM102A	8.68689e-26	0.350952	0.301	0.159	2.22315e-21	rGBM	FAM102A
KMT2C	6.0615e-25	0.355212	0.313	0.173	1.55126e-20	rGBM	KMT2C
ITK	5.40143e-21	0.349763	0.392	0.251	1.38233e-16	rGBM	ITK
USP36	1.53803e-21	0.375556	0.318	0.188	3.93613e-17	rGBM	USP36
ARHGAP4	1.0578e-25	0.330661	0.34	0.193	2.70711e-21	rGBM	ARHGAP4
RNF125	1.14975e-19	0.36475	0.37	0.239	2.94245e-15	rGBM	RNF125
ELL2	2.20617e-21	0.378604	0.3	0.174	5.64602e-17	rGBM	ELL2
ARRB2	2.29093e-23	0.335215	0.376	0.234	5.86294e-19	rGBM	ARRB2
FOXP1	7.72287e-20	0.337112	0.389	0.251	1.97644e-15	rGBM	FOXP1
RNF115	1.7437e-20	0.351371	0.336	0.204	4.46247e-16	rGBM	RNF115
PER1	2.03155e-19	0.368341	0.324	0.2	5.19914e-15	rGBM	PER1
PABPC1	2.12842e-31	0.37255	0.892	0.77	5.44705e-27	rGBM	PABPC1
SARAF	1.20588e-24	0.33726	0.858	0.725	3.08608e-20	rGBM	SARAF
SYTL3	5.75904e-14	0.355771	0.533	0.409	1.47385e-09	rGBM	SYTL3
HLA-DRB1	6.77021e-19	0.335746	0.701	0.57	1.73263e-14	rGBM	HLA-DRB1
SLC4A7	2.07607e-23	0.330902	0.29	0.158	5.31307e-19	rGBM	SLC4A7
CDK13	1.52524e-21	0.338677	0.283	0.157	3.90341e-17	rGBM	CDK13
BCL11B	4.47732e-20	0.341306	0.334	0.211	1.14584e-15	rGBM	BCL11B
GABARAP	6.89644e-12	0.52197	0.344	0.264	1.76494e-07	rGBM	GABARAP
ETS1	2.60997e-15	0.35375	0.638	0.52	6.67944e-11	rGBM	ETS1
REL	7.65672e-14	0.333072	0.583	0.458	1.95951e-09	rGBM	REL
SPN	2.04714e-18	0.324768	0.342	0.215	5.23905e-14	rGBM	SPN
FAM177A1	5.70802e-14	0.351747	0.524	0.41	1.4608e-09	rGBM	FAM177A1
RBMS1	5.57107e-18	0.325565	0.325	0.203	1.42575e-13	rGBM	RBMS1
ZNF791	1.38002e-17	0.350523	0.273	0.167	3.53176e-13	rGBM	ZNF791
MT-ND1	1.10277e-86	0.662638	0.976	0.92	2.82222e-82	rGBM	MT-ND1
NFATC2	1.0606e-17	0.329807	0.27	0.161	2.7143e-13	rGBM	NFATC2
SYNE2	5.39466e-11	0.334745	0.555	0.459	1.3806e-06	rGBM	SYNE2
VIM	1.79241e-20	0.338145	0.84	0.745	4.58715e-16	rGBM	VIM
JUNB	3.8324e-25	0.514935	0.868	0.808	9.80788e-21	rGBM	JUNB
MT-ND3	2.48546e-77	0.881297	0.966	0.935	6.36078e-73	rGBM	MT-ND3
MT-CYB	1.154e-88	0.68157	0.986	0.948	2.95333e-84	rGBM	MT-CYB
FTL	1.44289e-64	0.762177	0.975	0.95	3.69264e-60	rGBM	FTL
MT-ATP6	5.30238e-39	0.518091	0.981	0.949	1.35699e-34	rGBM	MT-ATP6
MT-CO3	2.2667e-83	0.670127	0.991	0.967	5.80095e-79	rGBM	MT-CO3
FTH1	1.2206e-40	0.454874	0.97	0.951	3.12377e-36	rGBM	FTH1
MT-CO2	2.94867e-72	0.525761	0.994	0.985	7.54624e-68	rGBM	MT-CO2
MT-CO1	2.15787e-48	0.49285	0.995	0.986	5.52242e-44	rGBM	MT-CO1

## Sheet: S2C
Sample-level expressions of lymphoid phenotype-related genes
Sample	CancerType	condition	TRAC	TRBC1	CD52	GZMB	B2M	CD27	CTLA4	TIGIT	ICOS	TNFRSF18	CXCR4	BATF	PDCD1	CXCL13	TOX	LAG3	HAVCR2	TNFRSF14	PRDM1	NR4A2	IFITM1	HLA-DRB5	CD81	CCL5	CD8A	CD8B	STAT1	JAK1	JAK3	STAT3	IRF1	GZMH	GZMK	IFNG	TNFRSF9	MKI67	CD38	ITGA4	CCR7
LB3018T	rGBM	rGBM	1.79372	2.48867	2.78974	3.57305	81.7642	0.367272	0.0978525	0.37279	0.857773	0.266678	21.2423	0.197144	0.599887	0	0.203957	0.56969	0.434493	0.764731	4.75979	4.19296	0.154576	0.819648	1.64874	15.0777	3.14047	0.756488	0.707178	4.12656	0.307866	3.61567	3.61085	1.58279	6.88062	0.657169	1.78301	0	0.146203	2.65411	0.253327
LB3871T	rGBM	rGBM	5.57256	6.15925	11.5911	8.23557	197.238	1.47222	0.242327	1.44074	0.578336	2.82627	32.7071	0.905318	0.399309	0.0629405	0.778545	2.57019	1.16336	0.603252	0.865504	3.62022	1.27277	3.61832	0.703173	36.9655	1.24594	0.887105	1.4522	1.33022	0.0995832	1.11714	2.29491	3.48725	3.39059	3.12255	0.555416	0.219261	0.790034	0.410612	0.260118
LB3958T	rGBM	rGBM	1.82424	3.46224	6.16081	5.78563	100.132	0.624459	0.130154	0.474946	0.351043	0.520155	16.6748	0.247041	0.512287	0	0.365673	0.63977	1.18427	0.837905	2.03163	4.71776	1.53138	0.0422412	2.615	19.1396	3.08694	0.770142	0.68062	3.75625	0.552779	1.82593	3.1516	2.95938	4.65093	0.31589	0.572544	0.124446	0.383317	2.5612	0.667214
LB3964T	rGBM	rGBM	4.37333	5.20741	7.03144	1.4024	97.0634	1.17052	0.639601	1.14187	0.627671	1.90923	10.7978	1.10446	0.383674	0.0303541	0.612278	0.47575	0.544536	1.07284	1.94752	3.56775	0.710285	2.58885	3.59058	24.1318	2.90053	1.32317	1.73384	3.73235	1.09432	2.15598	3.6297	2.80581	6.69019	1.98912	0.812246	0.679615	0.688737	1.82481	0.471004
LB4015T	rGBM	rGBM	5.69669	3.21099	9.10591	3.03909	104.788	1.94921	0.946487	0.309347	1.01095	0.329895	15.2398	0.240531	0.69752	0	0.232316	0.965722	1.21896	0.941692	4.58227	1.67924	0.770326	2.31747	3.75376	20.7594	5.02324	2.59401	1.28766	2.79329	0.793703	3.31092	5.24849	3.25792	6.71	0.318633	0.841317	0	0.634058	1.6344	0.077379
LB4059T	rGBM	rGBM	2.8897	3.7201	8.80131	2.25645	122.951	0.803749	0.422959	1.32974	1.07803	0.461604	13.4109	0.49467	0.908298	0.0133661	0.41177	0.476517	0.458017	0.824766	1.29434	4.65625	1.06752	1.47536	2.9117	22.532	2.67159	1.31832	1.99675	3.71067	0.416082	2.88083	4.24449	3.15074	5.40663	1.48801	1.20343	0.7833	0.666009	2.44811	0.479294
LB4101T	rGBM	rGBM	0.310472	2.43861	4.13022	11.9831	163.261	0.645561	0.264358	0.342208	0.635521	0.770348	10.9432	1.26237	0.887593	0	0.717313	1.04962	1.78345	1.50079	1.53101	7.40143	19.6067	0.0133477	0.685788	32.0115	4.35217	2.02416	0.722096	2.7127	0.814525	2.14043	5.94434	11.1052	2.82168	1.63954	0.26851	0.0893637	0.441853	1.69418	0.3858
LB4102T	rGBM	rGBM	1.50546	2.74821	11.5924	1.81268	193.178	3.68809	0.56179	0.737766	0.62382	0.411806	7.79664	1.43482	1.24408	0.342327	1.16979	1.59525	0.720711	1.5983	1.26277	2.62958	16.7786	2.81966	0.792952	54.9365	7.35175	2.85243	2.74649	2.09892	0.832414	1.62263	2.70472	7.17354	13.9961	0.782843	0.499409	0.352702	0.625929	1.53438	0.336025
LB4130T	rGBM	rGBM	0.795208	1.08622	6.04369	0	90.6579	0.265069	1.08622	0	0	0.530138	5.38114	4.82059	0.265069	0	0	2.96091	1.63676	3.39956	5.51446	3.39598	3.58569	1.64718	0.476009	8.19187	0	1.02976	1.28	4.06753	1.34716	1.95403	4.36497	2.17912	8.04065	0	1.23205	0	0	3.08943	2.66716
LB4143T	rGBM	rGBM	1.77916	2.68351	12.0469	1.8767	94.7231	1.47155	1.22383	0.651038	1.24925	1.38171	14.797	2.08158	0.996139	0	0.471008	0.991312	0.353944	1.13356	2.25463	4.68333	8.73021	2.21157	1.20807	18.5606	4.10396	1.48858	1.17889	3.16031	0.985051	3.35194	3.26808	3.24899	5.06958	0.157475	0.605432	0.419212	0.580301	1.93531	0.585675
LB4177T	rGBM	rGBM	1.0824	2.28315	11.0983	3.97359	136.44	2.37432	0.363277	1.30163	0.694963	1.08806	11.7996	1.55801	1.08017	0	0.752738	1.27536	1.10386	1.67458	1.67285	3.02972	15.6917	4.38335	1.07696	25.6437	5.23468	2.34358	1.5304	2.4432	0.863907	1.44809	2.28646	3.28091	8.35685	0.80246	0.439882	0.593492	0.990978	1.5642	0.593997
LB3667T	rGBM	rGBM.ICB	5.00756	3.97109	11.6138	1.74057	113.701	1.83996	0.920482	0.755154	1.29551	0.43908	16.2448	0.331666	0.562314	0.050522	0.702951	0.626942	0.983073	0.676111	3.16059	3.11736	0.150057	0.0329266	1.53743	22.499	2.58589	1.20107	2.08217	3.65651	0.402058	1.85992	3.12086	2.38342	6.00908	0.70787	0.297423	1.11831	0.605062	3.91303	0.324314
LB3853T	rGBM	rGBM.ICB	4.20701	5.09475	9.38929	6.73834	168.958	1.97538	0.958889	1.62359	1.16706	1.042	21.9317	1.5966	0.707776	0.79352	0.401298	0.8085	0.912215	0.656836	2.57766	4.45747	1.88332	0.0235925	0.507082	16.4302	1.53017	1.05397	0.728025	1.44399	0.39643	1.09618	2.22551	3.58738	5.32139	2.45487	0.802985	0.0363485	0.226244	0.545324	0.110152
LB3864T	rGBM	rGBM.ICB	8.89217	7.84451	15.6015	3.43659	232.244	3.47801	0.411844	1.78028	1.19223	1.03589	38.0542	1.78622	0.620814	0.17068	0.859202	0.665192	1.20946	1.13957	3.0458	3.38609	3.2978	2.90451	0.744742	28.0586	2.97287	2.42729	1.41177	1.22034	0.261478	0.834019	1.95939	4.39595	12.6806	1.28061	0.569431	0.0590484	0.186126	0.462657	0.245261
LB3869T	rGBM	rGBM.ICB	8.19928	6.0857	17.8335	10.1709	191.303	3.06807	1.95851	2.21425	2.29434	1.51112	31.3279	2.67095	0.814018	0.435152	1.04295	2.13161	0.980468	0.781937	1.25973	2.39857	1.85776	0	0.841059	24.0851	1.99718	1.53043	1.46115	1.47429	0.46182	1.52489	1.61561	5.28764	6.50961	2.24493	1.41636	0.367495	0.284602	0.583817	0.910459
LB3872T	rGBM	rGBM.ICB	9.23293	6.17349	11.4527	2.22152	200.416	4.27389	4.3329	2.94063	2.79796	3.53631	30.979	4.88486	1.40092	21.0833	0.656664	2.96178	1.06467	1.18734	1.63982	2.19576	0.288131	0.19379	0.498736	8.9507	0.767749	0.406615	1.83795	1.56008	0.215371	1.41047	2.45413	1.54075	2.59624	1.58494	1.34407	0.455985	0.274151	0.455364	0.762691
LB3914T	rGBM	rGBM.ICB	1.24663	2.4054	9.46785	4.53685	142.769	1.7118	1.1906	0.869338	1.30923	0.429521	14.8822	1.61383	1.34793	0.287464	0.501775	1.75611	1.00205	1.54931	3.30718	5.14283	13.0659	1.84193	0.470005	45.9882	12.9705	4.69121	0.683613	2.21638	0.64296	2.20153	2.51752	5.85037	7.56401	1.98294	0.548942	0.0671551	0.654854	2.12801	0.227119
LB3944T	rGBM	rGBM.ICB	10.4508	6.85603	16.9157	3.41202	205.366	2.67809	1.43929	1.23953	1.32224	0.895186	33.5829	1.31799	0.859795	1.99246	0.453757	1.85899	0.706945	1.1128	2.45804	2.813	0.116569	0.0528512	0.961115	27.8757	3.48647	2.34865	2.06422	1.7642	0.473113	1.72685	2.81153	4.21783	9.72721	1.73281	0.603006	0.0865282	0.517865	0.641342	0.323372
LB4003T	rGBM	rGBM.ICB	6.83248	6.43147	9.14477	1.92715	146.653	2.85776	1.51263	1.62888	1.40947	1.54298	12.2516	2.03284	1.38178	3.89357	1.04667	1.65244	0.948829	1.2351	3.38141	2.10848	0.439576	4.25915	3.71143	23.5619	3.76131	2.18021	3.54076	2.73915	1.0302	2.1863	4.66905	3.34166	9.98229	1.17996	1.06789	0.931454	0.667328	1.5861	0.247587
LB4006T	rGBM	rGBM.ICB	6.45811	5.82432	11.3693	9.66423	123.443	0.804528	0.685936	0.854759	0.328036	0.571238	7.55084	1.79589	0.626834	1.01044	0.365697	3.02342	0.49041	1.42092	2.55321	1.63841	1.09831	3.06251	2.63074	37.4306	3.88861	2.80345	4.13472	3.48761	2.56661	3.05053	6.19093	5.97236	6.74392	1.46959	0.333545	1.37863	0.874277	1.79965	0.212269
LB4024T	rGBM	rGBM.ICB	7.04968	4.50773	15.2177	6.31889	132.236	1.51197	0.280596	0.686681	0.40428	0.403322	17.1405	0.412893	0.27624	0	0.349781	1.52315	1.21318	0.617543	4.96364	4.5202	1.09489	4.44098	4.21975	22.3623	2.48471	2.30747	1.53963	2.69035	0.726124	1.80319	7.14538	4.47254	5.07087	2.41616	0.39495	0.0449475	0.263996	0.80201	0.0473839
LB4025T	rGBM	rGBM.ICB	3.85706	2.75464	5.122	5.61474	101.939	1.20495	1.10288	0.877407	0.692712	1.70968	11.9775	0.942221	0.489316	1.93652	0.389036	1.52143	0.539143	1.54617	2.29992	1.51822	0.496803	0.0253794	2.132	16.2461	2.19937	1.28943	5.2487	3.39901	1.10503	3.12555	6.26456	3.29233	4.63903	0.97041	0.628008	0.44073	0.560127	2.26518	1.07571
LB4075T	rGBM	rGBM.ICB	3.98933	5.18766	9.7001	2.89968	106.974	1.49836	1.09414	1.13535	1.56818	0.54571	11.0775	1.02797	0.473775	0.185721	0.589774	0.695646	1.58078	0.784098	2.73285	1.74319	0.107271	0.047807	2.73517	25.1376	2.35499	1.68141	2.33084	3.69028	0.56092	1.91252	3.26296	3.46412	6.93821	0.79944	0.940802	1.26339	0.729264	4.85929	0.411735
LB4112T	rGBM	rGBM.ICB	1.86657	2.11673	9.68119	9.2214	161.002	3.88753	1.72958	2.92126	1.53824	1.59185	9.37921	3.1867	2.54636	3.17483	0.797834	7.21884	1.28861	1.87077	2.46806	3.59555	28.8846	9.27923	0.656375	43.8572	6.98566	4.22952	3.4925	2.11254	1.25854	2.3477	5.06191	7.58353	7.75618	1.26509	0.705799	1.2379	1.67393	1.51107	0.144797
LB4117T	rGBM	rGBM.ICB	0.943011	1.65062	10.019	6.06436	141.704	1.13708	0.858886	1.25647	1.15543	1.28006	19.8956	1.81894	0.916199	2.13337	0.949225	2.08011	0.713135	1.21592	3.64705	7.63309	18.2105	1.4096	0.687185	27.7613	6.52515	2.8629	0.668037	3.08219	0.320413	2.77737	4.25614	3.59749	7.55292	0.247772	0.673265	0	0.215945	1.7691	0.441356
GSM5645888_Melan_1	Melanoma	BrM	12.5846	6.5992	16.8086	6.83813	206.794	2.98291	3.39387	3.16753	2.01546	1.30867	39.5156	1.65901	0.770519	12.6748	0.599414	2.99427	1.15113	0.819362	1.96157	4.81606	5.19867	0.121338	0.206481	31.6761	4.17217	2.4396	2.25825	2.18695	0.47899	2.50971	2.42273	2.6949	2.44615	3.30233	1.73271	0.478264	0.808842	1.10554	2.60495
GSM5645890_Melan_3	Melanoma	BrM	14.1407	4.82392	16.8418	6.12039	169.334	3.21883	2.00352	2.78293	1.76762	0.398358	14.6488	1.37356	1.44956	18.5285	0.666202	2.98989	1.18832	0.728371	0.979378	3.13448	5.37981	2.40445	0.388955	13.3013	4.40883	3.97074	2.44911	1.2597	0.425009	1.50794	1.41359	1.10917	2.72516	5.56116	1.11867	2.05999	1.09502	0.747946	0.43413
GSM5645891_Breast_1	Breast	BrM	7.57041	3.97352	19.394	3.03792	166.486	1.09917	1.10232	0.785105	1.20983	3.02009	31.2256	1.42947	0.494143	0	0.118305	0.795975	0.849046	0.830655	0.659895	2.34179	5.97744	0.820909	0.344623	15.9149	1.36267	1.45341	0.849207	2.21416	0.224589	0.970367	1.73066	4.64111	1.83724	0.986847	0.155861	0.0774996	0.12228	0.956638	1.5743
GSM5645892_Breast_2	Breast	BrM	7.61348	4.98503	5.12201	19.3086	127.614	0	1.21581	5.50051	2.43161	1.21581	35.7466	4.86322	0	1.53445	0	1.53445	0	0	1.21581	4.62163	3.08388	0	0	36.9467	0	1.53445	0	1.07735	0	1.53445	1.07735	10.0971	3.68916	3.0722	0	0	0	0	0
GSM5645895_Lung_2	Lung	BrM	12.1657	7.27286	12.5014	10.4062	212.926	2.84961	2.82759	3.71007	2.26114	6.87875	30.8863	7.02008	0.714906	2.38182	0.278682	0.808962	0.551344	0.602461	0.955958	1.54258	4.77149	0.731812	0.293128	12.7817	0.977591	0.662091	0.590117	1.75917	0.218875	1.08568	1.56004	2.59633	2.2748	2.69907	1.22558	0.00703528	0.205704	0.301488	0.488943
GSM5645896_Lung_3	Lung	BrM	13.5971	8.65364	14.8612	4.66398	190.892	4.15526	3.56932	2.69042	3.16927	2.18399	35.3876	3.40472	1.05588	3.64654	0.613426	1.67226	0.958809	1.00716	1.06558	3.28716	7.10991	0.0162227	0.401858	31.5716	2.88317	1.3237	1.47825	2.9463	0.28084	1.31881	2.15811	3.32343	11.2696	4.91385	0.7667	0.0693969	0.544686	1.64036	1.11923
GSM5645898_Ovarian_2	Ovarian	BrM	12.3642	7.45828	15.7362	5.72612	234.826	2.18014	1.33979	2.63942	2.81325	3.15232	43.8122	4.91069	0.852123	31.1919	0.696844	1.29782	0.724665	0.839905	1.48836	3.11435	0.339975	1.48517	0.30592	18.0855	1.52719	1.16217	2.45149	3.01237	0.206522	2.07121	3.78638	3.03357	3.2223	4.24917	0.625486	0.0531809	0.387663	1.39861	1.44856
GSM5645900_Colorectal	Colorectal	BrM	7.45995	4.39115	13.2273	2.33106	153.15	0.841969	0.356735	0.995278	0.393899	1.38327	24.6684	1.54203	0.218154	0	0.274269	0.555378	0.307215	0.572913	1.37408	1.81486	0.212132	0	0.203451	25.2521	1.16474	0.843788	0.326565	2.11645	0.374415	1.39864	3.56782	1.87817	5.17262	2.34125	0.239214	0.0400705	0.108557	0.43122	0.71034
GSM5645902_Renal_Cell	RCC	BrM	12.2525	9.08984	12.8766	0.311871	195.473	2.54328	3.40418	2.47726	2.79078	2.87788	10.8653	5.11819	0.675794	16.4765	0.548143	0.379401	0.597295	0.777157	1.75681	2.80377	5.30888	0	0.277203	8.9996	0.645844	0.847266	1.67918	2.60697	0.318702	1.27101	2.3806	0.0447451	3.28722	2.55577	1.00597	1.88694	1.84436	1.18166	0.525444
GSM5645904_Unknown_Carc	Unknown	BrM	12.5879	4.19595	28.3227	5.24494	183.573	3.14696	9.44089	1.04899	3.14696	0	5.24494	0	1.04899	1.04899	3.14696	2.09798	0	0	4.19595	1.04899	3.14696	0	0	26.2247	3.14696	1.04899	3.14696	1.04899	1.04899	4.19595	0	1.04899	5.24494	27.2737	0	6.29393	2.09798	2.09798	0
LB3855T	Endometrial	BrM	3.0397	3.85581	8.39678	21.4401	146.911	0.70488	0.264369	1.14489	0.426353	8.98698	36.9805	0.672528	0.0562423	1.56123	0.378898	0.551265	1.54249	0.397505	2.33502	1.60848	1.72171	3.17598	0.650955	55.5846	0.23458	0.475726	0.313832	1.2029	0.779407	0.888901	1.96084	2.92358	4.35945	3.34156	0.0733805	0.273358	0.370634	0.256383	0.0120403
LB3858T	Breast	BrM	7.30774	4.17621	14.3097	8.99424	191.32	1.64611	0	0	1.19382	0.231385	58.9439	0.742917	0.688253	0	0	0.306035	0.188267	1.37507	0	4.15528	2.40186	2.27238	1.10722	22.2073	2.39944	3.53023	0	1.86358	0	2.98727	1.693	3.89024	6.6209	0	0	0	0	0	0.145654
LB3878T	Colorectal	BrM	2.31392	4.19253	7.04163	23.5544	183.124	0.809489	0.753967	0.46258	0.0889648	0.771646	26.6329	0.637255	0	0	0.403281	0.705412	0.598734	0.636168	0.865427	3.03292	4.59119	2.23858	0.578167	31.0555	1.62537	0.587512	0.0195693	1.2337	0.668563	1.14114	3.55196	7.7335	1.55106	0.563358	0	0.0195693	0.274696	0.92481	0
LB3894T	Uterine	BrM	11.8087	12.5194	15.0407	1.79537	262.128	5.56118	2.60787	3.93603	3.89	0.803766	48.6025	2.70743	1.45868	3.41293	0.752171	0.68557	1.38119	1.0665	0.982812	3.26392	1.4317	2.24826	0.326003	32.5449	4.1676	3.0188	0.505672	0.524687	0.161771	1.42409	1.04779	2.07813	21.0687	2.44368	1.37833	0.0245423	0.683808	0.584812	0.481243
LB3955T	Endometrial	BrM	5.83069	7.05935	9.6147	7.49862	115.061	2.21899	0.762051	1.31377	1.17014	2.28787	5.7875	0.949568	0.209123	1.01256	0.718204	1.27327	0.116538	1.86934	0.927317	1.87707	0.0690461	1.60784	2.22722	16.4592	3.4077	1.38595	2.95315	3.56568	1.79191	1.9909	3.30384	5.7281	3.39038	0.37746	0.647845	2.90109	0.426627	1.58556	0.661376
LB3985T	Melanoma	BrM	4.45895	4.15766	5.22002	1.93957	121.147	3.86626	4.46313	1.72184	1.37007	0.870809	20.6192	0.851674	0.732788	5.73891	1.13936	1.67961	1.53348	1.24438	3.5104	4.73015	0.546883	0.684548	4.44523	23.1756	3.70688	1.43552	1.57789	3.55715	0.496826	3.62987	3.69815	0.699784	13.3631	1.5504	3.02156	0.299704	0.519864	2.62728	0.536712
LB4022T	Gastric	BrM	9.83296	5.90125	10.5413	4.99531	110.057	0	0	0.061794	0.579231	1.64787	10.1953	1.70611	0	0	0.055935	1.9604	0.290149	0.374768	1.58988	2.19585	0.218111	2.69686	3.98679	16.8432	1.78309	0.518308	2.79571	2.20375	0.372555	1.47731	5.92487	3.84579	1.27888	2.82551	0.459199	1.5419	0.958079	2.76417	0.355636
LB4104T	Adenoid.cystic	BrM	5.35136	3.37026	13.8636	2.37135	118.238	1.64211	1.06099	1.23393	0.421651	0.726313	24.8457	1.16495	0.377457	0	0.535291	0.470948	0.268252	0.525313	3.77762	2.07847	0.8416	3.37564	2.70712	19.9806	1.8579	2.6671	0.441762	3.12924	0.339199	1.88491	2.58361	5.29306	5.28372	3.32626	0.151176	0.0302352	0	1.31082	0.360923
Met5109T	Melanoma	BrM	2.17794	5.84156	4.34217	20.723	138.869	0.828519	0.378041	1.5649	0.71183	4.97983	8.49206	0.530737	0.75612	0	0.401728	0.89426	1.35964	0.5262	1.78656	0.663363	0.557225	1.06443	1.50014	26.0694	0.869255	1.17783	0.258641	6.84056	0.458545	4.20047	2.35451	2.20076	2.73824	1.27522	0.587806	0.934396	0.961248	2.93671	0.817084
LB3899T	Endometrial	BrM.ICB	8.66486	6.12029	11.8222	7.11466	183.031	2.89991	1.93713	1.83394	1.08003	0.702358	39.1922	3.00471	1.67801	5.93746	0.426752	0.912025	0.924062	0.682832	2.32687	2.55061	0.632406	0.0120484	0.454164	31.206	2.56839	2.06586	1.36351	0.415707	0.36142	2.20985	3.12383	4.43019	6.18258	4.21382	0.77489	0.143518	0.528273	0.370117	1.16567
LB3912T	RCC	BrM.ICB	13.0262	16.2431	7.66733	5.32357	230.609	8.07383	1.13513	2.20037	1.31282	0.135888	56.1168	2.40932	2.47992	1.35212	1.52757	0.940567	2.08144	1.13877	1.56975	8.88196	0.510862	6.45469	0.554163	58.9332	1.89817	1.26629	0.461927	0.401217	0.413159	1.5827	2.68984	7.44152	16.1958	7.39541	2.24917	0.0661358	0.496831	0.592241	0.0322111
LB3976T	Lung	BrM.ICB	4.67372	4.89547	10.2361	3.19609	152.461	1.87951	0.854109	1.32846	0.851809	1.97714	15.5939	1.43011	0.465567	0.558114	0.639381	0.601848	0.275256	0.894343	1.66937	2.42529	0.485178	1.5918	4.71189	27.8319	2.05777	1.54827	1.26959	3.93124	0.517718	2.30213	3.38169	3.41022	7.90965	1.0093	0.500575	0.177148	0.635049	1.59176	0.389254
LB4067T	Melanoma	BrM.ICB	3.32364	4.32813	5.76934	2.52716	130.482	1.8731	1.59058	1.56893	1.84904	0.819211	14.1219	1.61193	1.30767	3.59575	0.497458	1.39384	0.810498	1.35787	3.14194	3.3295	0.3517	0.0366929	1.88455	21.09	2.02318	1.16928	3.94877	2.9567	0.82365	4.9831	4.81691	1.73927	5.19026	1.66198	1.86055	0.531533	1.29755	2.69749	0.470975
LB4071T	Ovarian	BrM.ICB	4.13799	5.65688	11.7689	5.34778	142.457	2.97643	1.38181	2.7688	2.25711	0.805377	17.2579	1.08068	1.10647	7.4566	0.901944	1.82496	2.62172	0.862127	3.25994	3.29916	0.764502	6.08016	1.49878	45.8327	3.55633	2.20804	2.97168	3.38791	0.56559	3.77845	2.70372	5.63739	7.88859	2.22732	1.42197	1.1297	0.741797	3.06551	0.210386
LB4508_On-Surgery_CD45_GEX	Melanoma	BrM.ICB	1.24074	2.54811	3.68021	7.80665	155.4	3.72595	2.31416	2.22045	0.654029	1.47245	18.0361	3.29169	1.59975	10.6368	0.87361	2.00187	0.742756	1.5107	3.62206	4.62404	19.2299	1.56339	4.09331	30.149	4.32355	4.63591	0.813137	2.03158	0.67486	1.23835	3.20484	6.32345	7.68672	4.23914	0.927965	0.0873898	0.631384	1.38922	0.443479
LB4646_On-Surgery_CD45_GEX	Melanoma	BrM.ICB	1.54433	2.81345	2.04839	9.16416	185.029	4.55789	3.36983	2.23463	1.35283	1.07408	17.1551	4.24386	2.94375	16.526	1.69567	3.56421	1.59515	1.25749	5.58072	6.16644	24.5556	4.95156	4.63861	29.6269	7.04425	8.36759	1.19601	1.85972	0.692339	2.05556	5.85313	4.10443	11.4903	4.35681	2.37783	0.170819	0.70117	1.3399	0.0401926
LB4808_On-Surgery_CD45_GEX	Melanoma	BrM.ICB	1.3549	2.17254	7.64054	21.4092	158.898	3.69757	4.06676	2.70053	2.28021	1.3725	30.1949	1.76624	1.7101	22.6206	1.30508	9.00077	1.86766	1.49877	4.41637	5.3516	32.9281	2.63932	4.98574	29.2129	7.88762	5.62832	1.70004	4.16494	1.7652	4.25464	5.75259	6.41573	9.06879	0.809963	1.0667	1.02062	1.20464	3.59124	1.04757
Post_P23	Melanoma	BrM.ICB	12.4785	0	1.5359	7.93117	176.041	1.75865	0.775803	9.40363	4.23479	0.969136	48.0663	1.28865	5.47733	11.8498	2.52788	1.17429	3.42139	2.76571	8.64089	9.01692	2.06136	2.39654	0.201012	37.9136	18.2409	2.86174	18.6004	5.84058	6.55725	4.9122	7.99106	4.93394	2.52739	3.41134	2.24379	0.149037	4.20313	5.32804	0.137522

## Sheet: S2D
Sample-level enrichment score of tumor antigen-specific CD8 T cell signature (Lowery et al. 2022)
ID	condition	CancerType	Score
LB3018T	rGBM	rGBM	-0.0911814
LB3871T	rGBM	rGBM	0.0882622
LB3958T	rGBM	rGBM	-0.0292
LB3964T	rGBM	rGBM	-0.0532366
LB4015T	rGBM	rGBM	-0.0313684
LB4059T	rGBM	rGBM	-0.0468202
LB4101T	rGBM	rGBM	0.23995
LB4102T	rGBM	rGBM	0.16295
LB4130T	rGBM	rGBM	-0.0171971
LB4143T	rGBM	rGBM	-0.0112317
LB4177T	rGBM	rGBM	0.0874746
LB3667T	rGBM.ICB	rGBM	-0.0561994
LB3853T	rGBM.ICB	rGBM	0.0283059
LB3864T	rGBM.ICB	rGBM	0.0742036
LB3869T	rGBM.ICB	rGBM	0.0990464
LB3872T	rGBM.ICB	rGBM	0.017636
LB3914T	rGBM.ICB	rGBM	0.16343
LB3944T	rGBM.ICB	rGBM	0.0893097
LB4003T	rGBM.ICB	rGBM	-0.00581129
LB4006T	rGBM.ICB	rGBM	0.0260209
LB4024T	rGBM.ICB	rGBM	0.0146072
LB4025T	rGBM.ICB	rGBM	-0.0593047
LB4075T	rGBM.ICB	rGBM	-0.0438445
LB4112T	rGBM.ICB	rGBM	0.321298
LB4117T	rGBM.ICB	rGBM	0.118411
GSM5645888_Melan_1	BrM	Melanoma	0.0964677
GSM5645890_Melan_3	BrM	Melanoma	0.17652
GSM5645891_Breast_1	BrM	Breast	0.027241
GSM5645892_Breast_2	BrM	Breast	0.327501
GSM5645895_Lung_2	BrM	Lung	0.0111511
GSM5645896_Lung_3	BrM	Lung	0.0817667
GSM5645898_Ovarian_2	BrM	Ovarian	0.00744338
GSM5645900_Colorectal	BrM	Colorectal	-0.0952366
GSM5645902_Renal_Cell	BrM	RCC	-0.108105
LB3855T	BrM	Endometrial	0.0612494
LB3858T	BrM	Breast	0.055058
LB3878T	BrM	Colorectal	0.145972
LB3894T	BrM	Uterine	0.186992
LB3955T	BrM	Endometrial	0.0409271
LB3985T	BrM	Melanoma	0.0932093
LB4022T	BrM	Gastric	-0.00543745
LB4104T	BrM	Adenoid.cystic	-0.0592312
Met5109T	BrM	Melanoma	-0.00907764
LB3899T	BrM.ICB	Endometrial	0.106731
LB3912T	BrM.ICB	RCC	0.166078
LB3976T	BrM.ICB	Lung	-0.0274878
LB4067T	BrM.ICB	Melanoma	0.0126538
LB4071T	BrM.ICB	Ovarian	0.174216
LB4508_On-Surgery_CD45_GEX	BrM.ICB	Melanoma	0.160934
LB4646_On-Surgery_CD45_GEX	BrM.ICB	Melanoma	0.344308
LB4808_On-Surgery_CD45_GEX	BrM.ICB	Melanoma	0.437591
Post_P23	BrM.ICB	Melanoma	0.322314
