# Supplementary material for: Immune checkpoint blockade induces distinct alterations in the microenvironments of primary and metastatic brain tumors
Source: J Clin Invest. 2023 Sep 1;133(17):e169314. doi: 10.1172/JCI169314 (PMC10471177; doi:10.1172/JCI169314)
Supplement: Supplemental table 3 [file jci-133-169314-s073.xlsx]

## Sheet: S3A
Differential gene expression in myeloid compartment in ICB naïve rGBM vs. BrM tumors
Gene	p_val	avg_log2FC	pct.1	pct.2	p_val_adj	cluster	gene
MT-ATP8	1.82877e-182	3.62488	0.693	0.246	4.6802e-178	rGBM	MT-ATP8
MTRNR2L12	8.1976e-126	3.65435	0.641	0.276	2.09793e-121	rGBM	MTRNR2L12
MT-ND6	1.93779e-102	1.80791	0.569	0.242	4.95919e-98	rGBM	MT-ND6
C3	7.29017e-91	1.47929	0.674	0.361	1.8657e-86	rGBM	C3
FYB1	6.17265e-96	1.03423	0.598	0.218	1.5797e-91	rGBM	FYB1
SLC1A3	4.91456e-70	1.5322	0.624	0.375	1.25774e-65	rGBM	SLC1A3
RACK1	2.20059e-75	0.783082	0.801	0.37	5.63175e-71	rGBM	RACK1
MT-ND4L	7.81716e-99	2.79869	0.787	0.684	2.00057e-94	rGBM	MT-ND4L
VSIR	5.31378e-70	0.866877	0.524	0.199	1.3599e-65	rGBM	VSIR
PLCG2	1.05526e-38	1.2447	0.36	0.155	2.70063e-34	rGBM	PLCG2
FCGBP	5.46898e-38	1.08951	0.437	0.211	1.39962e-33	rGBM	FCGBP
DOCK4	2.55126e-49	0.890181	0.43	0.196	6.52917e-45	rGBM	DOCK4
PDK4	4.81028e-30	1.19543	0.414	0.24	1.23105e-25	rGBM	PDK4
NOP53	2.2481e-61	0.660932	0.494	0.193	5.75335e-57	rGBM	NOP53
BIN1	9.34256e-43	0.921349	0.516	0.309	2.39095e-38	rGBM	BIN1
SELENOW	5.96107e-60	0.652705	0.472	0.18	1.52556e-55	rGBM	SELENOW
LTC4S	1.29801e-45	0.839905	0.43	0.206	3.32188e-41	rGBM	LTC4S
TRIR	1.75242e-51	0.6701	0.501	0.221	4.4848e-47	rGBM	TRIR
SRGAP2	1.04492e-43	0.790962	0.437	0.213	2.67416e-39	rGBM	SRGAP2
SELENOK	1.11438e-47	0.647324	0.486	0.214	2.85192e-43	rGBM	SELENOK
PLXDC2	1.39528e-54	0.969758	0.65	0.471	3.57079e-50	rGBM	PLXDC2
SLC11A1	3.9363e-38	1.11291	0.646	0.491	1.00738e-33	rGBM	SLC11A1
MTRNR2L8	4.6428e-31	0.910151	0.355	0.167	1.18819e-26	rGBM	MTRNR2L8
SELENOH	3.64927e-48	0.66353	0.46	0.205	9.33922e-44	rGBM	SELENOH
SCIN	1.60061e-46	0.769618	0.333	0.116	4.09629e-42	rGBM	SCIN
DENND3	4.21318e-39	0.807885	0.387	0.182	1.07824e-34	rGBM	DENND3
PELI1	6.84951e-29	0.962952	0.381	0.214	1.75293e-24	rGBM	PELI1
ABCA1	6.55528e-27	0.979585	0.452	0.291	1.67763e-22	rGBM	ABCA1
MAN2B1	4.0297e-49	0.806716	0.275	0.08	1.03128e-44	rGBM	MAN2B1
PLD4	7.42371e-35	0.823005	0.402	0.211	1.89988e-30	rGBM	PLD4
REX1BD	5.03473e-52	0.578156	0.43	0.167	1.28849e-47	rGBM	REX1BD
PALD1	1.00629e-40	0.721012	0.351	0.144	2.5753e-36	rGBM	PALD1
MERTK	1.61999e-35	0.714361	0.399	0.201	4.14587e-31	rGBM	MERTK
NLRP3	4.02579e-20	1.04881	0.375	0.241	1.03028e-15	rGBM	NLRP3
CALHM6	1.02769e-49	0.682233	0.284	0.078	2.63007e-45	rGBM	CALHM6
SH3TC1	1.79037e-35	0.704557	0.377	0.182	4.58192e-31	rGBM	SH3TC1
SLC2A5	1.82482e-32	0.746449	0.364	0.18	4.67007e-28	rGBM	SLC2A5
RHBDF2	4.30809e-35	0.673715	0.486	0.285	1.10253e-30	rGBM	RHBDF2
BHLHE41	1.61931e-27	0.786673	0.398	0.227	4.14414e-23	rGBM	BHLHE41
MAT2A	2.15353e-30	0.851614	0.533	0.378	5.51131e-26	rGBM	MAT2A
JPT1	9.19617e-46	0.493402	0.46	0.195	2.35348e-41	rGBM	JPT1
SORL1	1.21232e-27	0.755456	0.474	0.303	3.10257e-23	rGBM	SORL1
MUC20-OT1	3.51372e-44	0.648196	0.279	0.083	8.99231e-40	rGBM	MUC20-OT1
EPB41L2	4.2576e-29	0.727503	0.507	0.334	1.0896e-24	rGBM	EPB41L2
SPTLC2	7.23757e-33	0.701049	0.446	0.267	1.85224e-28	rGBM	SPTLC2
SPP1	3.55997e-41	0.501318	0.892	0.648	9.11068e-37	rGBM	SPP1
LHFPL2	4.56053e-28	0.714504	0.428	0.257	1.16713e-23	rGBM	LHFPL2
TMEM119	1.27725e-46	0.611545	0.26	0.067	3.26874e-42	rGBM	TMEM119
CX3CR1	4.09636e-38	0.665094	0.263	0.087	1.04834e-33	rGBM	CX3CR1
ELL2	3.98563e-25	0.922882	0.549	0.423	1.02e-20	rGBM	ELL2
WASHC4	7.14928e-46	0.574371	0.288	0.087	1.82964e-41	rGBM	WASHC4
RANBP2	2.01236e-23	0.835644	0.465	0.328	5.15004e-19	rGBM	RANBP2
MEF2A	5.62206e-30	0.814356	0.529	0.389	1.4388e-25	rGBM	MEF2A
GRASP	3.4435e-29	0.650929	0.351	0.176	8.81261e-25	rGBM	GRASP
RTRAF	5.92569e-37	0.522913	0.37	0.155	1.5165e-32	rGBM	RTRAF
CH25H	2.01987e-19	0.819383	0.285	0.152	5.16925e-15	rGBM	CH25H
SEM1	1.89677e-40	0.430448	0.451	0.199	4.85421e-36	rGBM	SEM1
USP53	1.45576e-21	0.704564	0.374	0.222	3.72557e-17	rGBM	USP53
HTRA1	2.83526e-25	0.615407	0.439	0.265	7.25601e-21	rGBM	HTRA1
TUT7	1.38615e-41	0.528106	0.303	0.102	3.54745e-37	rGBM	TUT7
PER1	2.91164e-24	0.713744	0.448	0.3	7.45148e-20	rGBM	PER1
MTSS1	1.09868e-25	0.654954	0.373	0.215	2.81175e-21	rGBM	MTSS1
RTF2	6.05011e-39	0.475341	0.365	0.148	1.54834e-34	rGBM	RTF2
SELENOT	1.40197e-35	0.476077	0.375	0.161	3.58792e-31	rGBM	SELENOT
ELMO1	1.00805e-28	0.58635	0.366	0.193	2.5798e-24	rGBM	ELMO1
ZNF331	6.39895e-24	0.839763	0.571	0.453	1.63762e-19	rGBM	ZNF331
AP1B1	6.00899e-28	0.61879	0.526	0.366	1.53782e-23	rGBM	AP1B1
PAXX	2.13381e-43	0.483781	0.3	0.098	5.46084e-39	rGBM	PAXX
NME2	9.19272e-16	1.12988	0.305	0.219	2.3526e-11	rGBM	NME2
FRMD4A	7.76404e-26	0.602177	0.353	0.193	1.98697e-21	rGBM	FRMD4A
PIK3R1	8.91407e-25	0.616365	0.425	0.269	2.28129e-20	rGBM	PIK3R1
ADAM28	1.31772e-27	0.558961	0.433	0.261	3.3723e-23	rGBM	ADAM28
PADI2	6.44692e-29	0.5804	0.291	0.126	1.64989e-24	rGBM	PADI2
MESD	3.27395e-40	0.481943	0.296	0.1	8.3787e-36	rGBM	MESD
TFRC	1.48387e-13	0.965294	0.385	0.288	3.79752e-09	rGBM	TFRC
SLC7A5	1.06768e-21	0.633816	0.361	0.214	2.7324e-17	rGBM	SLC7A5
DOCK8	3.80233e-23	0.653585	0.452	0.31	9.73091e-19	rGBM	DOCK8
NFKBID	2.7844e-17	0.785929	0.389	0.271	7.12584e-13	rGBM	NFKBID
INPP5D	6.77432e-24	0.61362	0.355	0.204	1.73369e-19	rGBM	INPP5D
RHOB	3.91085e-23	1.13343	0.617	0.536	1.00087e-18	rGBM	RHOB
IL17RA	1.22959e-25	0.574255	0.361	0.203	3.14677e-21	rGBM	IL17RA
ARHGAP45	1.48807e-33	0.484089	0.311	0.126	3.80826e-29	rGBM	ARHGAP45
TLR2	1.30225e-22	0.631382	0.475	0.336	3.33271e-18	rGBM	TLR2
STAB1	6.79621e-19	0.563697	0.522	0.369	1.73929e-14	rGBM	STAB1
PLEC	3.94578e-19	0.630635	0.42	0.284	1.0098e-14	rGBM	PLEC
ABCG1	5.18386e-21	0.60047	0.328	0.186	1.32665e-16	rGBM	ABCG1
SNX9	9.19026e-17	0.703419	0.388	0.267	2.35197e-12	rGBM	SNX9
PFKFB3	1.01221e-14	0.762262	0.419	0.308	2.59044e-10	rGBM	PFKFB3
ELOC	5.54047e-35	0.380077	0.405	0.183	1.41792e-30	rGBM	ELOC
PDGFB	3.85532e-20	0.669406	0.251	0.125	9.86652e-16	rGBM	PDGFB
ELOB	5.34048e-34	0.325459	0.52	0.262	1.36674e-29	rGBM	ELOB
FMN1	2.50135e-23	0.5894	0.288	0.146	6.40146e-19	rGBM	FMN1
REL	1.11518e-22	1.10902	0.673	0.598	2.85396e-18	rGBM	REL
PDE4DIP	9.69535e-17	0.713924	0.373	0.257	2.48124e-12	rGBM	PDE4DIP
AKAP13	1.31711e-25	0.779007	0.613	0.51	3.37074e-21	rGBM	AKAP13
CHD2	8.04453e-17	0.664412	0.395	0.275	2.05876e-12	rGBM	CHD2
FSCN1	6.55631e-22	0.552146	0.333	0.189	1.67789e-17	rGBM	FSCN1
ACSL1	8.3404e-21	0.639614	0.525	0.403	2.13447e-16	rGBM	ACSL1
LRP1	6.43104e-21	0.554121	0.484	0.345	1.64583e-16	rGBM	LRP1
ITGAX	1.49811e-14	0.711326	0.446	0.338	3.83396e-10	rGBM	ITGAX
MANBA	2.98383e-20	0.569258	0.377	0.243	7.63623e-16	rGBM	MANBA
IKZF1	4.73397e-19	0.590033	0.335	0.206	1.21152e-14	rGBM	IKZF1
LRMDA	5.91861e-47	0.401638	0.251	0.062	1.51469e-42	rGBM	LRMDA
ARHGAP24	2.64563e-19	0.577017	0.275	0.146	6.7707e-15	rGBM	ARHGAP24
CYFIP1	1.34735e-20	0.527278	0.49	0.35	3.44813e-16	rGBM	CYFIP1
MMP24OS	1.99303e-40	0.377755	0.288	0.093	5.10057e-36	rGBM	MMP24OS
SMG1	7.13281e-20	0.524243	0.334	0.194	1.82543e-15	rGBM	SMG1
TRPM2	4.18082e-25	0.493934	0.27	0.123	1.06996e-20	rGBM	TRPM2
SRGAP1	1.03657e-21	0.511943	0.299	0.158	2.6528e-17	rGBM	SRGAP1
SELENOF	1.20381e-33	0.341299	0.378	0.168	3.0808e-29	rGBM	SELENOF
RNASEK	2.48683e-14	0.723373	0.306	0.208	6.3643e-10	rGBM	RNASEK
CCNH	2.39981e-15	0.694809	0.485	0.383	6.1416e-11	rGBM	CCNH
MACF1	2.96864e-19	0.525639	0.421	0.289	7.59735e-15	rGBM	MACF1
ADGRG1	4.57021e-31	0.42477	0.256	0.093	1.16961e-26	rGBM	ADGRG1
ADA2	1.72501e-27	0.416626	0.285	0.12	4.41466e-23	rGBM	ADA2
NR4A3	1.19274e-13	0.632318	0.432	0.325	3.05246e-09	rGBM	NR4A3
POU2F2	1.16433e-17	0.514839	0.347	0.217	2.97975e-13	rGBM	POU2F2
SOCS6	2.09639e-20	0.505657	0.285	0.153	5.36509e-16	rGBM	SOCS6
NSD3	6.22734e-29	0.409024	0.262	0.101	1.5937e-24	rGBM	NSD3
FMNL3	2.45168e-22	0.46714	0.282	0.143	6.27434e-18	rGBM	FMNL3
RAB5IF	4.57609e-32	0.376892	0.278	0.106	1.17111e-27	rGBM	RAB5IF
CEP170	2.05606e-16	0.548891	0.431	0.314	5.26187e-12	rGBM	CEP170
SFMBT2	6.66215e-21	0.46134	0.279	0.141	1.70498e-16	rGBM	SFMBT2
OTULINL	7.06483e-33	0.369468	0.268	0.096	1.80803e-28	rGBM	OTULINL
GRK2	4.69887e-33	0.340385	0.299	0.114	1.20253e-28	rGBM	GRK2
RNF144B	3.6076e-13	0.593805	0.383	0.278	9.23258e-09	rGBM	RNF144B
ZFP36L2	5.27322e-23	0.973962	0.675	0.611	1.34952e-18	rGBM	ZFP36L2
LCP2	4.66169e-19	0.647847	0.535	0.439	1.19302e-14	rGBM	LCP2
PDE4B	4.82247e-12	0.81382	0.422	0.347	1.23417e-07	rGBM	PDE4B
NRP2	4.63413e-11	0.675029	0.341	0.251	1.18597e-06	rGBM	NRP2
APBB1IP	6.63289e-19	0.598548	0.515	0.414	1.69749e-14	rGBM	APBB1IP
ITGAV	5.90286e-18	0.449262	0.353	0.219	1.51066e-13	rGBM	ITGAV
AFF4	1.53291e-15	0.539719	0.44	0.329	3.92302e-11	rGBM	AFF4
DPYD	4.57884e-16	0.494972	0.345	0.224	1.17182e-11	rGBM	DPYD
NR4A1	3.2848e-23	0.995938	0.621	0.561	8.40645e-19	rGBM	NR4A1
CSF3R	5.6535e-17	0.479825	0.46	0.336	1.44684e-12	rGBM	CSF3R
GRINA	1.58698e-19	0.602569	0.531	0.433	4.0614e-15	rGBM	GRINA
OLFML3	1.9768e-14	0.476258	0.366	0.243	5.05903e-10	rGBM	OLFML3
CCDC88A	2.10401e-14	0.658466	0.51	0.423	5.38458e-10	rGBM	CCDC88A
VASH1	1.41163e-16	0.47266	0.28	0.16	3.61264e-12	rGBM	VASH1
RAPGEF1	8.16409e-14	0.519957	0.367	0.258	2.08935e-09	rGBM	RAPGEF1
CYBC1	2.20642e-31	0.333306	0.27	0.101	5.64668e-27	rGBM	CYBC1
NECTIN2	1.4133e-30	0.335387	0.265	0.099	3.6169e-26	rGBM	NECTIN2
FKBP5	7.78342e-18	0.623179	0.586	0.497	1.99193e-13	rGBM	FKBP5
TGFBR1	6.84321e-16	0.46628	0.3	0.182	1.75132e-11	rGBM	TGFBR1
ARHGAP4	5.37864e-15	0.497513	0.396	0.286	1.3765e-10	rGBM	ARHGAP4
GNB4	6.89004e-15	0.479354	0.418	0.304	1.7633e-10	rGBM	GNB4
ADAP2	3.70101e-18	0.500388	0.515	0.406	9.47163e-14	rGBM	ADAP2
MCRIP1	4.51876e-20	0.386624	0.275	0.136	1.15644e-15	rGBM	MCRIP1
MYO9B	3.55668e-15	0.479227	0.458	0.346	9.10225e-11	rGBM	MYO9B
CD84	1.09757e-14	0.499247	0.448	0.341	2.8089e-10	rGBM	CD84
SLC4A7	1.49621e-15	0.437564	0.333	0.211	3.82911e-11	rGBM	SLC4A7
RCC2	4.92289e-13	0.497422	0.313	0.206	1.25987e-08	rGBM	RCC2
BMP2K	2.44985e-12	0.531019	0.376	0.276	6.26966e-08	rGBM	BMP2K
ARAP1	1.58033e-13	0.481677	0.306	0.196	4.04437e-09	rGBM	ARAP1
PRPF8	1.05935e-17	0.413781	0.301	0.173	2.7111e-13	rGBM	PRPF8
FOLR2	1.86402e-12	0.436127	0.428	0.307	4.7704e-08	rGBM	FOLR2
EMD	9.50944e-15	0.458062	0.354	0.239	2.43366e-10	rGBM	EMD
CSF1R	2.104e-21	0.579993	0.639	0.549	5.38456e-17	rGBM	CSF1R
SEC14L1	2.41632e-14	0.457247	0.426	0.312	6.18384e-10	rGBM	SEC14L1
SSH2	9.08042e-14	0.482452	0.311	0.203	2.32386e-09	rGBM	SSH2
EPN1	1.18134e-14	0.474971	0.355	0.246	3.02328e-10	rGBM	EPN1
ATM	4.03325e-13	0.500692	0.308	0.205	1.03219e-08	rGBM	ATM
SERPINB9	3.00883e-09	0.663407	0.455	0.378	7.70021e-05	rGBM	SERPINB9
ST6GAL1	5.05834e-16	0.411033	0.293	0.169	1.29453e-11	rGBM	ST6GAL1
LENG8	1.32539e-15	0.431828	0.279	0.161	3.39194e-11	rGBM	LENG8
TCF12	3.22717e-17	0.413653	0.281	0.158	8.25898e-13	rGBM	TCF12
QKI	1.46696e-14	0.56391	0.492	0.402	3.75425e-10	rGBM	QKI
OGFRL1	1.89617e-10	0.672083	0.449	0.374	4.85269e-06	rGBM	OGFRL1
ADGRE2	7.30352e-17	0.412669	0.304	0.182	1.86912e-12	rGBM	ADGRE2
RNF149	8.11798e-16	0.634066	0.533	0.454	2.07755e-11	rGBM	RNF149
SPG7	9.08574e-17	0.416627	0.277	0.157	2.32522e-12	rGBM	SPG7
NFIC	2.10442e-13	0.466202	0.403	0.296	5.38563e-09	rGBM	NFIC
PREX1	8.60796e-15	0.431948	0.396	0.282	2.20295e-10	rGBM	PREX1
PIK3R5	1.11916e-18	0.379857	0.275	0.146	2.86416e-14	rGBM	PIK3R5
SLCO2B1	2.34097e-17	0.380356	0.525	0.398	5.99101e-13	rGBM	SLCO2B1
GNA13	1.78679e-12	0.51592	0.435	0.342	4.57276e-08	rGBM	GNA13
METTL26	6.00826e-24	0.328802	0.25	0.105	1.53763e-19	rGBM	METTL26
MICAL1	9.34884e-15	0.42889	0.285	0.174	2.39256e-10	rGBM	MICAL1
PSMA6	2.01005e-15	0.456607	0.255	0.151	5.14411e-11	rGBM	PSMA6
PAG1	2.38509e-14	0.41849	0.318	0.205	6.10392e-10	rGBM	PAG1
DYNC1H1	6.71029e-14	0.416725	0.419	0.307	1.7173e-09	rGBM	DYNC1H1
PRRC2B	2.581e-17	0.378576	0.28	0.158	6.6053e-13	rGBM	PRRC2B
CELF2	4.6277e-13	0.53259	0.535	0.449	1.18432e-08	rGBM	CELF2
GPR34	3.37703e-12	0.413825	0.487	0.377	8.6425e-08	rGBM	GPR34
GALNT2	3.08428e-14	0.409966	0.273	0.162	7.8933e-10	rGBM	GALNT2
PLCB2	5.0002e-16	0.380873	0.279	0.161	1.27965e-11	rGBM	PLCB2
EBI3	7.19392e-13	0.444566	0.25	0.15	1.84107e-08	rGBM	EBI3
ARID1B	4.04054e-14	0.405258	0.256	0.147	1.03405e-09	rGBM	ARID1B
APOE	6.66666e-29	0.678864	0.849	0.785	1.70613e-24	rGBM	APOE
MYCBP2	1.52185e-12	0.414798	0.386	0.282	3.89473e-08	rGBM	MYCBP2
SLC25A37	8.57309e-12	0.417244	0.437	0.335	2.19403e-07	rGBM	SLC25A37
SLC11A2	7.20655e-10	0.482448	0.277	0.19	1.8443e-05	rGBM	SLC11A2
RNF145	6.26353e-11	0.471241	0.4	0.311	1.60296e-06	rGBM	RNF145
A2M	3.59965e-18	0.607056	0.603	0.534	9.21222e-14	rGBM	A2M
SWAP70	5.98339e-12	0.429555	0.378	0.281	1.53127e-07	rGBM	SWAP70
NCOR2	2.53096e-10	0.439969	0.343	0.249	6.47723e-06	rGBM	NCOR2
NUMA1	1.67968e-15	0.349995	0.271	0.153	4.29863e-11	rGBM	NUMA1
USP36	1.1699e-10	0.443342	0.333	0.24	2.994e-06	rGBM	USP36
DST	1.75948e-13	0.377066	0.314	0.205	4.50287e-09	rGBM	DST
TACC1	2.35675e-11	0.445016	0.444	0.353	6.03139e-07	rGBM	TACC1
KCTD12	1.10867e-11	0.569897	0.541	0.47	2.83731e-07	rGBM	KCTD12
LPIN2	3.75699e-13	0.388932	0.26	0.156	9.61488e-09	rGBM	LPIN2
PYGL	2.63058e-13	0.377843	0.297	0.191	6.73217e-09	rGBM	PYGL
MAP3K8	1.23764e-09	0.60477	0.512	0.446	3.16737e-05	rGBM	MAP3K8
PRRC2C	7.78414e-14	0.556652	0.587	0.516	1.99212e-09	rGBM	PRRC2C
ZEB2	1.63277e-11	0.65756	0.582	0.522	4.17858e-07	rGBM	ZEB2
CLTC	2.87519e-12	0.382899	0.438	0.336	7.35819e-08	rGBM	CLTC
GAS6	8.93909e-14	0.344965	0.35	0.238	2.28769e-09	rGBM	GAS6
ARHGAP26	1.10067e-11	0.38538	0.288	0.188	2.81682e-07	rGBM	ARHGAP26
CPM	4.5583e-08	0.547876	0.441	0.371	0.00116656	rGBM	CPM
GNPTG	1.42086e-12	0.390895	0.31	0.212	3.63627e-08	rGBM	GNPTG
SF1	1.01072e-11	0.434163	0.475	0.387	2.58664e-07	rGBM	SF1
GNG7	7.67823e-15	0.337766	0.255	0.142	1.96501e-10	rGBM	GNG7
FGD4	8.07713e-09	0.49431	0.379	0.302	0.00020671	rGBM	FGD4
KLHL6	1.29459e-11	0.395922	0.259	0.164	3.31313e-07	rGBM	KLHL6
MAP4K4	1.19985e-11	0.385981	0.268	0.171	3.07066e-07	rGBM	MAP4K4
NKTR	3.55919e-08	0.51259	0.331	0.258	0.000910869	rGBM	NKTR
VPS13C	2.66884e-11	0.435056	0.376	0.29	6.83009e-07	rGBM	VPS13C
GOLGA4	2.23544e-10	0.440026	0.426	0.341	5.72094e-06	rGBM	GOLGA4
LPCAT2	2.89711e-10	0.447898	0.41	0.327	7.41427e-06	rGBM	LPCAT2
SNX29	7.18743e-12	0.378048	0.263	0.165	1.83941e-07	rGBM	SNX29
ITPR2	7.61906e-14	0.330476	0.38	0.268	1.94987e-09	rGBM	ITPR2
TBC1D9B	1.23291e-11	0.377247	0.267	0.17	3.15526e-07	rGBM	TBC1D9B
LDLRAD4	5.43464e-09	0.442685	0.324	0.242	0.000139083	rGBM	LDLRAD4
HIF1A	2.77783e-17	0.722972	0.605	0.555	7.10902e-13	rGBM	HIF1A
AAK1	2.46867e-07	0.526431	0.346	0.279	0.00631782	rGBM	AAK1
SNHG12	6.37625e-07	0.498951	0.281	0.211	0.0163181	rGBM	SNHG12
SP110	1.5345e-09	0.430934	0.305	0.224	3.9271e-05	rGBM	SP110
NAIP	1.0778e-10	0.356088	0.315	0.217	2.75831e-06	rGBM	NAIP
SUSD6	7.32906e-12	0.343359	0.314	0.213	1.87565e-07	rGBM	SUSD6
C1QC	4.79632e-09	0.462256	0.801	0.726	0.000122747	rGBM	C1QC
C5AR1	7.72398e-12	0.607795	0.549	0.492	1.97672e-07	rGBM	C5AR1
USP4	2.09942e-11	0.368498	0.269	0.175	5.37284e-07	rGBM	USP4
USP15	1.4542e-08	0.506913	0.446	0.378	0.000372159	rGBM	USP15
ZFHX3	7.4704e-09	0.39775	0.375	0.289	0.000191183	rGBM	ZFHX3
KLF2	2.32135e-06	0.627231	0.377	0.323	0.0594081	rGBM	KLF2
STAT3	3.73914e-10	0.425705	0.491	0.414	9.56921e-06	rGBM	STAT3
STK4	2.50367e-09	0.417421	0.418	0.341	6.40739e-05	rGBM	STK4
TGFBR2	2.92801e-08	0.386765	0.32	0.237	0.000749337	rGBM	TGFBR2
ETV6	1.13372e-08	0.411334	0.314	0.236	0.000290142	rGBM	ETV6
RIN3	2.8607e-09	0.376951	0.365	0.28	7.32111e-05	rGBM	RIN3
IL6ST	1.67575e-09	0.364933	0.309	0.222	4.28859e-05	rGBM	IL6ST
SIGLEC10	5.17587e-08	0.389781	0.393	0.313	0.00132461	rGBM	SIGLEC10
IL4R	1.3977e-10	0.336604	0.27	0.179	3.577e-06	rGBM	IL4R
CDC37	5.95404e-11	0.546704	0.552	0.496	1.52376e-06	rGBM	CDC37
METRNL	1.36032e-08	0.400964	0.403	0.327	0.000348133	rGBM	METRNL
EHBP1L1	4.16454e-07	0.43345	0.26	0.19	0.0106579	rGBM	EHBP1L1
VEGFA	3.02769e-07	0.424654	0.356	0.285	0.00774848	rGBM	VEGFA
ETV5	1.13715e-10	0.323131	0.251	0.158	2.91019e-06	rGBM	ETV5
GYPC	1.09534e-08	0.402232	0.514	0.44	0.00028032	rGBM	GYPC
LTBR	2.04533e-08	0.362739	0.304	0.222	0.00052344	rGBM	LTBR
B4GALT1	6.8709e-08	0.423874	0.423	0.353	0.0017584	rGBM	B4GALT1
CPEB4	3.7189e-06	0.565697	0.326	0.274	0.095174	rGBM	CPEB4
ZFAND3	8.76936e-10	0.332657	0.265	0.177	2.24426e-05	rGBM	ZFAND3
SIRPA	4.79931e-10	0.365744	0.415	0.335	1.22824e-05	rGBM	SIRPA
RRBP1	1.76838e-08	0.431472	0.455	0.389	0.000452564	rGBM	RRBP1
PICALM	5.047e-08	0.421327	0.436	0.369	0.00129163	rGBM	PICALM
SRGAP2C	3.46816e-09	0.325931	0.261	0.175	8.87571e-05	rGBM	SRGAP2C
CYTH4	9.40677e-08	0.346446	0.304	0.224	0.00240738	rGBM	CYTH4
PLTP	8.82257e-07	0.456206	0.501	0.441	0.0225787	rGBM	PLTP
HMOX1	2.71171e-07	0.495158	0.589	0.534	0.0069398	rGBM	HMOX1
FMNL2	1.04791e-07	0.373029	0.295	0.222	0.0026818	rGBM	FMNL2
CUX1	3.54407e-07	0.382984	0.323	0.252	0.00906998	rGBM	CUX1
PHF20	2.30744e-07	0.389006	0.35	0.281	0.00590521	rGBM	PHF20
DSE	5.39737e-09	0.377887	0.456	0.385	0.000138129	rGBM	DSE
PHC2	5.84588e-05	0.388356	0.349	0.28	1	rGBM	PHC2
FNBP4	3.22929e-07	0.382708	0.313	0.244	0.0082644	rGBM	FNBP4
SIPA1	6.48222e-07	0.369296	0.283	0.212	0.0165893	rGBM	SIPA1
TUBGCP2	5.37536e-06	0.411961	0.316	0.254	0.137566	rGBM	TUBGCP2
RB1	2.90344e-07	0.340819	0.448	0.374	0.00743049	rGBM	RB1
OLR1	2.21754e-07	0.609716	0.571	0.53	0.00567512	rGBM	OLR1
TCF4	2.94972e-06	0.389798	0.302	0.238	0.0754891	rGBM	TCF4
RBM47	1.2824e-06	0.411953	0.365	0.305	0.0328191	rGBM	RBM47
KMT2C	1.40758e-07	0.327495	0.329	0.254	0.00360229	rGBM	KMT2C
RBM6	2.01749e-06	0.363078	0.281	0.214	0.0516316	rGBM	RBM6
TRIP12	6.49452e-07	0.335185	0.296	0.224	0.0166208	rGBM	TRIP12
PNPLA2	2.57307e-07	0.328305	0.258	0.186	0.006585	rGBM	PNPLA2
CXCL16	4.92152e-14	0.468318	0.64	0.59	1.25952e-09	rGBM	CXCL16
B3GNT5	6.30996e-06	0.380117	0.349	0.288	0.161484	rGBM	B3GNT5
ADORA3	1.32129e-06	0.32543	0.275	0.208	0.0338144	rGBM	ADORA3
SKI	1.97249e-06	0.324296	0.262	0.196	0.0504801	rGBM	SKI
LRRFIP1	1.49623e-09	0.508934	0.607	0.565	3.82916e-05	rGBM	LRRFIP1
ROCK1	1.0672e-07	0.380983	0.48	0.424	0.00273118	rGBM	ROCK1
PARVG	2.25794e-06	0.379153	0.429	0.373	0.0577853	rGBM	PARVG
ENTPD1	1.69941e-06	0.331017	0.347	0.283	0.0434913	rGBM	ENTPD1
SLA	2.31694e-08	0.404127	0.509	0.457	0.000592952	rGBM	SLA
NFKB1	0.000357371	0.744503	0.377	0.349	1	rGBM	NFKB1
TGOLN2	5.08064e-08	0.390237	0.502	0.449	0.00130024	rGBM	TGOLN2
SYK	4.07709e-06	0.329191	0.354	0.292	0.104341	rGBM	SYK
CD163	2.05193e-09	0.374044	0.659	0.605	5.25131e-05	rGBM	CD163
IL18	3.80125e-07	0.387179	0.514	0.462	0.00972817	rGBM	IL18
RCSD1	3.52452e-05	0.373701	0.321	0.268	0.901996	rGBM	RCSD1
CSF2RA	3.94005e-06	0.346346	0.467	0.41	0.100834	rGBM	CSF2RA
GOLGB1	4.54217e-05	0.421255	0.366	0.32	1	rGBM	GOLGB1
BRD4	0.00010317	0.372295	0.352	0.3	1	rGBM	BRD4
MYH9	8.31458e-08	0.36167	0.445	0.392	0.00212787	rGBM	MYH9
MAFB	4.43443e-08	0.472058	0.64	0.601	0.00113486	rGBM	MAFB
BTG2	1.53995e-05	0.455159	0.53	0.49	0.394105	rGBM	BTG2
SRSF11	2.23615e-06	0.400164	0.503	0.458	0.0572274	rGBM	SRSF11
ACADVL	1.19849e-05	0.382913	0.42	0.373	0.306719	rGBM	ACADVL
SMIM3	4.60619e-05	0.352716	0.279	0.229	1	rGBM	SMIM3
IFNGR2	9.97332e-09	0.345706	0.534	0.484	0.000255237	rGBM	IFNGR2
ARID5B	0.000330167	0.464858	0.362	0.326	1	rGBM	ARID5B
TCF25	1.14661e-09	0.362959	0.556	0.51	2.93441e-05	rGBM	TCF25
CSNK1D	7.64034e-05	0.340235	0.386	0.337	1	rGBM	CSNK1D
LYN	9.79086e-07	0.391531	0.479	0.437	0.0250568	rGBM	LYN
2022-09-02	4.71095e-07	0.338536	0.479	0.431	0.0120563	rGBM	SEPT2
MBNL1	9.24113e-06	0.433565	0.475	0.438	0.236499	rGBM	MBNL1
TOP1	1.66984e-05	0.409111	0.47	0.431	0.427346	rGBM	TOP1
WSB1	4.25639e-09	0.586737	0.629	0.602	0.00010893	rGBM	WSB1
TBXAS1	9.78443e-06	0.397665	0.498	0.459	0.250403	rGBM	TBXAS1
SKIL	4.29719e-06	0.32733	0.466	0.419	0.109974	rGBM	SKIL
HDLBP	0.000206416	0.360189	0.358	0.316	1	rGBM	HDLBP
GPI	0.00112921	0.387872	0.321	0.283	1	rGBM	GPI
TLN1	1.02439e-06	0.325929	0.528	0.483	0.0262162	rGBM	TLN1
KMT2E	0.000186097	0.466259	0.443	0.412	1	rGBM	KMT2E
BASP1	0.00120158	0.377119	0.445	0.407	1	rGBM	BASP1
CHD1	5.91318e-05	0.340211	0.416	0.374	1	rGBM	CHD1
GK	0.000373088	0.644551	0.378	0.356	1	rGBM	GK
MAP3K2	0.00132957	0.380167	0.365	0.329	1	rGBM	MAP3K2
SRRM2	3.64839e-09	0.40049	0.563	0.529	9.33695e-05	rGBM	SRRM2
DDX17	3.2546e-06	0.482159	0.501	0.473	0.0832916	rGBM	DDX17
ABI1	0.0015868	0.373549	0.36	0.324	1	rGBM	ABI1
MS4A7	1.92404e-16	0.462351	0.71	0.681	4.924e-12	rGBM	MS4A7
UTRN	0.00134853	0.351386	0.275	0.237	1	rGBM	UTRN
RHOQ	0.000870536	0.325385	0.316	0.275	1	rGBM	RHOQ
SNRNP70	0.00183767	0.416671	0.403	0.371	1	rGBM	SNRNP70
KCNMA1	0.00452718	0.413887	0.273	0.241	1	rGBM	KCNMA1
HCLS1	4.2225e-14	0.470342	0.653	0.625	1.08062e-09	rGBM	HCLS1
RNF213	0.000117471	0.413349	0.488	0.458	1	rGBM	RNF213
GAA	5.29329e-05	0.328348	0.467	0.43	1	rGBM	GAA
RBM25	8.64096e-06	0.389385	0.501	0.47	0.221139	rGBM	RBM25
SGK1	1.15869e-09	0.595682	0.665	0.645	2.96533e-05	rGBM	SGK1
FUS	4.64689e-09	0.517248	0.63	0.607	0.000118923	rGBM	FUS
MFSD1	5.8858e-07	0.405064	0.551	0.522	0.0150629	rGBM	MFSD1
MT-ND1	1.71725e-60	0.920887	0.961	0.949	4.3948e-56	rGBM	MT-ND1
RNASET2	1.93813e-24	0.562429	0.802	0.783	4.96007e-20	rGBM	RNASET2
FCGR1A	1.28168e-05	0.364671	0.533	0.504	0.328009	rGBM	FCGR1A
GNAS	1.93764e-12	0.419973	0.691	0.666	4.9588e-08	rGBM	GNAS
MT-ND5	1.14963e-65	0.940428	0.908	0.897	2.94214e-61	rGBM	MT-ND5
TCIRG1	0.00286795	0.446349	0.347	0.324	1	rGBM	TCIRG1
CHCHD10	1.19687e-05	0.377353	0.535	0.508	0.306303	rGBM	CHCHD10
SPI1	1.83782e-11	0.520107	0.658	0.639	4.70334e-07	rGBM	SPI1
SON	4.63448e-12	0.518931	0.638	0.619	1.18606e-07	rGBM	SON
PTPN1	0.00194068	0.32428	0.391	0.362	1	rGBM	PTPN1
SAMSN1	3.89294e-05	0.446397	0.572	0.552	0.996281	rGBM	SAMSN1
DDX24	0.000163997	0.368718	0.481	0.458	1	rGBM	DDX24
POLD4	0.00473357	0.374483	0.293	0.271	1	rGBM	POLD4
LUC7L3	0.00953033	0.391689	0.375	0.354	1	rGBM	LUC7L3
ZFP36L1	7.56826e-11	0.480648	0.695	0.678	1.93687e-06	rGBM	ZFP36L1
MARCKS	3.28023e-05	0.342887	0.619	0.597	0.839477	rGBM	MARCKS
PNISR	0.00124129	0.407623	0.492	0.474	1	rGBM	PNISR
WASF2	0.000404383	0.345586	0.519	0.5	1	rGBM	WASF2
ZFP36	2.8819e-12	0.708904	0.757	0.75	7.37536e-08	rGBM	ZFP36
CYBB	0.000173717	0.342289	0.57	0.556	1	rGBM	CYBB
ARRB2	3.26484e-06	0.373189	0.588	0.577	0.0835537	rGBM	ARRB2
MYO1F	0.00679081	0.395498	0.412	0.403	1	rGBM	MYO1F
MCL1	1.59182e-13	0.59407	0.721	0.716	4.07379e-09	rGBM	MCL1
MT-CO1	1.68771e-38	0.578303	0.99	0.985	4.31919e-34	rGBM	MT-CO1
GSN	1.64846e-07	0.416991	0.675	0.671	0.00421875	rGBM	GSN
IFNGR1	8.5232e-05	0.391957	0.56	0.556	1	rGBM	IFNGR1
SERPINB6	0.00482522	0.338932	0.453	0.449	1	rGBM	SERPINB6
MT-CO3	7.20697e-39	0.632189	0.985	0.983	1.84441e-34	rGBM	MT-CO3
MT-CO2	2.07185e-70	0.806163	0.988	0.987	5.30228e-66	rGBM	MT-CO2
SYNGR2	6.09985e-05	0.381747	0.545	0.544	1	rGBM	SYNGR2
MT-CYB	1.0891e-77	0.895055	0.974	0.974	2.78721e-73	rGBM	MT-CYB
RAB31	0.000394715	0.361216	0.525	0.525	1	rGBM	RAB31
SQSTM1	0.00126627	0.4377	0.588	0.588	1	rGBM	SQSTM1
RNF130	0.0035802	0.324088	0.566	0.566	1	rGBM	RNF130
ZYX	0.00371827	0.470604	0.449	0.451	1	rGBM	ZYX
ZFAND5	0.00118611	0.465953	0.554	0.558	1	rGBM	ZFAND5
CD74	2.83668e-09	0.604979	0.96	0.964	7.25964e-05	rGBM	CD74
HERPUD1	2.74381e-06	0.393982	0.668	0.675	0.0702195	rGBM	HERPUD1
CD83	2.39604e-06	0.523474	0.634	0.64	0.0613194	rGBM	CD83
SAT1	6.18064e-30	0.591843	0.943	0.95	1.58175e-25	rGBM	SAT1
NINJ1	0.00305646	0.325346	0.595	0.608	1	rGBM	NINJ1
MT-ATP6	4.60269e-23	0.72405	0.972	0.98	1.17792e-18	rGBM	MT-ATP6
CFLAR	0.00506236	0.483525	0.49	0.502	1	rGBM	CFLAR
GABARAP	5.50784e-07	0.986786	0.525	0.532	0.0140957	rGBM	GABARAP
UBC	0.000347681	0.323381	0.901	0.928	1	rGBM	UBC
PCBP2	0.00413648	0.362889	0.598	0.628	1	rGBM	PCBP2
MT-ND3	4.33702e-31	0.911291	0.933	0.946	1.10993e-26	rGBM	MT-ND3
JUNB	0.00786675	0.339303	0.771	0.817	1	rGBM	JUNB
ITM2B	3.19304e-09	0.357971	0.799	0.859	8.17164e-05	rGBM	ITM2B
KLF6	0.00764287	0.567025	0.731	0.79	1	rGBM	KLF6
NEAT1	1.12127e-07	0.654274	0.846	0.904	0.00286954	rGBM	NEAT1
EEF1G	0.00542022	0.586363	0.186	0.26	1	rGBM	EEF1G
MIF	0.00605808	0.64559	0.503	0.625	1	rGBM	MIF
LYZ	6.51974e-78	2.20268	0.71	0.425	1.66853e-73	BrM	LYZ
TIMP1	5.79257e-69	1.36874	0.724	0.453	1.48243e-64	BrM	TIMP1
S100A9	9.67921e-37	1.47728	0.601	0.379	2.4771e-32	BrM	S100A9
CXCL2	1.8149e-36	1.32431	0.422	0.195	4.6447e-32	BrM	CXCL2
CXCL8	2.76221e-38	1.38043	0.625	0.417	7.06906e-34	BrM	CXCL8
CXCL3	3.94984e-34	1.16553	0.345	0.135	1.01084e-29	BrM	CXCL3
S100A8	5.93752e-27	1.25915	0.428	0.243	1.51953e-22	BrM	S100A8
COX7A2	7.23926e-71	0.830554	0.734	0.469	1.85267e-66	BrM	COX7A2
NDUFB1	2.1215e-51	0.719552	0.639	0.383	5.42935e-47	BrM	NDUFB1
ISG15	2.01076e-42	0.650195	0.582	0.316	5.14593e-38	BrM	ISG15
COX7B	9.48455e-45	0.642801	0.704	0.484	2.42729e-40	BrM	COX7B
JAML	2.9532e-28	0.675595	0.288	0.12	7.55784e-24	BrM	JAML
COX7C	2.3849e-53	0.632074	0.818	0.643	6.10344e-49	BrM	COX7C
CD44	6.48324e-26	0.349569	0.615	0.404	1.65919e-21	BrM	CD44
MRC1	2.96604e-11	0.688382	0.342	0.236	7.59068e-07	BrM	MRC1
IFI6	5.00047e-20	0.422701	0.551	0.395	1.27972e-15	BrM	IFI6
IFI27L2	3.8489e-24	0.34226	0.467	0.283	9.8501e-20	BrM	IFI27L2
G0S2	1.40644e-08	0.629535	0.395	0.296	0.000359936	BrM	G0S2
CD63	1.48511e-31	0.508149	0.882	0.767	3.80069e-27	BrM	CD63
ISG20	8.58537e-16	0.358029	0.269	0.139	2.19717e-11	BrM	ISG20
HLA-C	9.21593e-32	0.445241	0.884	0.797	2.35854e-27	BrM	HLA-C
CCL3	7.79316e-07	0.440321	0.734	0.655	0.0199443	BrM	CCL3
FCER1G	4.54405e-20	0.396476	0.885	0.8	1.16291e-15	BrM	FCER1G
HLA-A	5.62063e-25	0.366795	0.919	0.837	1.43843e-20	BrM	HLA-A
GPX1	2.38737e-172	3.91159	0.513	0	6.10975e-168	BrM	GPX1
GNB2L1	3.03174e-169	2.99545	0.506	0	7.75883e-165	BrM	GNB2L1
CCL3L3	9.27062e-107	3.50237	0.351	0	2.37254e-102	BrM	CCL3L3
RPS17	6.79322e-162	2.48132	0.751	0.399	1.73852e-157	BrM	RPS17
TCEB2	7.45721e-155	1.84189	0.473	0	1.90845e-150	BrM	TCEB2
C14orf2	1.88181e-149	1.59709	0.46	0	4.81592e-145	BrM	C14orf2
USMG5	8.13081e-146	1.49096	0.451	0	2.08084e-141	BrM	USMG5
IGKC	5.71597e-77	2.17182	0.323	0.035	1.46283e-72	BrM	IGKC
IGLC2	2.3274e-65	2.47918	0.251	0.012	5.95629e-61	BrM	IGLC2
S100A6	1.0272e-92	1.52861	0.752	0.444	2.62881e-88	BrM	S100A6
C11orf31	5.65025e-128	1.1549	0.407	0	1.44601e-123	BrM	C11orf31
IGHG1	2.05506e-77	1.71578	0.271	0.002	5.25931e-73	BrM	IGHG1
SHFM1	4.62322e-127	1.13405	0.405	0	1.18317e-122	BrM	SHFM1
FAM26F	6.92692e-102	1.32723	0.338	0	1.77274e-97	BrM	FAM26F
GLTSCR2	7.31812e-122	1.13424	0.391	0	1.87285e-117	BrM	GLTSCR2
IGFBP7	2.39787e-94	1.22765	0.398	0.057	6.13662e-90	BrM	IGFBP7
SELK	8.44827e-113	1.13788	0.367	0	2.16208e-108	BrM	SELK
FYB	1.70281e-111	1.1412	0.364	0	4.35784e-107	BrM	FYB
C19orf43	4.50053e-120	1.0473	0.386	0	1.15178e-115	BrM	C19orf43
HN1	1.2067e-115	1.07256	0.375	0	3.08819e-111	BrM	HN1
ATPIF1	4.38094e-116	1.01054	0.376	0	1.12117e-111	BrM	ATPIF1
MYEOV2	5.11484e-113	0.988071	0.368	0	1.30899e-108	BrM	MYEOV2
RPS10	4.71295e-104	1.11721	0.828	0.534	1.20614e-99	BrM	RPS10
TCEB1	9.27062e-107	0.891287	0.351	0	2.37254e-102	BrM	TCEB1
C19orf60	4.68996e-105	0.857904	0.346	0	1.20025e-100	BrM	C19orf60
C14orf166	1.76219e-105	0.823896	0.347	0	4.5098e-101	BrM	C14orf166
2022-09-15	3.77402e-103	0.796928	0.341	0	9.65848e-99	BrM	SEP15
C10orf54	8.43449e-94	0.861194	0.315	0	2.15855e-89	BrM	C10orf54
CRIP1	2.30332e-60	1.03327	0.318	0.062	5.89466e-56	BrM	CRIP1
SELT	1.61934e-102	0.779794	0.339	0	4.14423e-98	BrM	SELT
S100A4	4.62662e-57	1.29625	0.706	0.503	1.18405e-52	BrM	S100A4
SEPW1	1.52944e-98	0.799885	0.328	0	3.91415e-94	BrM	SEPW1
TXN	2.30136e-57	0.955997	0.668	0.401	5.88964e-53	BrM	TXN
MGP	2.00014e-81	0.891108	0.289	0.005	5.11877e-77	BrM	MGP
CD52	1.83171e-49	0.933217	0.359	0.108	4.68772e-45	BrM	CD52
VAMP5	1.40416e-47	0.905532	0.444	0.189	3.59352e-43	BrM	VAMP5
RPL7	8.61098e-138	1.2927	0.893	0.715	2.20372e-133	BrM	RPL7
HES1	1.32892e-41	1.07	0.296	0.085	3.40098e-37	BrM	HES1
RPL27A	1.23975e-158	1.31705	0.907	0.738	3.17277e-154	BrM	RPL27A
ANXA2	1.0567e-61	0.835293	0.702	0.44	2.7043e-57	BrM	ANXA2
C15orf48	5.7444e-38	0.934462	0.4	0.173	1.47011e-33	BrM	C15orf48
RPS20	6.65612e-124	1.08605	0.891	0.698	1.70344e-119	BrM	RPS20
RPS29	1.93689e-134	1.31654	0.891	0.734	4.95689e-130	BrM	RPS29
RPL36A	6.58962e-58	0.880423	0.784	0.552	1.68641e-53	BrM	RPL36A
SPARC	7.28818e-76	0.693095	0.332	0.04	1.86519e-71	BrM	SPARC
C7orf73	6.20363e-89	0.656771	0.301	0	1.58763e-84	BrM	C7orf73
CSTA	4.93352e-46	0.819618	0.485	0.244	1.26259e-41	BrM	CSTA
EMP3	3.34611e-49	0.731454	0.688	0.42	8.56336e-45	BrM	EMP3
NDUFA11	5.18825e-62	0.639576	0.623	0.32	1.32778e-57	BrM	NDUFA11
RPL31	8.10283e-109	1.20276	0.845	0.685	2.07368e-104	BrM	RPL31
C20orf24	1.5505e-85	0.649448	0.291	0	3.96804e-81	BrM	C20orf24
VIMP	3.78287e-84	0.657179	0.287	0	9.68112e-80	BrM	VIMP
PSMA2	1.91648e-61	0.604193	0.495	0.195	4.90465e-57	BrM	PSMA2
POLR2L	8.79136e-49	0.63562	0.662	0.407	2.24989e-44	BrM	POLR2L
BLOC1S1	4.54028e-49	0.599634	0.622	0.352	1.16195e-44	BrM	BLOC1S1
RPL27	4.63849e-89	0.915515	0.88	0.705	1.18708e-84	BrM	RPL27
NDUFC2	8.05794e-43	0.6464	0.551	0.305	2.06219e-38	BrM	NDUFC2
DYNLL1	1.08963e-52	0.657959	0.705	0.468	2.78859e-48	BrM	DYNLL1
S100A10	1.70925e-46	0.647612	0.715	0.475	4.37432e-42	BrM	S100A10
SNRPE	3.22599e-52	0.541412	0.509	0.233	8.25596e-48	BrM	SNRPE
RTFDC1	1.06437e-77	0.547023	0.268	0	2.72395e-73	BrM	RTFDC1
RNASE1	1.02064e-18	0.925032	0.488	0.33	2.61203e-14	BrM	RNASE1
SLIRP	1.68824e-39	0.608242	0.552	0.313	4.32054e-35	BrM	SLIRP
SEC61G	1.92117e-46	0.56479	0.659	0.402	4.91667e-42	BrM	SEC61G
GSTP1	7.98595e-46	0.709566	0.758	0.554	2.04376e-41	BrM	GSTP1
NDUFA13	4.23686e-51	0.57302	0.659	0.41	1.0843e-46	BrM	NDUFA13
SQRDL	5.22805e-75	0.547197	0.26	0	1.33796e-70	BrM	SQRDL
UQCR11	1.20513e-46	0.667169	0.748	0.535	3.08416e-42	BrM	UQCR11
UBB	3.22261e-63	0.767946	0.852	0.668	8.24731e-59	BrM	UBB
LGALS1	1.32116e-45	0.771367	0.82	0.637	3.38111e-41	BrM	LGALS1
RPL38	1.48231e-81	0.883206	0.881	0.722	3.79353e-77	BrM	RPL38
RPL21	5.19341e-133	1.13276	0.926	0.803	1.3291e-128	BrM	RPL21
RPL13A	5.63327e-168	1.22939	0.943	0.83	1.44167e-163	BrM	RPL13A
COMMD6	3.15535e-42	0.589333	0.691	0.458	8.07517e-38	BrM	COMMD6
RPL23	2.57568e-76	0.803879	0.874	0.705	6.59168e-72	BrM	RPL23
ARPC4	5.46499e-40	0.571046	0.573	0.336	1.3986e-35	BrM	ARPC4
TMEM258	8.52134e-42	0.567814	0.669	0.433	2.18078e-37	BrM	TMEM258
UQCRH	3.52725e-49	0.595437	0.736	0.517	9.02694e-45	BrM	UQCRH
PSMA4	6.04176e-39	0.595587	0.551	0.333	1.54621e-34	BrM	PSMA4
NDUFA4	2.4244e-48	0.566682	0.754	0.528	6.20452e-44	BrM	NDUFA4
MYL12A	1.57381e-46	0.723138	0.758	0.581	4.02771e-42	BrM	MYL12A
LY6E	1.57842e-38	0.521722	0.576	0.331	4.0395e-34	BrM	LY6E
NDUFB8	2.74737e-49	0.450753	0.591	0.319	7.03107e-45	BrM	NDUFB8
RPL23A	2.3776e-91	0.844522	0.903	0.761	6.08476e-87	BrM	RPL23A
MZT2B	7.82729e-33	0.547211	0.603	0.384	2.00316e-28	BrM	MZT2B
LAMTOR2	5.26595e-38	0.507247	0.597	0.362	1.34766e-33	BrM	LAMTOR2
GMFG	2.6098e-39	0.575309	0.704	0.499	6.67901e-35	BrM	GMFG
UQCRQ	2.83682e-36	0.558426	0.682	0.471	7.25998e-32	BrM	UQCRQ
CKLF	2.95746e-27	0.583318	0.562	0.361	7.56874e-23	BrM	CKLF
LY96	1.73638e-34	0.545353	0.579	0.367	4.44376e-30	BrM	LY96
PSMB3	1.75282e-34	0.557261	0.643	0.437	4.48582e-30	BrM	PSMB3
UQCRB	1.97054e-46	0.585731	0.803	0.609	5.04301e-42	BrM	UQCRB
NDUFA1	6.35452e-34	0.547293	0.702	0.496	1.62625e-29	BrM	NDUFA1
SNRPG	2.25066e-35	0.475972	0.599	0.367	5.75989e-31	BrM	SNRPG
BLVRB	6.25533e-32	0.530759	0.535	0.327	1.60086e-27	BrM	BLVRB
OST4	1.47173e-38	0.537119	0.754	0.549	3.76644e-34	BrM	OST4
RPS27L	7.09895e-31	0.580266	0.666	0.477	1.81676e-26	BrM	RPS27L
VKORC1	1.03896e-30	0.521985	0.439	0.229	2.65892e-26	BrM	VKORC1
RPL26	7.96541e-96	0.856382	0.923	0.795	2.03851e-91	BrM	RPL26
PSME2	3.99705e-28	0.595325	0.623	0.44	1.02293e-23	BrM	PSME2
COX6B1	1.62431e-45	0.564784	0.788	0.599	4.15693e-41	BrM	COX6B1
ALDOA	3.03695e-28	0.54277	0.57	0.374	7.77216e-24	BrM	ALDOA
PSMA7	4.99875e-38	0.521699	0.718	0.517	1.27928e-33	BrM	PSMA7
NDUFB9	2.34515e-31	0.482611	0.575	0.359	6.00171e-27	BrM	NDUFB9
RPS5	5.44253e-54	0.658917	0.849	0.693	1.39285e-49	BrM	RPS5
RPL10A	9.5793e-61	0.713006	0.867	0.724	2.45153e-56	BrM	RPL10A
NDUFB4	2.12282e-29	0.473816	0.616	0.401	5.43272e-25	BrM	NDUFB4
RPS27	2.34104e-123	1.08276	0.935	0.841	5.99118e-119	BrM	RPS27
RPS11	5.84452e-80	0.716829	0.909	0.769	1.49573e-75	BrM	RPS11
EIF3E	3.44056e-31	0.50979	0.635	0.441	8.80507e-27	BrM	EIF3E
C6orf48	1.98628e-35	0.439976	0.547	0.323	5.08328e-31	BrM	C6orf48
HINT1	1.13284e-33	0.479275	0.705	0.5	2.89916e-29	BrM	HINT1
MNDA	9.4669e-26	0.536699	0.555	0.374	2.42277e-21	BrM	MNDA
COX6C	1.52694e-31	0.492833	0.757	0.561	3.90774e-27	BrM	COX6C
EIF3K	6.86678e-30	0.464016	0.731	0.526	1.75735e-25	BrM	EIF3K
TOMM7	4.07798e-35	0.505219	0.78	0.593	1.04364e-30	BrM	TOMM7
NOP10	4.20506e-29	0.449556	0.683	0.474	1.07616e-24	BrM	NOP10
ATOX1	2.8401e-25	0.516005	0.572	0.39	7.26839e-21	BrM	ATOX1
RPL35A	3.63157e-75	0.772628	0.893	0.772	9.29391e-71	BrM	RPL35A
ANXA1	3.91177e-30	0.439577	0.643	0.438	1.0011e-25	BrM	ANXA1
AP2S1	3.94322e-32	0.456917	0.704	0.507	1.00915e-27	BrM	AP2S1
NDUFS6	7.83743e-32	0.41225	0.569	0.352	2.00575e-27	BrM	NDUFS6
ZFAS1	9.48014e-29	0.497366	0.705	0.526	2.42616e-24	BrM	ZFAS1
PSME1	2.3183e-27	0.502192	0.627	0.45	5.933e-23	BrM	PSME1
UBE2L3	6.44399e-28	0.454805	0.578	0.384	1.64915e-23	BrM	UBE2L3
SNRPB2	4.62232e-30	0.423281	0.503	0.295	1.18295e-25	BrM	SNRPB2
LGALS3	2.06959e-28	0.377979	0.606	0.378	5.2965e-24	BrM	LGALS3
POLR2F	2.20706e-25	0.478033	0.393	0.213	5.6483e-21	BrM	POLR2F
EVI2B	1.23494e-25	0.46967	0.516	0.334	3.16047e-21	BrM	EVI2B
CYCS	9.60713e-28	0.458957	0.618	0.432	2.45866e-23	BrM	CYCS
NDUFB5	2.94764e-31	0.40773	0.473	0.264	7.54361e-27	BrM	NDUFB5
RPL37A	4.58728e-84	0.824502	0.913	0.81	1.17398e-79	BrM	RPL37A
COX5B	2.46621e-33	0.439513	0.761	0.568	6.31152e-29	BrM	COX5B
CCL20	1.60098e-10	0.793412	0.283	0.177	4.09723e-06	BrM	CCL20
VAMP8	2.52504e-34	0.528165	0.759	0.6	6.46208e-30	BrM	VAMP8
FBP1	9.76314e-14	0.722462	0.357	0.241	2.49858e-09	BrM	FBP1
PHPT1	1.97781e-25	0.467212	0.53	0.351	5.06161e-21	BrM	PHPT1
LST1	2.18366e-28	0.567303	0.719	0.572	5.58842e-24	BrM	LST1
TIMM13	1.3411e-29	0.413677	0.46	0.26	3.43213e-25	BrM	TIMM13
NDUFB2	9.99696e-25	0.430808	0.696	0.505	2.55842e-20	BrM	NDUFB2
UBA52	1.17142e-87	0.77253	0.903	0.798	2.99789e-83	BrM	UBA52
NEDD8	8.89273e-31	0.386446	0.668	0.459	2.27583e-26	BrM	NEDD8
NDUFA2	1.62319e-25	0.435821	0.598	0.413	4.15408e-21	BrM	NDUFA2
SF3B5	1.51924e-36	0.346338	0.587	0.356	3.88805e-32	BrM	SF3B5
SNX10	1.47971e-24	0.463055	0.429	0.259	3.78687e-20	BrM	SNX10
PSMB9	7.40523e-26	0.411869	0.498	0.307	1.89515e-21	BrM	PSMB9
TBCA	3.42622e-32	0.393734	0.609	0.41	8.76839e-28	BrM	TBCA
RPL36	5.8108e-76	0.728523	0.912	0.805	1.4871e-71	BrM	RPL36
PPA1	6.07053e-17	0.539952	0.425	0.281	1.55357e-12	BrM	PPA1
AP1S2	1.11499e-23	0.434832	0.514	0.337	2.85349e-19	BrM	AP1S2
ACP5	4.15516e-26	0.427328	0.314	0.135	1.06339e-21	BrM	ACP5
GSTO1	7.01206e-29	0.398103	0.673	0.481	1.79453e-24	BrM	GSTO1
RPL35	2.09066e-82	0.806093	0.896	0.802	5.35042e-78	BrM	RPL35
TIMM8B	2.30708e-25	0.374455	0.471	0.273	5.90427e-21	BrM	TIMM8B
RAB13	6.29808e-26	0.418799	0.407	0.231	1.61181e-21	BrM	RAB13
SF3B6	4.6732e-29	0.357442	0.531	0.325	1.19596e-24	BrM	SF3B6
UBL5	1.28683e-30	0.386202	0.751	0.562	3.29325e-26	BrM	UBL5
CYSTM1	2.84874e-24	0.441753	0.329	0.164	7.2905e-20	BrM	CYSTM1
CD48	2.29619e-32	0.346543	0.38	0.17	5.8764e-28	BrM	CD48
MRPL12	4.52818e-33	0.368566	0.304	0.11	1.15885e-28	BrM	MRPL12
NDUFA3	1.7034e-23	0.393102	0.59	0.411	4.35935e-19	BrM	NDUFA3
TAGLN2	1.20386e-31	0.322373	0.648	0.431	3.08093e-27	BrM	TAGLN2
C4orf3	3.70776e-25	0.354279	0.6	0.405	9.48889e-21	BrM	C4orf3
CARD16	1.62323e-27	0.349944	0.481	0.284	4.15418e-23	BrM	CARD16
PET100	1.7725e-23	0.378364	0.498	0.316	4.53618e-19	BrM	PET100
BLVRA	2.24984e-24	0.389129	0.358	0.182	5.75779e-20	BrM	BLVRA
SMIM4	3.35425e-26	0.402139	0.318	0.148	8.58421e-22	BrM	SMIM4
SAP18	3.62159e-24	0.389812	0.678	0.503	9.26836e-20	BrM	SAP18
SNRPF	3.34336e-26	0.348537	0.497	0.302	8.55633e-22	BrM	SNRPF
SSR4	1.41354e-21	0.411755	0.727	0.563	3.61754e-17	BrM	SSR4
TMEM59	1.1151e-20	0.373985	0.609	0.429	2.85376e-16	BrM	TMEM59
PSMB7	4.80266e-26	0.357052	0.473	0.285	1.2291e-21	BrM	PSMB7
RNF181	1.43733e-23	0.34128	0.553	0.357	3.67843e-19	BrM	RNF181
DOK2	1.2534e-26	0.389833	0.321	0.15	3.20769e-22	BrM	DOK2
MRPL33	1.48597e-24	0.362985	0.412	0.229	3.8029e-20	BrM	MRPL33
SNHG8	2.81529e-23	0.371236	0.538	0.361	7.2049e-19	BrM	SNHG8
RPL34	1.56548e-92	0.838482	0.934	0.856	4.00637e-88	BrM	RPL34
LAMTOR4	2.43333e-26	0.328645	0.715	0.517	6.22737e-22	BrM	LAMTOR4
RPLP2	1.55786e-110	0.915682	0.931	0.86	3.98687e-106	BrM	RPLP2
VPS29	1.29308e-24	0.342278	0.568	0.379	3.30924e-20	BrM	VPS29
MT2A	9.81184e-17	0.363037	0.715	0.538	2.51105e-12	BrM	MT2A
DSTN	2.99136e-19	0.427045	0.412	0.262	7.6555e-15	BrM	DSTN
ARPC1B	2.21055e-25	0.42976	0.731	0.582	5.65724e-21	BrM	ARPC1B
POMP	9.95321e-31	0.375808	0.764	0.594	2.54723e-26	BrM	POMP
LSM5	1.21916e-23	0.373753	0.39	0.22	3.12007e-19	BrM	LSM5
CHCHD2	2.4491e-26	0.355464	0.765	0.587	6.26773e-22	BrM	CHCHD2
SOD1	2.81825e-22	0.363296	0.586	0.412	7.21246e-18	BrM	SOD1
RBX1	1.2468e-26	0.336778	0.626	0.439	3.1908e-22	BrM	RBX1
HCST	3.07529e-16	0.414014	0.701	0.549	7.87029e-12	BrM	HCST
MGST3	7.09908e-16	0.408357	0.584	0.43	1.8168e-11	BrM	MGST3
HSBP1	1.45997e-18	0.363495	0.572	0.399	3.73635e-14	BrM	HSBP1
CSTB	4.49929e-22	0.437571	0.771	0.628	1.15146e-17	BrM	CSTB
MT1X	1.86174e-12	0.470844	0.38	0.248	4.76456e-08	BrM	MT1X
CALM2	9.66301e-28	0.480847	0.774	0.645	2.47296e-23	BrM	CALM2
COX8A	2.04841e-25	0.358585	0.737	0.565	5.24229e-21	BrM	COX8A
RPS9	1.92291e-99	0.769649	0.93	0.85	4.9211e-95	BrM	RPS9
CHMP2A	4.57719e-22	0.346082	0.54	0.363	1.17139e-17	BrM	CHMP2A
TMA7	7.13128e-25	0.370072	0.776	0.612	1.82504e-20	BrM	TMA7
RPS15A	8.77656e-62	0.651682	0.917	0.824	2.2461e-57	BrM	RPS15A
PARK7	2.22554e-22	0.341369	0.642	0.465	5.6956e-18	BrM	PARK7
FKBP1A	3.65152e-26	0.342897	0.654	0.479	9.34496e-22	BrM	FKBP1A
NAP1L1	7.4229e-19	0.404909	0.68	0.532	1.89967e-14	BrM	NAP1L1
MRPL23	2.1624e-27	0.343253	0.339	0.165	5.53402e-23	BrM	MRPL23
MINOS1	1.96411e-21	0.374681	0.622	0.463	5.02654e-17	BrM	MINOS1
MYL6	9.36082e-46	0.589038	0.886	0.785	2.39562e-41	BrM	MYL6
RPS28	1.98536e-92	0.779908	0.921	0.845	5.08093e-88	BrM	RPS28
LDHB	4.47027e-17	0.363008	0.551	0.388	1.14403e-12	BrM	LDHB
RNASE6	1.27975e-18	0.37615	0.601	0.444	3.27512e-14	BrM	RNASE6
RPS18	5.75636e-113	0.855233	0.959	0.89	1.47317e-108	BrM	RPS18
PPP1CA	5.39245e-18	0.36505	0.559	0.398	1.38003e-13	BrM	PPP1CA
SNX3	8.9709e-21	0.374132	0.679	0.522	2.29583e-16	BrM	SNX3
PSMA1	6.44171e-24	0.324989	0.522	0.343	1.64856e-19	BrM	PSMA1
CTSD	5.47425e-19	0.450768	0.815	0.686	1.40097e-14	BrM	CTSD
SRSF3	2.63996e-21	0.361408	0.668	0.509	6.7562e-17	BrM	SRSF3
PSMD8	5.20437e-20	0.329142	0.531	0.357	1.3319e-15	BrM	PSMD8
CTSS	1.24252e-19	0.437176	0.781	0.65	3.17987e-15	BrM	CTSS
PSMB1	8.01301e-20	0.363217	0.627	0.47	2.05069e-15	BrM	PSMB1
COX14	5.64839e-22	0.324605	0.449	0.274	1.44554e-17	BrM	COX14
FABP5	3.20513e-14	0.40235	0.545	0.404	8.20257e-10	BrM	FABP5
POLR2J	1.34786e-19	0.333082	0.443	0.275	3.44945e-15	BrM	POLR2J
LSM4	4.03567e-16	0.359426	0.448	0.293	1.03281e-11	BrM	LSM4
RPS16	1.28053e-71	0.602246	0.935	0.843	3.27712e-67	BrM	RPS16
SLC25A6	8.53794e-24	0.44933	0.775	0.652	2.18503e-19	BrM	SLC25A6
ERP29	4.06215e-19	0.326352	0.587	0.422	1.03958e-14	BrM	ERP29
MANF	1.08484e-17	0.35473	0.359	0.21	2.77632e-13	BrM	MANF
CCL4L2	2.6089e-10	0.373241	0.58	0.439	6.67669e-06	BrM	CCL4L2
SUB1	1.15389e-23	0.332408	0.714	0.556	2.95304e-19	BrM	SUB1
RPL18A	3.18855e-65	0.631679	0.938	0.855	8.16015e-61	BrM	RPL18A
RHOC	3.79537e-18	0.338932	0.446	0.293	9.71312e-14	BrM	RHOC
ARF6	3.80226e-19	0.322188	0.455	0.295	9.73075e-15	BrM	ARF6
INSIG1	1.03481e-15	0.349916	0.386	0.239	2.6483e-11	BrM	INSIG1
RPL41	6.71224e-68	0.634269	0.972	0.892	1.7178e-63	BrM	RPL41
DPY30	3.85845e-20	0.326089	0.346	0.192	9.87455e-16	BrM	DPY30
RPS15	3.46042e-77	0.684186	0.938	0.865	8.85591e-73	BrM	RPS15
SOD2	1.41226e-10	0.535025	0.686	0.593	3.61426e-06	BrM	SOD2
PFDN5	7.46809e-35	0.452986	0.846	0.738	1.91123e-30	BrM	PFDN5
RPL9	1.59164e-55	0.553099	0.91	0.822	4.07331e-51	BrM	RPL9
BTF3	1.40098e-21	0.371841	0.796	0.666	3.58538e-17	BrM	BTF3
RPS14	3.90963e-82	0.710597	0.946	0.878	1.00055e-77	BrM	RPS14
GADD45G	1.75095e-12	0.415946	0.276	0.16	4.48104e-08	BrM	GADD45G
DNAJA1	1.36985e-14	0.37579	0.686	0.561	3.50572e-10	BrM	DNAJA1
RPS2	8.61733e-110	0.809644	0.958	0.901	2.20535e-105	BrM	RPS2
RAB11A	8.76127e-14	0.340593	0.405	0.27	2.24218e-09	BrM	RAB11A
COMMD7	9.40976e-19	0.325422	0.281	0.14	2.40815e-14	BrM	COMMD7
SERPING1	3.32709e-12	0.380498	0.35	0.23	8.51468e-08	BrM	SERPING1
RARRES3	5.69739e-14	0.367135	0.309	0.185	1.45808e-09	BrM	RARRES3
RPS25	1.50279e-49	0.528325	0.902	0.816	3.84593e-45	BrM	RPS25
SERF2	1.99612e-53	0.574551	0.899	0.82	5.10846e-49	BrM	SERF2
RPSA	1.34654e-27	0.424838	0.841	0.736	3.44608e-23	BrM	RPSA
RPS19	3.05157e-85	0.722062	0.957	0.896	7.80958e-81	BrM	RPS19
RPL24	1.86751e-28	0.396277	0.883	0.774	4.77933e-24	BrM	RPL24
RPL8	1.23373e-46	0.458598	0.925	0.835	3.15736e-42	BrM	RPL8
RPS4X	1.68376e-50	0.534402	0.93	0.854	4.30907e-46	BrM	RPS4X
COX4I1	4.55047e-25	0.361326	0.829	0.719	1.16456e-20	BrM	COX4I1
RPS6	5.05132e-55	0.615766	0.916	0.853	1.29273e-50	BrM	RPS6
RPS27A	2.99518e-52	0.500727	0.935	0.858	7.66526e-48	BrM	RPS27A
TAP1	1.88522e-12	0.340863	0.267	0.155	4.82466e-08	BrM	TAP1
IER3	1.16734e-09	0.493459	0.724	0.647	2.98744e-05	BrM	IER3
CYBA	9.19723e-24	0.369503	0.909	0.819	2.35376e-19	BrM	CYBA
RPL39	2.16083e-63	0.613724	0.92	0.867	5.52999e-59	BrM	RPL39
RPL32	3.96734e-53	0.512144	0.939	0.878	1.01532e-48	BrM	RPL32
RPS13	3.5614e-39	0.434037	0.912	0.841	9.11433e-35	BrM	RPS13
RPS3	3.48119e-35	0.402099	0.922	0.847	8.90906e-31	BrM	RPS3
AIF1	7.95211e-18	0.335832	0.853	0.765	2.0351e-13	BrM	AIF1
TMEM176B	1.01339e-06	0.35819	0.493	0.411	0.0259347	BrM	TMEM176B
CD9	2.89427e-06	0.361288	0.42	0.341	0.07407	BrM	CD9
H3F3A	3.37919e-23	0.385904	0.892	0.82	8.64803e-19	BrM	H3F3A
RPL15	3.3322e-46	0.488029	0.916	0.86	8.52775e-42	BrM	RPL15
RPL11	1.61907e-38	0.410246	0.935	0.869	4.14353e-34	BrM	RPL11
RPL12	1.84351e-28	0.380014	0.933	0.863	4.71791e-24	BrM	RPL12
FAU	5.06815e-31	0.37002	0.912	0.842	1.29704e-26	BrM	FAU
RPL3	4.91363e-39	0.413468	0.92	0.859	1.2575e-34	BrM	RPL3
TMSB10	3.83914e-86	0.778493	0.959	0.927	9.82513e-82	BrM	TMSB10
RPL28	1.02279e-43	0.4182	0.956	0.898	2.61751e-39	BrM	RPL28
NPC2	1.23302e-14	0.322526	0.881	0.812	3.15554e-10	BrM	NPC2
RPS12	5.89184e-33	0.372825	0.955	0.898	1.50784e-28	BrM	RPS12
OAZ1	1.20057e-32	0.384137	0.887	0.835	3.0725e-28	BrM	OAZ1
RPS23	3.63234e-27	0.345107	0.938	0.881	9.29588e-23	BrM	RPS23
EIF1	1.12037e-34	0.466154	0.913	0.871	2.86724e-30	BrM	EIF1
HLA-DRA	1.77676e-27	0.483811	0.958	0.92	4.54708e-23	BrM	HLA-DRA
PTMA	2.32644e-50	0.486102	0.932	0.899	5.95381e-46	BrM	PTMA
B2M	2.89995e-67	0.635456	0.99	0.965	7.42156e-63	BrM	B2M
TYROBP	5.98974e-24	0.37251	0.912	0.874	1.5329e-19	BrM	TYROBP
RPL10	5.16976e-42	0.409188	0.971	0.937	1.32304e-37	BrM	RPL10
HLA-B	6.34109e-26	0.359577	0.923	0.885	1.62281e-21	BrM	HLA-B
HLA-DPB1	6.99169e-17	0.428106	0.866	0.836	1.78931e-12	BrM	HLA-DPB1
TMSB4X	5.36809e-85	0.734183	0.992	0.975	1.3738e-80	BrM	TMSB4X
RPL13	1.86294e-35	0.366301	0.965	0.935	4.76763e-31	BrM	RPL13
RPLP1	7.64887e-41	0.367274	0.98	0.952	1.9575e-36	BrM	RPLP1
C1QA	6.70737e-07	0.342564	0.792	0.833	0.0171655	BrM	C1QA

## Sheet: S3B
The number of cells from each myeloid subtype per tumor sample
Sample	Condition	CancerType	MG	MG-ISG	MG-Phagocytosis	Monocyte	Monocyte-ISG	MDSC-ISG	Mphage-Angiogenesis	Mphage-MRC1-LYVE1	Mphage-Lysosome	Mphage-IL1B-CCL	cDC2	cDC1	pDC	Complement/RiboHigh	Cycling	Mphage+Tcell	Mphage+Tumor	Bcell	MitoHigh	Myeloid (Excluding Mito high, doublets and B cells)	Total
LB3018	rGBM	rGBM	63	1	38	22	0	2	6	6	4	298	12	0	1	34	2	16	13	4	3	489	525
LB3871	rGBM	rGBM	28	3245	31	1	22	6	138	3	134	288	93	7	0	1573	481	144	56	5	42	6050	6297
LB3958	rGBM	rGBM	281	16	27	62	0	0	36	345	11	231	69	1	2	146	39	63	25	21	761	1266	2136
LB3964	rGBM	rGBM	10	5	21	23	10	12	23	8	12	46	49	20	0	40	12	30	29	1	21	291	372
LB4015	rGBM	rGBM	12	4	37	4	1	0	37	10	7	5	3	0	0	17	31	8	8	1	26	168	211
LB4059	rGBM	rGBM	434	12	195	102	3	17	194	525	626	22	124	16	3	255	49	222	18	4	31	2577	2852
LB4101	rGBM	rGBM	1713	25	37	50	5	0	476	16	26	44	17	0	0	128	69	23	2	2	6	2606	2639
LB4102	rGBM	rGBM	112	72	661	13	391	2	116	15	47	25	257	32	3	372	117	196	50	5	24	2235	2510
LB4130	rGBM	rGBM	7	1	2	14	5	0	119	0	4	7	14	3	0	11	33	15	1	0	32	220	268
LB4143	rGBM	rGBM	11	3	7	78	26	3	229	14	35	13	127	14	16	35	117	23	2	1	23	728	777
LB4177	rGBM	rGBM	623	11	254	17	67	1	152	77	13	41	14	0	0	396	143	21	20	4	28	1809	1882
LB3667	rGBM.ICB	rGBM	2966	6	255	29	1	5	57	53	12	10	754	15	12	539	292	305	48	6	4	5006	5369
LB3853	rGBM.ICB	rGBM	12	51	4	53	0	2	36	10	48	2579	44	15	3	58	22	178	3	4	343	2937	3465
LB3864	rGBM.ICB	rGBM	82	48	37	19	1	14	114	15	1584	232	39	3	5	219	70	186	7	2	184	2482	2861
LB3869	rGBM.ICB	rGBM	21	10	23	14	2	0	213	9	45	7	16	0	0	33	104	61	6	0	10	497	574
LB3872	rGBM.ICB	rGBM	19	4123	12	20	23	9	5	2	49	90	276	32	10	909	222	438	16	4	96	5801	6355
LB3914	rGBM.ICB	rGBM	397	2	26	22	23	1	91	33	105	15	177	17	4	119	19	271	10	1	346	1051	1679
LB3944	rGBM.ICB	rGBM	13	19	16	29	2	22	95	9	77	13	68	5	0	70	36	151	6	16	626	474	1273
LB4003	rGBM.ICB	rGBM	87	8	382	12	4	8	153	290	32	24	80	7	2	135	94	61	48	6	13	1318	1446
LB4006	rGBM.ICB	rGBM	12	0	43	14	2	8	10	12	5	76	5	24	0	22	4	35	4	2	6	237	284
LB4024	rGBM.ICB	rGBM	22	0	9	23	2	0	26	38	8	7	6	0	0	10	8	19	0	0	3	159	181
LB4025	rGBM.ICB	rGBM	17	0	6	29	4	847	5	1	26	0	16	184	31	7	5	817	9	58	2	1178	2064
LB4075	rGBM.ICB	rGBM	134	2	572	12	2	7	394	1130	29	6	72	2	2	147	349	335	119	3	2	2860	3319
LB4112	rGBM.ICB	rGBM	65	4	8	36	1839	0	6	2	4	2	14	5	1	91	72	30	1	9	9	2149	2198
LB4117	rGBM.ICB	rGBM	690	0	8	23	0	0	1	1	1	8	2	0	0	210	1	7	4	3	103	945	1062
GSM5645888_Melan_1	BrM	Melanoma	0	17	2	72	52	131	17	11	13	35	102	44	12	3	7	49	3	6	2	518	578
GSM5645890_Melan_3	BrM	Melanoma	0	90	1	1	26	2	0	0	5	1	5	14	2	14	18	37	3	7	6	179	232
GSM5645891_Breast_1	BrM	Breast	13	115	37	67	133	4	27	16	208	25	124	14	5	87	3	35	17	1	2	878	933
GSM5645892_Breast_2	BrM	Breast	85	61	25	66	0	2	34	0	19	16	7	0	0	176	23	11	8	0	0	514	533
GSM5645895_Lung_2	BrM	Lung	2	2	17	1	1	1	15	1	2	0	8	0	0	9	11	14	0	5	0	70	89
GSM5645896_Lung_3	BrM	Lung	2	0	6	38	8	11	2	3	7	2	47	11	4	1	13	21	0	90	1	155	267
GSM5645898_Ovarian_2	BrM	Ovarian	0	4	0	0	1	1	1	0	0	7	4	3	0	2	2	10	0	18	0	25	53
GSM5645900_Colorectal	BrM	Colorectal	1	0	18	2	0	0	12	1	0	0	1	0	0	0	0	34	5	2	0	35	76
GSM5645902_Renal_Cell	BrM	RCC	1	2	0	1	1	1	5	1	1	1	22	16	0	0	11	7	0	0	0	63	70
GSM5645904_Unknown_Carc	BrM	Unknown	0	0	15	1	3	107	167	55	79	1	6	41	1	1	5	9	1	0	18	482	510
LB3855	BrM	Endometrial	173	529	12	26	34	2	398	2	35	114	81	0	0	88	341	128	42	1	31	1835	2037
LB3858	BrM	Breast	0	1	0	2	0	0	1	0	1	1	0	0	0	15	4	1	20	0	11	25	57
LB3878	BrM	Colorectal	197	50	6	118	5	0	66	3	35	218	17	0	0	111	26	38	7	1	30	852	928
LB3894	BrM	Uterine	96	210	269	44	16	14	64	918	88	41	180	6	0	189	139	105	23	1	21	2274	2424
LB3955	BrM	Endometrial	152	3	23	19	12	5	5	1	8	55	12	19	0	138	20	30	24	0	37	472	563
LB3985	BrM	Melanoma	10	4	13	8	9	6	7	67	6	44	24	19	0	68	9	42	685	18	32	294	1071
LB4022	BrM	Gastric	0	0	4	9	6	5	4	1	2	38	4	9	0	28	5	29	47	0	21	115	212
LB4104	BrM	Adenoid.cystic	86	2	91	8	0	7	9	131	13	16	26	0	0	100	3	5	27	0	36	492	560
Met5109	BrM	Melanoma	7	1	18	6	1	2	518	23	35	3	8	1	0	15	53	3	114	3	5	691	816
LB3899	BrM.ICB	Endometrial	7	331	8	26	20	15	94	4	144	54	16	21	0	221	60	194	1983	13	21	1021	3232
LB3912	BrM.ICB	RCC	7	264	28	67	22	31	7	11	145	33	72	5	0	335	47	213	25	5	76	1074	1393
LB3976	BrM.ICB	Lung	226	34	251	42	15	6	49	40	59	66	106	17	0	467	55	55	59	4	29	1433	1580
LB4067	BrM.ICB	Melanoma	4	9	37	0	5	62	51	81	22	8	10	1	0	106	31	12	770	23	17	427	1249
LB4071	BrM.ICB	Ovarian	156	163	10	4	34	15	198	111	10	14	104	6	0	130	94	126	120	3	8	1049	1306
LB4508_On-Surgery_CD45_GEX	BrM.ICB	Melanoma	2	3	0	22	4	1	6	2	41	6	20	3	0	1	4	0	0	10	1	115	126
LB4646_On-Surgery_CD45_GEX	BrM.ICB	Melanoma	128	16	247	17	22	30	155	141	87	347	6	1	0	59	111	108	9	2	62	1367	1548
LB4808_On-Surgery_CD45_GEX	BrM.ICB	Melanoma	48	14	3	104	212	40	223	4	37	7	48	47	19	76	52	91	61	6	9	934	1101
Post_P23	BrM.ICB	Melanoma	6	10	4	4	1	1	8	5	1	1	11	2	4	4	11	32	3	5	0	73	113
																							76256

## Sheet: S3C
Differential gene expression between ICB-naïve (log2FCBrM-rGBM) and ICB-treated BrM and rGBM samples (log2FCBrM.ICB-rGBM.ICB) and the difference between these two values
Gene	Delta logFC	log2FC(BrM-rGBM)	log2FC(BrM.ICB-rGBM.ICB)
MT-RNR2	7.06954	0	7.06954
ISG15	1.46771	0.597872	2.06558
IFI27	2.13438	-0.198826	1.93556
TIMP1	0.396331	1.43688	1.83321
MT-RNR1	1.82784	0	1.82784
RNASE1	0.584914	0.961776	1.54669
ALDOA	0.885068	0.555376	1.44044
S100A6	-0.05686	1.48931	1.43245
GNB2L1	-1.6629	3.05542	1.39252
CCL2	0.877438	0.505949	1.38339
HLA-DQA2	1.43406	-0.0835366	1.35053
CD8A	1.29532	0	1.29532
GZMB	1.3662	-0.0750004	1.2912
LGALS3	0.863411	0.29934	1.16275
DUSP2	1.13092	0	1.13092
MGP	0.257719	0.859002	1.11672
NKG7	0.989923	0.0994828	1.08941
TPSAB1	1.06053	0	1.06053
PRF1	1.00089	0.0323733	1.03326
TMEM66	1.00142	0	1.00142
MDK	0.683803	0.313227	0.997031
MARCO	0.0955239	0.898295	0.993819
LCP1	0.891852	0.0896171	0.981469
LY6E	0.484611	0.494751	0.979362
S100A10	0.27734	0.664033	0.941373
CSTB	0.434526	0.504557	0.939083
ANXA2	0.0641678	0.858559	0.922727
S100A4	-0.375772	1.25296	0.877192
FABP5	0.27141	0.551113	0.822523
CCL8	0.818788	0	0.818788
TXN	-0.0462758	0.861934	0.815658
IFITM1	0.587688	0.227371	0.815059
FLNA	0.703145	0.0888687	0.792014
HES4	0.614522	0.166211	0.780733
FCN1	0.105811	0.655705	0.761517
IFI6	0.348158	0.412706	0.760864
BRI3	0.602253	0.153819	0.756073
CD3G	0.717873	0.0342726	0.752145
HSP90AB1	0.750949	0	0.750949
CCL18	0.131729	0.616734	0.748463
CXCL13	0.703843	0.0427268	0.74657
TRAC	0.510694	0.234084	0.744778
LCK	0.712442	0.0287363	0.741178
IL1R2	0.600909	0.126399	0.727308
DNAJA1	0.378797	0.344959	0.723756
C15orf48	-0.284647	1.00694	0.722297
IL2RG	0.359925	0.355841	0.715766
CXCL2	-0.72891	1.43516	0.706249
STAT1	0.467779	0.234321	0.702099
TUBA4A	0.557956	0.137661	0.695618
AHNAK	0.547981	0.144706	0.692687
TIGIT	0.686948	0	0.686948
HLA-DQB2	0.675831	0	0.675831
TCN2	0.379538	0.295631	0.675169
SH3BGRL3	0.414005	0.258668	0.672673
TAGLN2	0.380448	0.287331	0.667779
PTPRCAP	0.663298	0	0.663298
UPP1	0.299323	0.347333	0.646655
UBE2L6	0.642588	0.00112743	0.643716
LGALS1	-0.150929	0.793867	0.642938
FTL	0.636107	0	0.636107
NME2	1.81508	-1.18119	0.633886
CD38	0.430316	0.200409	0.630725
EMP3	-0.0430594	0.672572	0.629513
CXCL3	-0.736279	1.36265	0.62637
HIST2H2AA4	0.765061	-0.139072	0.62599
H2AFZ	0.357519	0.260673	0.618192
FXYD3	0.192151	0.422589	0.61474
RAC2	0.663341	-0.0532644	0.610076
DOK2	0.154242	0.454763	0.609005
CD52	-0.320847	0.92693	0.606083
DUSP5	0.511729	0.0837828	0.595512
ISG20	0.287993	0.306144	0.594137
MYL12A	-0.116641	0.704933	0.588293
ITM2A	0.48851	0.0997384	0.588248
ENO1	0.323489	0.264576	0.588065
OASL	0.573459	0	0.573459
IFIT1	0.57036	0	0.57036
MATR3	0.557596	0	0.557596
CRIP1	-0.555687	1.11207	0.556388
MYL6	-0.116464	0.667647	0.551183
ANXA6	0.345162	0.204792	0.549954
KRT19	-0.412986	0.95704	0.544054
TMSB10	-0.304378	0.840599	0.536221
ACP5	0.0226877	0.499553	0.52224
IL8	0.521835	0	0.521835
DHRS2	0.515643	0	0.515643
SERF2	-0.0149656	0.527613	0.512648
RSAD2	0.511087	0	0.511087
GBP5	0.360735	0.146912	0.507647
ANXA5	0.501926	0	0.501926
FYB	-0.701427	1.20188	0.500454
CYSTM1	0.134811	0.365315	0.500126
DNAJB1	0.430115	0.0542481	0.484363
SLAMF7	0.372718	0.110991	0.483709
CLIC1	0.310065	0.173107	0.483173
CD97	0.479864	0	0.479864
HMHA1	0.177378	0.301188	0.478566
CCL7	0.254521	0.223546	0.478067
AGR2	0.244328	0.217575	0.461903
KRT8	-0.276284	0.731714	0.455429
CTSW	0.45497	0	0.45497
SLFN5	0.414769	0	0.414769
ACTG1	0.0549123	0.359098	0.41401
BNIP3	0.259197	0.153798	0.412995
C10orf54	-0.464106	0.863778	0.399672
FAM46C	0.345377	0.0532353	0.398612
CFP	0.0315308	0.365405	0.396936
TGM2	0.226236	0.168862	0.395098
BLVRA	-0.0938166	0.486815	0.392999
HLA-B	0.0535902	0.338968	0.392559
PFKP	0.390506	0	0.390506
SH2D1A	0.388126	0	0.388126
SELT	-0.41906	0.8054	0.38634
CECR1	-0.0833759	0.467905	0.384529
CAPN2	0.178452	0.205768	0.38422
MRPS24	0.647481	-0.26456	0.382922
ICOS	0.359147	0.0236953	0.382842
IRF4	0.380714	0	0.380714
C17orf62	-0.00825153	0.387779	0.379527
HLA-DRB5	0.733818	-0.354338	0.379481
SIGLEC1	0.378365	0	0.378365
GPX1	-3.51481	3.89266	0.377857
RQCD1	0.246832	0.129797	0.376629
LILRA5	0.374429	0	0.374429
GAPDH	0.40403	-0.0302549	0.373775
STARD4	0.265318	0.103516	0.368834
DCT	-0.257205	0.62418	0.366975
SYNE2	0.365059	0	0.365059
PDCD1	0.363837	0	0.363837
CYFIP2	0.360678	0	0.360678
NAPSB	0.358704	0	0.358704
TNS1	0.353608	0	0.353608
GZMH	0.342562	0.00955574	0.352118
TRAPPC5	0.567234	-0.215782	0.351452
HPGD	0.296295	0.0538784	0.350173
MLANA	-0.0277143	0.376131	0.348416
FCRL3	0.345007	0	0.345007
CALM1	0.239542	0.104091	0.343632
TMEM2	0.233028	0.110415	0.343442
VCAM1	0.278567	0.0569143	0.335481
SLC38A1	0.269307	0.062947	0.332254
ERO1L	0.331266	0	0.331266
NHP2L1	0.330047	0	0.330047
SRPR	0.327199	0	0.327199
SIRPG	0.325223	0	0.325223
VIM	0.113539	0.211455	0.324994
KRT18	-0.399636	0.723923	0.324287
SLC2A1	0.354038	-0.0306	0.323438
IL2RB	0.307047	0.0163822	0.323429
CDK2AP1	0.31964	0	0.31964
TMEM167A	0.11257	0.206814	0.319385
MAD2L1	0.23409	0.0823581	0.316448
GBP1	-0.0978497	0.412393	0.314544
MTRNR2L2	0.314319	0	0.314319
CCNA2	0.314034	0	0.314034
CORO1A	0.133432	0.179252	0.312684
PLIN2	0.312662	0	0.312662
MCM2	0.307873	0	0.307873
SLMO2	0.307276	0	0.307276
HSP90AA1	0.305801	0	0.305801
OAZ1	-0.0360745	0.341506	0.305431
ERN1	0.303631	0	0.303631
ACTB	0.300284	0	0.300284
MGEA5	0.0758125	0.223572	0.299385
CD4	0.788414	-0.489907	0.298507
CXCR3	0.238264	0.0586026	0.296867
PIM2	0.159244	0.13599	0.295234
LILRB5	0.291493	0	0.291493
APOA2	0.28339	0	0.28339
WFDC2	-0.213676	0.494481	0.280805
ZNF430	0.278379	0	0.278379
LY9	0.271211	0	0.271211
SULT1A1	0.215064	0.0560044	0.271068
APOD	-0.276734	0.547531	0.270798
CD96	0.27063	0	0.27063
MRPL57	0.300763	-0.030704	0.270059
PDZK1IP1	0.172782	0.0971915	0.269973
GAS5	0.269147	0	0.269147
IRF8	0.633893	-0.365285	0.268608
ECM1	0.23495	0.0324362	0.267386
HIST1H2BK	0.425038	-0.158251	0.266787
U2AF1	0.162844	0.102758	0.265602
SNHG1	0.262452	0	0.262452
MGST3	-0.203832	0.463763	0.259931
H3F3B	0.2587	0	0.2587
AUP1	0.257584	0	0.257584
ELOC	0.789299	-0.531776	0.257522
KIAA0247	0.256404	0	0.256404
TNFRSF9	0.255476	0	0.255476
ITK	0.254542	0	0.254542
SLC9A3R1	0.252137	0	0.252137
TUBB	0.248454	0	0.248454
MRPL13	0.0878706	0.159615	0.247485
TMA7	-0.206108	0.453079	0.246971
KMO	0.190549	0.0551161	0.245665
HMGN4	0.335556	-0.0906	0.244956
RTFDC1	-0.309722	0.551123	0.241401
TSPAN13	0.160147	0.0802247	0.240371
AIM2	0.199099	0.0389005	0.237999
CD28	0.237606	0	0.237606
HSH2D	0.230614	0	0.230614
AMICA1	0.226958	0	0.226958
SYF2	0.036023	0.190608	0.226631
TOX	0.226432	0	0.226432
CD27	0.245619	-0.0197416	0.225878
HN1	-0.834196	1.0593	0.225103
CPSF3L	0.0437436	0.180567	0.22431
EIF3E	-0.142222	0.365503	0.223282
PFDN2	-0.0460348	0.268809	0.222775
NINJ1	0.67244	-0.451164	0.221276
PTGER2	0.0573328	0.163469	0.220802
DDX58	0.220657	0	0.220657
SMDT1	-0.180259	0.399941	0.219682
NDUFS5	-0.0475318	0.266907	0.219375
GINS2	0.218056	0	0.218056
SLA2	0.2178	0	0.2178
F2R	0.199846	0.0175062	0.217352
THEMIS	0.216797	0	0.216797
NDUFA4L2	-0.164857	0.381424	0.216567
HIC1	0.216294	0	0.216294
EMP1	-0.0852603	0.300714	0.215453
TECR	0.21393	0	0.21393
TEX264	0.212802	0	0.212802
BIN2	0.212574	0	0.212574
SMEK2	0.211522	0	0.211522
C14orf166	-0.63546	0.845652	0.210192
NDUFB1	-0.521117	0.73088	0.209763
C19orf33	0.0312858	0.178406	0.209691
TOMM20	0.209145	0	0.209145
SDCBP2	0.208282	0	0.208282
SNU13	-0.11843	0.32671	0.20828
CSDE1	0.207857	0	0.207857
EGLN3	0.24477	-0.0374887	0.207281
CEBPZ	0.206199	0	0.206199
QARS	0.171801	0.0327658	0.204567
NDUFA1	-0.346217	0.54941	0.203193
SELK	-0.975127	1.17788	0.202751
NKIRAS2	0.201964	0	0.201964
LAG3	0.20196	0	0.20196
KIAA0226	0.201386	0	0.201386
PGM2	0.201364	0	0.201364
SIT1	0.200898	0	0.200898
GYG1	0.0138955	0.186815	0.200711
WHSC1	0.108746	0.0903837	0.199129
CIB1	-0.0967422	0.295638	0.198895
APOC2	0.196966	0	0.196966
SP100	0.196416	0	0.196416
IFNG	0.153612	0.0415961	0.195208
EIF1B	0.14417	0.0502755	0.194446
SSR2	-0.0126739	0.206923	0.194249
PPP1R18	0.193531	0	0.193531
NRD1	0.192804	0	0.192804
NBEAL2	0.192097	0	0.192097
BAALC	0.191138	0	0.191138
ZNF428	0.190206	0	0.190206
ZCCHC6	-0.145434	0.335319	0.189885
SPON2	0.100583	0.0872993	0.187882
MTND2P28	0.187183	0	0.187183
HERC2	0.39598	-0.21063	0.185351
C1orf63	0.184945	0	0.184945
TUFM	0.0965067	0.0877953	0.184302
PHKG1	0.0204441	0.163506	0.18395
ISOC2	0.0380017	0.145825	0.183827
PLA2G4C	0.183602	0	0.183602
B2M	-0.419745	0.60291	0.183164
MAPRE1	0.182827	0	0.182827
LAMTOR5	-0.160104	0.34246	0.182356
SELENOK	0.899504	-0.717718	0.181787
DHCR24	0.120829	0.0608755	0.181705
P2RX1	0.181543	0	0.181543
HLA-A	-0.110501	0.290274	0.179773
HIAT1	0.179658	0	0.179658
ATRAID	0.180019	-0.000539905	0.179479
RSBN1L	0.17945	0	0.17945
TFF3	-0.426505	0.605016	0.178511
PKMYT1	0.178422	0	0.178422
RPA2	0.177929	0	0.177929
RAB32	0.0281968	0.149524	0.177721
PRPF38A	0.176695	0	0.176695
MRPL55	-0.102007	0.278408	0.176401
CD1E	0.0325795	0.140178	0.172758
AKR7A2	0.1721	0	0.1721
SPAG5	0.172086	0	0.172086
ZFPM1	0.171785	0	0.171785
WHSC1L1	-0.165068	0.336161	0.171094
GUSB	0.170594	0	0.170594
ATG13	0.170179	0	0.170179
JPX	0.169762	0	0.169762
NOD2	0.169419	0	0.169419
RPS27L	-0.418978	0.586705	0.167728
RGS14	0.167641	0	0.167641
NEXN	0.167294	0	0.167294
CBX3	-0.0624823	0.22968	0.167198
NDUFC1	0.167169	0	0.167169
PTGER4	0.166501	0	0.166501
SCAND1	-0.104758	0.268826	0.164067
TMEM109	0.163979	0	0.163979
SEPW1	-0.674821	0.83805	0.163229
HLA-H	0.163125	0	0.163125
CDCA7	0.162647	0	0.162647
FAIM3	0.162516	0	0.162516
MESD	0.687233	-0.525002	0.16223
EPCAM	-0.114881	0.27706	0.162179
LRP1	0.662618	-0.500834	0.161783
LRRC57	0.160788	0	0.160788
VKORC1	-0.268923	0.429518	0.160595
PROSC	-0.0751582	0.233809	0.15865
SLC25A3	0.158127	0	0.158127
CRIP2	-0.106968	0.265007	0.158038
MANF	-0.233791	0.391731	0.15794
SNHG5	0.15789	0	0.15789
TMEM230	-0.138181	0.295539	0.157357
APMAP	0.157253	0	0.157253
GADD45GIP1	-0.0127966	0.169402	0.156606
FAM46A	-0.113442	0.269862	0.15642
FEM1A	0.156294	0	0.156294
MED10	0.156276	0	0.156276
ERBIN	0.426022	-0.270683	0.155339
FAM26F	-1.2103	1.3652	0.154903
GPSM3	0.110321	0.0438829	0.154204
UBASH3A	0.153353	0	0.153353
TXNDC12	0.010936	0.141713	0.152648
C19orf60	-0.700367	0.852978	0.152611
GSTA1	0.152023	0	0.152023
COX7B	-0.472109	0.622949	0.15084
CRYL1	0.150838	0	0.150838
GGNBP2	0.150663	0	0.150663
ZAP70	0.123482	0.0268181	0.1503
NFE2L2	0.150003	0	0.150003
EEF1D	-0.126205	0.275459	0.149254
RNASEH2B	0.148694	0	0.148694
FABP1	0.148122	0	0.148122
IL1R1	0.148096	0	0.148096
COX20	0.0277084	0.120167	0.147875
SPATS2L	0.147769	0	0.147769
UBE2C	-0.0666726	0.213937	0.147264
TRIM22	0.147049	0	0.147049
CERKL	0.14703	0	0.14703
FAM65B	0.0326807	0.113743	0.146424
RORA	0.146412	0	0.146412
PEPD	0.146395	0	0.146395
FBLN5	0.146302	0	0.146302
MBOAT1	0.146182	0	0.146182
TMSB4XP8	0.145466	0	0.145466
IL10	0.145321	0	0.145321
KLHL2	0.145278	0	0.145278
KIAA2018	0.145015	0	0.145015
RAD23B	0.0771669	0.0677895	0.144956
EIF2S2	0.0752603	0.0696808	0.144941
C7orf73	-0.552352	0.696442	0.14409
ABCF2	0.0484509	0.0954548	0.143906
SNAPC5	0.14359	0	0.14359
PRNP	0.142553	0	0.142553
FAM104B	0.142051	0	0.142051
CYP20A1	0.141404	0	0.141404
EXO1	0.140529	0	0.140529
COPS3	0.116748	0.0232315	0.13998
TMEM53	0.139882	0	0.139882
ARID4A	0.138915	0	0.138915
NDUFA8	0.0685559	0.0697085	0.138264
C19orf10	0.137947	0	0.137947
OST4	-0.473437	0.610272	0.136836
TMX1	0.13648	0	0.13648
MCOLN1	0.135952	0	0.135952
MTF2	0.13583	0	0.13583
ADAM19	0.135558	0	0.135558
JAKMIP2	0.135258	0	0.135258
TBL1XR1	0.135109	0	0.135109
GPR56	0.134891	0	0.134891
DEK	0.0696176	0.0650649	0.134682
CD79B	0.084805	0.0497894	0.134594
ABTB1	0.134565	0	0.134565
TRIM59	0.13421	0	0.13421
NUPL1	0.134117	0	0.134117
GM2A	0.134026	0	0.134026
LMAN1	0.133638	0	0.133638
NMD3	0.133506	0	0.133506
CASC5	0.098271	0.0352188	0.13349
HIGD2A	-0.214449	0.347622	0.133173
RAB37	0.13305	0	0.13305
HLA-DRB6	0.132976	0	0.132976
TCEB3	0.000339314	0.132624	0.132963
GLUL	0.132896	0	0.132896
PEBP1	0.132856	0	0.132856
LINGO1	0.132624	0	0.132624
PYHIN1	0.132191	0	0.132191
C21orf33	0.0232151	0.10887	0.132085
CASP1	0.131724	0	0.131724
JAKMIP1	0.130739	0	0.130739
ZBED2	0.130661	0	0.130661
CLDN3	-0.226969	0.357503	0.130534
SPAG9	0.130497	0	0.130497
TRERF1	0.130454	0	0.130454
ZNF672	0.130255	0	0.130255
MLLT3	0.128299	0	0.128299
AGPAT9	0.128295	0	0.128295
RBPMS	0.0416225	0.0866483	0.128271
PSMC1	-0.0287868	0.156853	0.128067
EDC4	0.177402	-0.0493964	0.128005
TMEM60	-0.0420575	0.169803	0.127745
LRRC25	0.0736745	0.0539509	0.127625
PSMC5	-0.0171707	0.144433	0.127262
BAD	0.126761	0	0.126761
DKC1	0.126753	0	0.126753
SHOX2	0.126559	0	0.126559
ETV4	0.126157	0	0.126157
PCDH7	0.126154	0	0.126154
SHFM1	-1.06445	1.1906	0.126149
MRPL54	-0.10529	0.231258	0.125968
HMGN3	-0.0480717	0.17397	0.125898
HMGB2	-0.0476088	0.173424	0.125815
CLIP1	0.1254	0	0.1254
KIAA0922	0.0757765	0.0495252	0.125302
ARHGDIB	0.0673274	0.0579316	0.125259
SUCLG2	0.125033	0	0.125033
TBCA	-0.303371	0.428126	0.124754
EDF1	-0.0850907	0.209817	0.124726
LMCD1	0.124719	0	0.124719
MLF1IP	0.124207	0	0.124207
CXorf21	0.123632	0	0.123632
RBM8A	-0.105756	0.229119	0.123363
NCSTN	0.123165	0	0.123165
UQCR11	-0.54982	0.672304	0.122484
CCDC109B	-0.305753	0.428039	0.122286
EIF4A2	-0.0925151	0.214111	0.121596
SNHG3	0.121576	0	0.121576
GPR171	0.121281	0	0.121281
NDUFA13	-0.420968	0.542174	0.121206
CTDSP2	0.120382	0	0.120382
KCNK5	0.12037	0	0.12037
APOA1	0.120323	0	0.120323
GIMAP4	0.11984	0	0.11984
CAMK4	0.119809	0	0.119809
TM9SF2	0.119733	0	0.119733
TCEB2	-1.7376	1.85704	0.119439
C1orf122	0.0345175	0.0848166	0.119334
WBSCR22	-0.257062	0.376271	0.11921
C10orf118	0.119114	0	0.119114
HCP5	0.119054	0	0.119054
CELF5	0.118937	0	0.118937
FAM3A	0.11882	0	0.11882
NFIL3	0.1186	0	0.1186
NASP	0.118316	0	0.118316
PSMD13	0.118301	0	0.118301
PAPD4	-0.0894104	0.207474	0.118064
ZC3H13	0.118023	0	0.118023
SF3B14	0.117995	0	0.117995
PPP1R16B	0.117945	0	0.117945
TMEM147	-0.0195966	0.13731	0.117714
SETX	0.117412	0	0.117412
TLR1	0.116813	0	0.116813
S100A14	0.00178788	0.114897	0.116685
LAGE3	0.116608	0	0.116608
WNK1	0.404386	-0.288168	0.116217
DUT	0.1159	0	0.1159
ATHL1	0.0789974	0.0368269	0.115824
MIGA1	0.271395	-0.155823	0.115572
AP1S2	-0.463985	0.579551	0.115566
RAB7L1	0.115551	0	0.115551
RBP7	0.11553	0	0.11553
DUS1L	0.115198	0	0.115198
PCNXL4	0.0272772	0.0877038	0.114981
ZNF259	0.114979	0	0.114979
ARHGAP15	0.114688	0	0.114688
IPO7	0.401619	-0.287284	0.114334
DTL	0.114031	0	0.114031
GCN1L1	0.113976	0	0.113976
PCNX	0.0204599	0.0934615	0.113921
RASGEF1B	0.113798	0	0.113798
HADHA	0.11367	0	0.11367
RPL36AL	-0.162344	0.275931	0.113586
ENDOD1	0.113577	0	0.113577
VIMP	-0.530074	0.643354	0.11328
C16orf13	-0.398318	0.511464	0.113146
PTPLAD2	0.113126	0	0.113126
SH2D3C	0.113076	0	0.113076
FAM134C	0.0372921	0.0756184	0.112911
DCTN2	0.112507	0	0.112507
NIPSNAP2	0.344842	-0.232497	0.112345
AGRN	-0.0926081	0.204616	0.112008
SQRDL	-0.480291	0.592253	0.111962
MRFAP1	0.103441	0.00837666	0.111818
AGPAT6	0.111677	0	0.111677
C9orf142	-0.328041	0.438367	0.110326
IDH2	0.11024	0	0.11024
C4orf48	0.110056	0	0.110056
DYRK4	0.109993	0	0.109993
ATXN7	-0.0578597	0.167837	0.109977
PGF	0.00265541	0.107181	0.109837
CNDP2	0.489952	-0.38022	0.109732
ZCCHC11	-0.0352251	0.144915	0.10969
HIST1H3B	0.109667	0	0.109667
DOCK1	0.10961	0	0.10961
JDP2	0.471864	-0.362563	0.109301
FAM105A	-0.224673	0.333817	0.109145
PAM16	0.108962	0	0.108962
IKBKAP	0.0765885	0.0323269	0.108915
ZNF775	0.108751	0	0.108751
JAK3	0.355973	-0.247295	0.108678
ATG9A	0.108499	0	0.108499
MINOS1	-0.290003	0.398377	0.108374
SRCAP	0.108366	0	0.108366
STK25	0.108356	0	0.108356
GRSF1	0.107499	0	0.107499
YIPF5	0.107457	0	0.107457
BBIP1	0.107456	0	0.107456
ETFA	0.10724	0	0.10724
MRPL20	0.179902	-0.0727905	0.107112
GBAS	-0.218232	0.325151	0.10692
UFD1L	-0.275791	0.382703	0.106912
NFATC3	0.106517	0	0.106517
SKAP2	0.106426	0	0.106426
CCDC28B	0.105958	0	0.105958
G6PD	0.105718	0	0.105718
KIAA1715	-0.0193738	0.124949	0.105575
SCML4	0.105436	0	0.105436
C18orf8	0.0358249	0.0694888	0.105314
DSCR3	-0.0229765	0.128131	0.105154
VWA9	0.0112361	0.0938249	0.105061
CELF1	0.104868	0	0.104868
FIBP	-0.0635254	0.16802	0.104495
C3orf17	-0.0063739	0.110799	0.104426
PTPLAD1	0.104144	0	0.104144
CD9	-0.232814	0.336744	0.10393
AFAP1L2	0.103819	0	0.103819
PPP4R2	0.103671	0	0.103671
CD151	0.0826358	0.0210109	0.103647
OBFC1	0.0149971	0.0886321	0.103629
TCL1A	0.103517	0	0.103517
C16orf45	0.103274	0	0.103274
ZC3H15	0.103144	0	0.103144
ATPIF1	-0.952637	1.05571	0.103075
SLC26A10	0.10296	0	0.10296
MAN1A2	0.102661	0	0.102661
CIRH1A	0.102578	0	0.102578
SNHG8	-0.238644	0.341048	0.102404
RPN2	0.10208	0	0.10208
ITPR3	0.101941	0	0.101941
EMC3	0.031494	0.0701217	0.101616
SRSF9	0.0441621	0.0573999	0.101562
BTK	0.101368	0	0.101368
NIFK	-0.0945927	0.195925	0.101332
SPINT2	-0.0697178	0.171047	0.10133
PPIG	0.101195	0	0.101195
CCNT2	0.209389	-0.10823	0.10116
CCDC53	-0.169534	0.269878	0.100343
NFKBIZ	0.099831	0	0.099831
RSL1D1	0.0234178	0.0763943	0.0998121
CFAP298	0.325023	-0.225526	0.0994963
MESDC2	-0.344727	0.44419	0.0994625
TRAPPC1	0.108109	-0.00870987	0.0993989
SIL1	0.099354	0	0.099354
RTRAF	0.756351	-0.657357	0.0989941
ADRBK1	-0.182195	0.281069	0.0988744
DNLZ	0.0988416	0	0.0988416
AGR3	0.0986621	0	0.0986621
FGFR3	0.0986274	0	0.0986274
SEPT7	-0.204164	0.302642	0.0984774
C14orf2	-1.54818	1.64659	0.0984131
LDOC1L	0.0762087	0.022027	0.0982357
IDH3B	-0.08218	0.180124	0.0979438
TRAPPC6A	-0.119763	0.217625	0.0978613
KIAA0196	0.00500288	0.0926335	0.0976364
FAM114A2	0.0975475	0	0.0975475
TFRC	1.12681	-1.02962	0.0971927
MOK	0.0970933	0	0.0970933
HDDC2	0.0968188	0	0.0968188
TCEB1	-0.825412	0.922092	0.0966805
LILRA3	0.0966716	0	0.0966716
CHID1	0.096522	0	0.096522
GLTSCR2	-1.07574	1.17222	0.0964724
ELK4	0.0962615	0	0.0962615
GIMAP2	0.0959249	0	0.0959249
CCDC94	-0.0105755	0.106442	0.0958662
YPEL3	0.0957165	0	0.0957165
CD207	0.0956356	0	0.0956356
SREK1IP1	0.0955413	0	0.0955413
MRE11A	0.00281773	0.0925848	0.0954026
CTTN	0.0287584	0.066539	0.0952974
TYR	0.0585902	0.0365103	0.0951005
MARS	0.0947721	0	0.0947721
NXNL2	0.0945286	0	0.0945286
S100B	-0.352158	0.446651	0.0944931
APOA1BP	-0.1892	0.283603	0.0944034
CALU	0.0942163	0	0.0942163
GPN3	0.0940456	0	0.0940456
ZNF292	0.39267	-0.298707	0.093963
C5orf56	-0.02723	0.120994	0.0937644
ADH5	0.0937033	0	0.0937033
VPS26C	0.280175	-0.186542	0.093633
PHKG2	0.09357	0	0.09357
DMKN	0.015525	0.0779559	0.093481
TENM1	0.093399	0	0.093399
RPL13P12	0.0932628	0	0.0932628
POLR2B	0.0929076	0	0.0929076
DHX15	0.369665	-0.276765	0.0928993
BAX	-0.0974041	0.190077	0.0926728
LINS	0.0926636	0	0.0926636
AKAP5	0.0924627	0	0.0924627
EIF4EBP1	0.0522382	0.0398377	0.0920759
SLC7A6	0.134829	-0.0430026	0.0918261
JAGN1	0.0921871	-0.000590995	0.0915961
FCRL6	0.0915238	0	0.0915238
SLIRP	-0.48952	0.580966	0.0914458
TSN	0.091336	0	0.091336
DNAJC4	0.0911591	0	0.0911591
LSM7	-0.207108	0.298174	0.0910657
CYB561A3	0.0909719	0	0.0909719
GVINP1	0.0906196	0	0.0906196
RPL7A	0.0905488	0	0.0905488
NARG2	0.0900557	0	0.0900557
CWF19L2	0.0900242	0	0.0900242
AIM1	-0.0829	0.172892	0.0899918
LAMTOR1	0.0589256	0.0310627	0.0899883
ERBB2IP	-0.117816	0.207642	0.0898259
C20orf112	0.089805	0	0.089805
SSR1	-0.0747813	0.164565	0.0897838
ABLIM1	0.0896474	0	0.0896474
FGFR2	0.0896126	0	0.0896126
RPAIN	0.0894146	0	0.0894146
AMBP	0.0892106	0	0.0892106
RAB34	0.08917	0	0.08917
SQOR	0.33166	-0.242574	0.0890864
HELZ2	0.0887691	0	0.0887691
CYP26A1	0.0885089	0	0.0885089
STRA13	-0.402833	0.4909	0.088067
TOLLIP	0.0874968	0	0.0874968
C11orf73	-0.282882	0.370316	0.0874338
APOBEC3D	0.0687331	0.0185989	0.087332
WTAP	-0.188449	0.274949	0.0865003
C11orf30	0.0864948	0	0.0864948
ZNF330	0.0864696	0	0.0864696
CELSR3	0.0862682	0	0.0862682
UFC1	-0.216392	0.302471	0.0860793
GSTM1	0.0860383	0	0.0860383
DSTN	-0.304212	0.390139	0.0859266
ERBB3	-0.157646	0.243339	0.0856926
ILK	0.0855986	0	0.0855986
SELENON	0.260308	-0.174885	0.0854234
MRP63	0.0852094	0	0.0852094
KIAA0101	-0.192336	0.27748	0.0851438
ZBTB44	0.0851417	0	0.0851417
OSTF1	0.0850687	0	0.0850687
MAP2K3	0.0849794	0	0.0849794
UTP11L	-0.18313	0.268002	0.0848713
RETN	0.0845272	0	0.0845272
SEC13	0.0845155	0	0.0845155
ZZZ3	0.00392895	0.0805477	0.0844767
SNHG17	0.0844	0	0.0844
PLEKHM1P	0.0843155	0	0.0843155
NDUFV2	-0.0666532	0.150775	0.0841214
NELL2	0.084069	0	0.084069
SLFN12L	0.0839162	0	0.0839162
MRPL24	0.0837896	0	0.0837896
BCAS4	0.0836488	0	0.0836488
EPOR	0.160608	-0.0770825	0.0835256
PRKAG1	0.0832823	0	0.0832823
HDAC2	-0.0617342	0.14498	0.0832459
SMPD3	0.0830882	0	0.0830882
SNW1	0.0829631	0	0.0829631
EMR2	0.0829266	0	0.0829266
SP3	0.0826034	0	0.0826034
MPZL3	0.0825839	0	0.0825839
ATG4C	0.0823461	0	0.0823461
SMEK1	0.0823311	0	0.0823311
TNFRSF12A	0.0819479	0	0.0819479
AAMP	0.081823	0	0.081823
LZIC	0.0815821	0	0.0815821
SKIV2L2	-0.0684847	0.150065	0.0815805
UHMK1	0.0815633	0	0.0815633
ABCA2	0.0815094	0	0.0815094
CCDC88B	0.213997	-0.132717	0.0812799
GINM1	0.081125	0	0.081125
FAM179B	0.0397134	0.0411028	0.0808162
BCLAF1	0.0804624	0	0.0804624
IGLV2-23	0.0513086	0.029119	0.0804275
DGCR14	0.0103639	0.0700444	0.0804083
WDR83OS	-0.0708778	0.151076	0.0801979
ACIN1	0.0801303	0	0.0801303
RBCK1	0.06081	0.0190683	0.0798783
C10orf76	-0.00436673	0.0842253	0.0798586
RETREG3	0.204088	-0.124327	0.0797609
C14orf142	-0.0214535	0.101118	0.0796644
TIMD4	0.079641	0	0.079641
OTUD7B	0.0795822	0	0.0795822
RBM47	0.525172	-0.445623	0.0795499
ACSM2B	0.0794069	0	0.0794069
ARPC1A	-0.158353	0.237502	0.0791489
MTURN	0.0790246	0	0.0790246
MSL1	0.0789328	0	0.0789328
VPS26A	0.0784908	0	0.0784908
MRPS21	0.0273667	0.0509981	0.0783648
EFTUD1	0.0305641	0.0475674	0.0781315
PPP1R7	-0.312383	0.390357	0.077974
KIAA1598	0.0779402	0	0.0779402
DTHD1	0.0778397	0	0.0778397
LRRC59	0.0777893	0	0.0777893
EMB	0.0777507	0	0.0777507
HIST2H2AA3	0.07757	0	0.07757
TMEM194A	0.0774311	0	0.0774311
TREX1	0.0967084	-0.0194592	0.0772491
DHRS3	0.0769092	0	0.0769092
GPR114	0.0768554	0	0.0768554
PTP4A3	0.027558	0.0492492	0.0768072
TRNAU1AP	0.0768068	0	0.0768068
PRR5L	0.0767913	0	0.0767913
MRPL3	0.0767301	0	0.0767301
SERINC1	0.0760842	0	0.0760842
SLC25A13	0.0760577	0	0.0760577
F11R	0.0760001	0	0.0760001
ANO9	0.0759986	0	0.0759986
HOXB6	0.0758713	0	0.0758713
MTERF	0.0757648	0	0.0757648
CCL13	-0.233388	0.309146	0.075758
C12orf23	0.0756311	0	0.0756311
FAM208A	0.0755681	0	0.0755681
WDR62	0.0752242	0	0.0752242
C6orf89	0.0750234	0	0.0750234
ZPR1	0.015191	0.0598165	0.0750075
LNPK	0.315314	-0.240365	0.0749488
C12orf44	0.0749325	0	0.0749325
PIGT	0.0748726	0	0.0748726
ERO1LB	0.0747364	0	0.0747364
ST13	-0.110558	0.185194	0.074636
ADRBK2	-0.0415847	0.116136	0.0745513
HADH	0.0738745	0	0.0738745
HDGFL2	0.206457	-0.13263	0.0738277
FAAP20	-0.062265	0.136059	0.0737941
MST4	0.0737297	0	0.0737297
SURF1	-0.0992385	0.172817	0.0735781
KRTAP19-1	0.0734101	0	0.0734101
HBEGF	0.0734081	0	0.0734081
TMEM250	0.123592	-0.0502363	0.0733557
GRB2	0.396127	-0.322876	0.0732509
C17orf85	0.0732426	0	0.0732426
DYNLT3	0.0732251	0	0.0732251
PPM1G	0.0731977	0	0.0731977
KIAA0141	-0.0666852	0.139666	0.0729807
PYCR1	-0.0241159	0.0968569	0.072741
SERPINE2	0.0145896	0.0578303	0.0724199
FAAH2	0.0722754	0	0.0722754
RAB12	0.0722509	0	0.0722509
LOH12CR1	0.0721869	0	0.0721869
PPP2R3C	-0.00407695	0.0761122	0.0720353
DIEXF	0.0385442	0.0334815	0.0720256
NAPRT1	0.0714759	0	0.0714759
KIAA1033	-0.251313	0.322471	0.0711579
RAB18	0.071098	0	0.071098
TBX2	0.0710362	0	0.0710362
MTATP6P1	0.0707856	0	0.0707856
C9orf78	0.0707482	0	0.0707482
DNAJC7	0.11858	-0.0479885	0.0705912
C21orf2	0.0705571	0	0.0705571
C14orf159	-0.0447461	0.115261	0.0705147
DAPK2	0.0704823	0	0.0704823
NEDD8	-0.263716	0.334156	0.0704402
GSPT1	0.0701885	0	0.0701885
RPTOR	0.0699838	0	0.0699838
SELENOM	0.279442	-0.209559	0.0698828
FAM60A	-0.128106	0.197874	0.069768
C9orf89	0.0695784	0	0.0695784
SLC8B1	0.233127	-0.163729	0.0693985
C9orf72	0.0691481	0	0.0691481
SRRM2	0.454383	-0.385287	0.0690961
METAP2	0.0239547	0.0451189	0.0690736
RPS6KA1	0.0689784	0	0.0689784
PRPF31	0.0688366	0	0.0688366
PA2G4	0.0198567	0.0489575	0.0688142
SORCS1	0.0687946	0	0.0687946
TCEA1	0.0687765	0	0.0687765
C14orf1	-0.0572985	0.125934	0.0686351
YIPF3	0.0686053	0	0.0686053
CLEC4C	0.0684411	0	0.0684411
HIST1H3C	0.06838	0	0.06838
CDC7	0.0683426	0	0.0683426
ZBTB32	0.06834	0	0.06834
RSU1	-0.0173592	0.0856739	0.0683148
HMGB1P5	0.0683078	0	0.0683078
CUTA	-0.259517	0.327697	0.0681799
SRXN1	0.0678362	0	0.0678362
REXO4	-0.0163103	0.0841299	0.0678196
TSPAN14	0.351206	-0.283809	0.0673963
TEDC1	0.15718	-0.0898787	0.0673011
RAD51	0.0672243	0	0.0672243
MRPL43	0.0671554	0	0.0671554
RASGEF1A	0.0671047	0	0.0671047
RTN3	-0.187867	0.254801	0.0669338
PAPD5	-0.0103784	0.0772644	0.066886
KRT86	0.0211866	0.0456611	0.0668477
RBBP7	0.0668045	0	0.0668045
TMEM52B	0.213699	-0.147028	0.0666711
SETD3	0.0666316	0	0.0666316
PCYT1A	0.0666294	0	0.0666294
FAM127A	-0.158835	0.225422	0.0665867
FANCL	0.0664306	0	0.0664306
NME3	0.0662008	0	0.0662008
CLTB	-0.0434641	0.10954	0.0660761
RNPS1	0.0658678	0	0.0658678
C17orf70	0.0656924	0	0.0656924
NR2F6	0.00703622	0.0582944	0.0653306
OSGIN2	0.0650297	0	0.0650297
COPS4	-0.0595775	0.124506	0.0649283
TMEM243	0.0649165	0	0.0649165
C16orf80	0.0647635	0	0.0647635
TSSC1	-0.0638883	0.128629	0.0647404
BRE	-0.131772	0.196501	0.0647288
CADM1	0.194922	-0.130277	0.064645
DDX26B	0.0353381	0.0292101	0.0645482
MXD4	0.0643637	0	0.0643637
VPRBP	0.0323456	0.0318837	0.0642293
PRPF4	0.0641432	0	0.0641432
MRTO4	0.0640477	0	0.0640477
PHF15	0.0638875	0	0.0638875
PTPRS	0.0637601	0	0.0637601
DFNB31	0.0636304	0	0.0636304
PHF17	0.0635717	0	0.0635717
NSMCE3	0.063487	0	0.063487
KIAA0430	-0.0487383	0.112183	0.0634443
SF3B6	-0.390271	0.453369	0.0630978
DBN1	0.0351373	0.0279114	0.0630486
GPR174	0.062934	0	0.062934
RNF141	0.0628073	0	0.0628073
SLU7	-0.045106	0.107808	0.0627022
GPX3	-0.18159	0.243514	0.0619232
CIDECP	0.0616269	0	0.0616269
ATG101	0.0612828	0	0.0612828
KMT2E	0.522323	-0.461348	0.0609741
MCAM	0.0293647	0.0315473	0.060912
KIAA1671	0.0607944	0	0.0607944
OSBPL5	0.0605982	0	0.0605982
CIAO1	0.0605932	0	0.0605932
NBDY	0.370859	-0.310315	0.0605434
TMC6	0.455958	-0.39557	0.060388
TMX2	0.0603224	0	0.0603224
EPT1	0.0312624	0.0290133	0.0602757
PTCD3	0.292341	-0.232161	0.0601799
LRRC75A	0.0601702	0	0.0601702
CCNF	0.0597257	0	0.0597257
AHNAK2	0.0594535	0	0.0594535
P3H1	0.0593705	0	0.0593705
TBRG1	0.37126	-0.311922	0.0593381
BORCS5	0.0592759	0	0.0592759
C1orf132	0.0175114	0.0416483	0.0591597
C10orf137	0.0591364	0	0.0591364
CCDC64	0.0591161	0	0.0591161
TRPM2	0.618133	-0.559029	0.0591034
NCBP2	-0.0298626	0.0889208	0.0590582
FAM73B	0.0300685	0.0288884	0.0589569
AP3D1	0.0587728	0	0.0587728
ZDHHC3	0.0586109	0	0.0586109
PCNXL3	0.0192734	0.0392888	0.0585623
RPSA	-0.377229	0.435642	0.058413
AKAP2	0.0583407	0	0.0583407
CROCCP2	0.0583122	0	0.0583122
MRPL52	-0.131064	0.189265	0.0582011
ETF1	0.0580571	0	0.0580571
C8orf59	0.0303047	0.0276994	0.0580042
RSBN1	0.0579976	0	0.0579976
RPS23	-0.349367	0.407339	0.0579721
SMAGP	-0.0228696	0.08084	0.0579705
CYTH2	0.0579124	0	0.0579124
GMFB	0.0578616	0	0.0578616
CASC7	0.0578278	0	0.0578278
DANCR	0.0576357	0	0.0576357
KIAA1737	0.0576206	0	0.0576206
TMEM55B	-0.123626	0.181216	0.05759
TMEM179B	0.0791285	-0.0216723	0.0574562
TRADD	0.0574438	0	0.0574438
KIAA1430	0.057439	0	0.057439
MSRB1	-0.10274	0.160072	0.057332
MYO5B	0.0572584	0	0.0572584
SRRM1	0.0572478	0	0.0572478
C19orf43	-1.0325	1.08962	0.0571273
IMPACT	0.0570956	0	0.0570956
TAF1D	0.0570183	0	0.0570183
KIAA1429	-0.0241145	0.0811254	0.0570108
DAK	0.0566401	0	0.0566401
C2orf43	0.0566254	0	0.0566254
PATZ1	0.0564503	0	0.0564503
MT2A	-0.298455	0.354744	0.0562897
MB21D1	-0.0619698	0.118233	0.0562631
ERF	0.0561959	0	0.0561959
HIATL1	0.0561892	0	0.0561892
C11orf31	-1.11796	1.17413	0.0561719
TRBV9	0.0561017	0	0.0561017
KCNA3	0.0560221	0	0.0560221
TET2	0.0558228	0	0.0558228
ETV6	0.398829	-0.343041	0.0557884
MKRN1	-0.0862479	0.142029	0.0557809
MRM2	0.231043	-0.175282	0.0557617
KLRK1	0.0557272	0	0.0557272
QTRTD1	-0.0459532	0.101583	0.0556297
SSU72	-0.0495033	0.105022	0.0555185
CD86	0.0637857	-0.00831045	0.0554752
LSM5	-0.297538	0.352865	0.0553274
UBE2L3	-0.342325	0.397592	0.0552675
TPP1	0.0552052	0	0.0552052
TMEM106B	0.0550269	0	0.0550269
TAPSAR1	0.0549961	0	0.0549961
FAM63B	-0.0509786	0.10583	0.0548512
HIPK2	0.0547871	0	0.0547871
PET100	-0.36176	0.416259	0.0544993
KIAA0195	0.0544357	0	0.0544357
ARFGAP2	0.0543529	0	0.0543529
PPP1R2	0.0543303	0	0.0543303
OSBPL1A	0.0542288	0	0.0542288
SSBP4	-0.140477	0.194641	0.054164
SLC38A5	0.0541295	0	0.0541295
C9orf38	0.0537536	0	0.0537536
ASNA1	-0.063721	0.117455	0.0537338
VARS	0.0536043	0	0.0536043
MRPS7	0.0330762	0.0202128	0.053289
GSTO2	0.0532804	0	0.0532804
TMEM91	0.0532777	0	0.0532777
FAM21C	-0.0609007	0.114161	0.0532603
LAYN	0.0531723	0	0.0531723
FAM178A	0.0530967	0	0.0530967
ASMTL	0.0530251	0	0.0530251
STMP1	0.237853	-0.185144	0.0527088
PDRG1	0.0526757	0	0.0526757
CDC37	0.555034	-0.502507	0.052527
FAM43A	0.0524595	0	0.0524595
TGFBI	-0.0160499	0.0685041	0.0524542
PSCA	-0.0208704	0.0733004	0.05243
SUCO	0.0523624	0	0.0523624
DMXL1	0.268379	-0.21607	0.0523088
A1BG	0.0522765	0	0.0522765
MAP4K2	0.0522133	0	0.0522133
TMEM125	0.0521769	0	0.0521769
ANKRD39	0.00326126	0.0488944	0.0521557
USP20	0.0521403	0	0.0521403
SIRT2	0.0521015	0	0.0521015
SBDS	0.0520267	0	0.0520267
SUPT4H1	-0.210598	0.262512	0.0519138
CDK12	0.0519081	0	0.0519081
TMSB4XP1	0.0518897	0	0.0518897
MGAT3	0.0516521	0	0.0516521
SF3B2	0.0516424	0	0.0516424
ZFYVE20	0.0515172	0	0.0515172
ACYP2	0.051379	0	0.051379
FGFR4	0.0513004	0	0.0513004
CRHR1-IT1	0.0512977	0	0.0512977
ANKRD32	0.0510678	0	0.0510678
ZNF467	-0.0730807	0.124011	0.0509306
TOR1AIP1	0.0508464	0	0.0508464
RALBP1	-0.148372	0.199211	0.0508394
BCL9	0.0508357	0	0.0508357
NUCB1	0.0505865	0	0.0505865
NR4A3	0.699904	-0.649351	0.0505536
SLC27A2	0.0505222	0	0.0505222
RMI2	0.0503754	0	0.0503754
ARHGEF1	0.442766	-0.392479	0.0502869
RBPJ	0.0501515	0	0.0501515
MTERF4	0.0499924	0	0.0499924
GATA3	-0.0228993	0.072888	0.0499887
STX10	0.0499516	0	0.0499516
NCALD	0.0342356	0.0155964	0.049832
PAX3	0.0496716	0	0.0496716
CD46	0.0495943	0	0.0495943
FAM35A	-0.0642157	0.113691	0.0494753
MTERFD1	0.0494698	0	0.0494698
GNL2	0.0491711	0	0.0491711
EBLN3P	0.207766	-0.158685	0.0490809
PARVB	0.0490489	0	0.0490489
HCFC1R1	0.048925	0	0.048925
SMARCC1	0.0488221	0	0.0488221
HLA-DPA1	0.0487368	0	0.0487368
ATMIN	0.0487366	0	0.0487366
IGHV2-5	0.0486774	0	0.0486774
NDUFA10	-0.114046	0.162712	0.0486664
RPL23AP79	0.0486377	0	0.0486377
FAM134A	-0.108061	0.156696	0.048635
CECR5	-0.114029	0.162637	0.0486074
OSBPL9	0.048515	0	0.048515
KIAA1432	0.0484527	0	0.0484527
DSC2	0.0484102	0	0.0484102
CASD1	0.0480584	0	0.0480584
LYRM5	-0.127571	0.175404	0.047833
IRF3	0.0478317	0	0.0478317
PTK7	0.0478258	0	0.0478258
CEBPZOS	0.047773	0	0.047773
CAP1	0.0476667	0	0.0476667
SNHG14	0.0476105	0	0.0476105
SNRPN	0.0475918	0	0.0475918
CCS	0.0473575	0	0.0473575
RRN3P2	0.0473307	0	0.0473307
ARHGEF18	0.085828	-0.0385002	0.0473278
PCNXL2	-0.0159051	0.0632204	0.0473152
CICP14	0.0473061	0	0.0473061
LGALS3BP	0.152997	-0.105723	0.0472742
SYT5	0.0471408	0	0.0471408
IP6K2	0.047095	0	0.047095
TCAF1	0.0469884	0	0.0469884
ARHGDIA	0.0469802	0	0.0469802
KIAA0368	-0.0417757	0.0887458	0.0469701
COL1A1	-0.15407	0.200882	0.0468117
RELT	0.0467072	0	0.0467072
ZUFSP	-0.0102029	0.0568673	0.0466644
C16orf62	-0.034682	0.0812611	0.0465791
TCEAL8	-0.184865	0.23127	0.046405
NLRC3	0.0463408	0	0.0463408
SLC25A11	-0.0521066	0.09844	0.0463333
ZNF79	0.0462939	0	0.0462939
KAT6A	0.0462755	0	0.0462755
CBX2	0.0461218	0	0.0461218
WAPAL	0.0461198	0	0.0461198
DNAJB6	0.0460319	0	0.0460319
PRKCQ	0.0459408	0	0.0459408
RAB6A	0.0459233	0	0.0459233
C5orf42	0.0231745	0.0226942	0.0458687
SWI5	0.0457223	0	0.0457223
TUG1	-0.0606988	0.105945	0.0452459
C14orf182	0.0452416	0	0.0452416
KIAA0907	-0.0617381	0.106956	0.0452177
C6orf132	0.0451722	0	0.0451722
LRPAP1	-0.0637069	0.10885	0.0451426
GLDC	0.0451124	0	0.0451124
C4orf32	-0.0488135	0.0938856	0.0450721
ZNF347	0.0450407	0	0.0450407
RNMT	0.0448637	0	0.0448637
ACADVL	0.462187	-0.417346	0.0448408
EIF3G	-0.120795	0.165605	0.0448097
PRMT10	0.0448056	0	0.0448056
C4orf29	0.0447687	0	0.0447687
ZNF277	0.0447436	0	0.0447436
CCDC41	0.0446143	0	0.0446143
RECQL4	0.0443211	0	0.0443211
SDHAP1	0.0441984	0	0.0441984
TOR1AIP2	0.0441484	0	0.0441484
RIC8A	0.0441195	0	0.0441195
PANK3	0.044031	0	0.044031
KBTBD7	0.043786	0	0.043786
PTTG1IP	0.0437661	0	0.0437661
UBE2E3	-0.0226216	0.0662898	0.0436682
SYNRG	0.2898	-0.246248	0.043552
ASCC2	0.0434367	0	0.0434367
CCBL2	-0.0561453	0.0995128	0.0433675
RASEF	0.0433561	0	0.0433561
PDCD10	0.100622	-0.0572792	0.0433428
RUNX2	0.208544	-0.165426	0.0431177
ARSA	0.0429714	0	0.0429714
CLNS1A	-0.203797	0.246506	0.0427087
NAGA	0.0426188	0	0.0426188
KYNU	-0.170964	0.213576	0.0426118
AHSA2	-0.0881518	0.130587	0.0424355
BNIP3L	0.0424335	0	0.0424335
C14orf79	0.0422539	0	0.0422539
U2SURP	0.0422327	0	0.0422327
PDE9A	0.0422053	0	0.0422053
FLNB	0.0420596	0	0.0420596
SIGLEC9	0.158622	-0.116581	0.0420417
MYO1B	-0.0504919	0.0925221	0.0420302
CRYBB2P1	0.0420058	0	0.0420058
FAM105B	0.0419833	0	0.0419833
NABP2	-0.124704	0.166638	0.0419339
ERCC6	0.0572566	-0.0153363	0.0419203
AFTPH	0.0416799	0	0.0416799
C1orf85	0.0416653	0	0.0416653
RIPOR1	0.20389	-0.162263	0.0416266
SPTBN4	0.0415769	0	0.0415769
PDCD6	0.0414751	0	0.0414751
GRIN2D	0.0414555	0	0.0414555
ELOA	0.24453	-0.203079	0.041451
DDRGK1	0.0411671	0	0.0411671
C5orf15	0.0410907	0	0.0410907
TXLNG2P	0.0409898	0	0.0409898
HLA-G	0.0409233	0	0.0409233
EEF1B2	-0.117621	0.158491	0.0408709
DRAP1	-0.0995176	0.140238	0.0407201
UBE2B	0.0407131	0	0.0407131
PPAP2B	0.0406468	0	0.0406468
TGM1	0.0405953	0	0.0405953
POM121	0.218385	-0.177796	0.0405889
PPP2R2A	0.0405189	0	0.0405189
TRAV8-3	0.0404512	0	0.0404512
CSRNP1	0.0404371	0	0.0404371
PYCRL	0.0176278	0.0227778	0.0404055
ERICH1	0.0404041	0	0.0404041
LSMD1	0.0402034	0	0.0402034
FAM65A	-0.0474072	0.0876049	0.0401977
CDH23	0.0401512	0	0.0401512
CHTOP	0.0401056	0	0.0401056
ACN9	0.0400818	0	0.0400818
LSM3	-0.224642	0.264538	0.0398963
COPS5	0.0398413	0	0.0398413
TMEM203	0.0398356	0	0.0398356
IRS1	0.0398263	0	0.0398263
RUBCNL	0.276043	-0.236403	0.0396405
KIAA1731	0.0395181	0	0.0395181
SND1-IT1	0.0395093	0	0.0395093
PPIAP2	0.0394772	0	0.0394772
C12orf5	0.0394555	0	0.0394555
LRRC26	0.0394466	0	0.0394466
C15orf57	-0.153242	0.192632	0.0393895
DUSP11	0.0392132	0	0.0392132
SCO2	-0.355183	0.394344	0.0391605
DCAF12	0.0391571	0	0.0391571
NOTCH3	-0.0311386	0.0701651	0.0390265
ERGIC3	-0.116047	0.155044	0.0389971
BOP1	0.0389202	0	0.0389202
RTL8C	0.447419	-0.408602	0.0388172
CYTOR	0.185865	-0.147082	0.0387836
ERO1A	0.0387791	0	0.0387791
SNHG15	0.414097	-0.375468	0.038629
REPIN1	-0.101212	0.139672	0.0384599
FAM177A1	0.0187807	0.0196529	0.0384336
CERS6	0.0384016	0	0.0384016
TMEM131L	0.103608	-0.065399	0.0382086
LRRC16A	0.00885296	0.0293304	0.0381833
FICD	0.0381509	0	0.0381509
NFATC2IP	0.0381269	0	0.0381269
ZDHHC21	0.0380925	0	0.0380925
TAF11	0.0771268	-0.0391085	0.0380183
ADRM1	-0.263661	0.301583	0.0379219
PRDX2	0.0378979	0	0.0378979
EMC6	0.0378108	0	0.0378108
AFG3L1P	0.0378072	0	0.0378072
JHDM1D	0.0376911	0	0.0376911
RPL10P3	0.0376297	0	0.0376297
FAM83D	0.037566	0	0.037566
EIF5	0.0375008	0	0.0375008
WASHC2C	0.424022	-0.386553	0.0374688
SC5D	0.0374639	0	0.0374639
SPAG7	-0.123232	0.160646	0.0374135
FAM188A	0.00750731	0.0298552	0.0373625
EFCAB4B	0.0373269	0	0.0373269
EIF3A	0.0373086	0	0.0373086
AMZ2P1	0.0372795	0	0.0372795
C1orf228	-0.0267163	0.0638873	0.0371709
C7orf55-LUC7L2	0.0370636	0	0.0370636
TMSB4XP4	0.0370629	0	0.0370629
HIP1R	0.0370562	0	0.0370562
USE1	0.0367453	0	0.0367453
LEPRE1	0.0366736	0	0.0366736
C6orf1	-0.261688	0.298346	0.0366585
KCNH2	0.0366228	0	0.0366228
RELB	0.0365703	0	0.0365703
ARPC4	-0.574764	0.611121	0.0363569
CARNS1	0.0363472	0	0.0363472
CES3	0.0363159	0	0.0363159
C7orf49	-0.0693133	0.105404	0.0360912
POLR2C	0.0360132	0	0.0360132
POU2AF1	0.0359778	0	0.0359778
KIAA0020	0.0359696	0	0.0359696
FAM45A	0.0359385	0	0.0359385
INE1	0.0359216	0	0.0359216
TRBV6-1	0.0358135	0	0.0358135
C4orf21	0.0355867	0	0.0355867
GTF3A	-0.0857595	0.121319	0.0355593
CCDC101	0.0355098	0	0.0355098
PPP4R1L	0.0354657	0	0.0354657
FAM127B	-0.0920037	0.127463	0.0354591
RAD54L	0.0353127	0	0.0353127
GATA2	0.0352554	0	0.0352554
LRP3	0.118922	-0.0836694	0.0352531
THOC2	0.0351563	0	0.0351563
ATF6	0.0351206	0	0.0351206
SNHG6	0.0351061	0	0.0351061
FBXO42	0.142719	-0.107633	0.0350859
SLC38A10	0.209671	-0.174598	0.0350731
MAN1B1	0.0350319	0	0.0350319
HAMP	0.0170749	0.0178544	0.0349293
FAM73A	-0.0210421	0.0559706	0.0349285
TTN	0.034847	0	0.034847
GBGT1	0.0348101	0	0.0348101
KIAA1683	0.034789	0	0.034789
SGOL2	-0.015147	0.0496808	0.0345337
SNHG16	0.0345031	0	0.0345031
PET112	0.0344496	0	0.0344496
FKBP8	0.0343862	0	0.0343862
C5orf45	-0.0694759	0.103852	0.0343764
ARG1	0.034345	0	0.034345
TMEM57	-0.0490926	0.0832592	0.0341666
LTBP3	0.0340933	0	0.0340933
ALG3	0.0339199	0	0.0339199
MLTK	0.0339073	0	0.0339073
COX19	0.0337739	0	0.0337739
EEF1A1P13	0.0336649	0	0.0336649
PPP2R4	-0.14017	0.173795	0.0336246
C1orf27	-0.0731792	0.106664	0.033485
DTNBP1	0.0334525	0	0.0334525
CCDC107	-0.0436836	0.0770706	0.033387
SMCO4	-0.15056	0.183926	0.0333664
BRIX1	-0.00928177	0.0426423	0.0333605
PPM1A	0.0332544	0	0.0332544
UXT	-0.203133	0.236182	0.0330493
STAT3	0.599294	-0.566334	0.0329598
USMG5	-1.51211	1.54505	0.0329338
SIK3-IT1	0.0328699	0	0.0328699
NSA2	0.0326283	0	0.0326283
C9orf156	0.032614	0	0.032614
TMEM167B	0.0325807	0	0.0325807
CLU	0.0325595	0	0.0325595
KCNE1	0.0325071	0	0.0325071
C17orf59	0.0324794	0	0.0324794
APEX1	-0.055552	0.0879484	0.0323964
WIBG	0.0323192	0	0.0323192
GSTZ1	0.0171107	0.0152046	0.0323153
PLXNB2	0.374895	-0.34261	0.032285
DEXI	0.0820017	-0.0497278	0.0322739
CXorf23	-0.0256265	0.0578936	0.0322671
SNX2	-0.0347096	0.0669753	0.0322657
SMS	0.0322469	0	0.0322469
GNA13	0.62677	-0.59454	0.03223
DCP2	0.0320747	0	0.0320747
ARHGAP30	0.0320435	0	0.0320435
FAM129A	0.0320024	0	0.0320024
RNASEH2C	0.0319891	0	0.0319891
PCK1	0.0319769	0	0.0319769
IL10RB-DT	0.0829779	-0.0510823	0.0318956
CDKN2A	0.0317052	0	0.0317052
SHD	0.0316794	0	0.0316794
RRN3P1	0.0315393	0	0.0315393
MGMT	0.0314478	0	0.0314478
DAAM2	0.0314129	0	0.0314129
C10orf128	-0.145827	0.177218	0.0313911
TMEM9	0.0313852	0	0.0313852
SPG20	-0.182292	0.21364	0.0313484
TNFSF8	0.211479	-0.180218	0.0312607
FTH1P4	0.0312505	0	0.0312505
SLC22A12	0.0312458	0	0.0312458
GCN1	0.0312164	0	0.0312164
ITPKC	0.0312103	0	0.0312103
RFWD2	-0.13344	0.164469	0.0310289
SRCIN1	0.0309876	0	0.0309876
ZNF37BP	0.0309466	0	0.0309466
SH2D4A	0.0308883	0	0.0308883
SLC20A2	0.030847	0	0.030847
ABCB1	0.0307657	0	0.0307657
HERC2P2	0.0307441	0	0.0307441
LAMA5	-0.0107292	0.0413133	0.0305841
TBKBP1	0.0305299	0	0.0305299
C17orf89	-0.391443	0.42196	0.0305168
CXCR2P1	0.0305146	0	0.0305146
CDC42	-0.276531	0.307042	0.0305107
PITHD1	0.0305038	0	0.0305038
C9orf91	-0.022993	0.0533452	0.0303522
TMEM194B	0.0302652	0	0.0302652
SMIM22	-0.235171	0.265431	0.0302608
SLC4A11	0.0302497	0	0.0302497
NRP1	0.0302415	0	0.0302415
KCTD20	0.202928	-0.172728	0.0301997
CLDN4	-0.365363	0.39556	0.0301978
NUGGC	0.0301763	0	0.0301763
RABEP2	0.0301485	0	0.0301485
CHST13	0.0300518	0	0.0300518
STX16	0.268625	-0.238645	0.0299801
C7orf60	-0.0219531	0.0518949	0.0299418
MAP4K4	0.432772	-0.402844	0.0299282
SLX4	0.0299065	0	0.0299065
SLC39A7	0.0297981	0	0.0297981
PPP1R15A	0.029787	0	0.029787
C19orf53	-0.117328	0.14709	0.0297621
RGS19	0.0297475	0	0.0297475
SELRC1	0.0297296	0	0.0297296
TTC16	0.0296892	0	0.0296892
DDX42	0.0296818	0	0.0296818
MPV17L2	0.0296811	0	0.0296811
SNX17	-0.123339	0.152984	0.0296448
CCDC74A	0.0295144	0	0.0295144
MINA	-0.0309385	0.0604324	0.0294938
UBXN1	0.0190158	0.0104419	0.0294576
C12orf52	0.0294478	0	0.0294478
ANTXRLP1	0.0292811	0	0.0292811
C11orf48	0.0292521	0	0.0292521
NSG1	0.0288277	0	0.0288277
BTAF1	0.371008	-0.342253	0.0287553
APOBEC3B	0.0287334	0	0.0287334
BZRAP1	0.0287321	0	0.0287321
BICRA	0.0618617	-0.033136	0.0287256
MUC12	-0.0223406	0.050968	0.0286274
HTATIP2	-0.00433206	0.0329383	0.0286063
CSTA	-0.938722	0.967238	0.0285165
MET	0.0285097	0	0.0285097
CCRN4L	0.0284286	0	0.0284286
CHST1	0.0284245	0	0.0284245
KIAA1467	0.028402	0	0.028402
GLMP	0.0282989	0	0.0282989
DDX12P	0.0282212	0	0.0282212
ESF1	0.028105	0	0.028105
RAB4A	0.021911	0.00617474	0.0280857
CHAC1	0.0280582	0	0.0280582
CA5BP1	0.0280195	0	0.0280195
NR1H2	0.0279007	0	0.0279007
CAT	0.0278703	0	0.0278703
BCKDK	0.0278621	0	0.0278621
FCER2	0.0278599	0	0.0278599
STX4	0.0278203	0	0.0278203
GNAT2	0.0277305	0	0.0277305
SUMF1	0.0277038	0	0.0277038
RPL14	-0.205723	0.233176	0.0274532
DMPK	0.0272043	0	0.0272043
MAGEF1	0.0271948	0	0.0271948
NCF1C	0.0271916	0	0.0271916
TMEM261	-0.442846	0.470006	0.0271597
MED4	-0.0813507	0.10842	0.027069
DGKA	0.284422	-0.257364	0.0270581
PDXP	0.0269273	0	0.0269273
PDCD2	0.0268913	0	0.0268913
TANGO2	0.0268391	0	0.0268391
NDUFB4	-0.404835	0.431574	0.0267393
SMC1A	0.371688	-0.34495	0.026738
MPP1	0.0266266	0	0.0266266
ZMAT2	-0.095119	0.121701	0.0265818
YDJC	0.0265662	0	0.0265662
TTC24	0.0265607	0	0.0265607
SF3A3P2	0.0265379	0	0.0265379
COPRS	-0.132214	0.158737	0.0265232
TKTL1	0.0264476	0	0.0264476
RPL4P4	0.0264036	0	0.0264036
PAIP1P1	0.02639	0	0.02639
YPEL1	0.0263188	0	0.0263188
PRUNE	0.00314144	0.02313	0.0262714
PTPN18	0.026252	0	0.026252
MCC	0.0262245	0	0.0262245
C2orf47	-0.0875595	0.113725	0.026165
PPP1R11	-0.0367207	0.0628086	0.0260879
DESI1	0.0260876	0	0.0260876
UQCRC2	-0.156053	0.181915	0.0258625
SGOL1	-0.00523408	0.0310946	0.0258605
C9orf114	-0.0468063	0.0725359	0.0257296
NAMPTL	0.0256834	0	0.0256834
KIAA1919	-0.0117204	0.0374022	0.0256817
TMED9	0.0256802	0	0.0256802
FTLP3	0.025657	0	0.025657
GOLGA2B	0.0255106	0	0.0255106
FAM120AOS	0.0254022	0	0.0254022
DLG3	0.0253671	0	0.0253671
TWF2	0.0252487	0	0.0252487
KMT2B	0.0811862	-0.0560975	0.0250887
POLR2J3	-0.283887	0.308888	0.0250015
MFF	0.0248917	0	0.0248917
NAP1L1	-0.398244	0.422998	0.0247539
IPCEF1	0.218255	-0.193628	0.0246269
HEATR2	0.0245474	0	0.0245474
COP1	0.261475	-0.236952	0.0245231
GBP1P1	0.0244387	0	0.0244387
MFSD7	-0.0705806	0.0949987	0.0244181
EIF3FP3	0.0243233	0	0.0243233
PTGES3P2	0.0243228	0	0.0243228
PLK1S1	0.0243193	0	0.0243193
KIAA1279	0.0243025	0	0.0243025
CRAMP1L	0.024273	0	0.024273
PTCHD3P1	0.0241691	0	0.0241691
CRLF2	0.0241511	0	0.0241511
STAG3L4	0.0240838	0	0.0240838
RNF216P1	0.0239518	0	0.0239518
N4BP2	0.197999	-0.174053	0.0239462
PIK3R5	0.44424	-0.420322	0.0239187
NCF1B	0.0238326	0	0.0238326
SMIM11	0.0237477	0	0.0237477
MAP3K11	0.0237118	0	0.0237118
EEF1A1P5	0.0236968	0	0.0236968
LIMS2	0.0236856	0	0.0236856
KIAA0226L	-0.0568432	0.0804736	0.0236304
RPL17P50	0.0236275	0	0.0236275
IGHV1OR15-1	0.0235941	0	0.0235941
MKI67IP	0.0235729	0	0.0235729
TMEM134	-0.168649	0.192179	0.02353
RPL21P28	0.0233333	0	0.0233333
CWC27	0.0232762	0	0.0232762
GDE1	0.0232744	0	0.0232744
PTPLB	0.0231532	0	0.0231532
ANXA2P2	0.0230893	0	0.0230893
ESRP1	0.023037	0	0.023037
DNAH17	0.0230328	0	0.0230328
SDHAP3	0.0229898	0	0.0229898
TPI1P1	0.022975	0	0.022975
RNF114	0.0229637	0	0.0229637
NSUN5P1	0.0228981	0	0.0228981
ZNF271	0.0228422	0	0.0228422
PPAP2A	0.0227159	0	0.0227159
GOLPH3	0.0226546	0	0.0226546
BRWD3	0.0226499	0	0.0226499
PLBD1	-0.147157	0.169789	0.0226325
JTB	-0.296148	0.318752	0.0226036
C4orf27	-0.141741	0.164333	0.0225929
MTMR6	0.0225451	0	0.0225451
SIAH2	0.0225262	0	0.0225262
NBEAL1	-0.219331	0.241845	0.022514
TRIM7	-0.00391343	0.0263725	0.0224591
PRAME	-0.0332353	0.0556032	0.0223679
TG	0.0223568	0	0.0223568
RNASE6	-0.362363	0.384646	0.0222826
FAM179A	0.022275	0	0.022275
CCT6P1	0.022208	0	0.022208
GATA6	0.0222046	0	0.0222046
FRG1B	0.0222015	0	0.0222015
PRKY	0.0221699	0	0.0221699
SUMO1P3	0.0221273	0	0.0221273
EMR1	0.0220871	0	0.0220871
UBLCP1	0.0220636	0	0.0220636
RPL9P7	0.0220549	0	0.0220549
FAM222A	0.0218896	0	0.0218896
COPS9	0.363609	-0.341743	0.0218661
CMAHP	0.0218648	0	0.0218648
NOMO2	0.0218541	0	0.0218541
GPR160	0.0218351	0	0.0218351
PSMD3	0.0217659	0	0.0217659
RN7SL683P	0.0216443	0	0.0216443
NNAT	0.021578	0	0.021578
ARSG	0.0215601	0	0.0215601
EMR3	0.0215568	0	0.0215568
TLDC2	0.0215325	0	0.0215325
NEK6	0.0214271	0	0.0214271
LMO4	-0.0102781	0.0317046	0.0214265
RPS20P15	0.0214219	0	0.0214219
KRT7	-0.461463	0.482854	0.0213906
KIAA0947	0.0213773	0	0.0213773
EIPR1	0.13776	-0.116407	0.021353
FAM64A	0.0213273	0	0.0213273
FYTTD1	0.0212695	0	0.0212695
GAPDHP1	0.0211833	0	0.0211833
FAR2	0.0211412	0	0.0211412
CHMP2A	-0.302611	0.323718	0.0211066
PRRC2C	0.581472	-0.560383	0.0210893
MARCH2	0.0210802	0	0.0210802
RN7SL600P	0.0210623	0	0.0210623
DAD1	-0.101652	0.122534	0.0208818
RNMTL1	-0.0429006	0.0637435	0.0208429
CLPTM1	0.0208026	0	0.0208026
PHF5A	0.0207924	0	0.0207924
MYEOV2	-0.98861	1.00927	0.0206608
RGS20	0.0205741	0	0.0205741
HLA-L	0.0205613	0	0.0205613
KRTCAP2	0.0205387	0	0.0205387
ICE2	0.0204784	0	0.0204784
RPS2P5	0.0204608	0	0.0204608
SIRT3	0.20994	-0.189505	0.0204346
FCGR1C	0.0203961	0	0.0203961
NOL4L	0.0203811	0	0.0203811
C9orf37	0.0202066	0	0.0202066
FTSJ2	-0.124539	0.144567	0.020028
YOD1	0.020026	0	0.020026
ZNF84	0.0200131	0	0.0200131
ST6GALNAC2	0.0199073	0	0.0199073
CAPG	-0.19067	0.210511	0.0198406
CSKMT	0.0198107	0	0.0198107
MICU3	0.201951	-0.182168	0.0197828
KCNK17	0.0196722	0	0.0196722
IGF2BP3	0.0196645	0	0.0196645
FBXL15	-0.0986017	0.118263	0.0196612
RPL32P3	0.0196478	0	0.0196478
TMPRSS9	0.0195712	0	0.0195712
C17orf103	0.0195704	0	0.0195704
TRAV8-4	0.0194881	0	0.0194881
KAT6B	0.0194726	0	0.0194726
SARDH	0.0194566	0	0.0194566
OSBPL8	0.0194542	0	0.0194542
SUV420H1	0.0193192	0	0.0193192
CACNA1G	0.0191872	0	0.0191872
SLC38A7	0.0191727	0	0.0191727
PDZD8	0.0190891	0	0.0190891
PAPD7	-0.0357426	0.0547903	0.0190477
ASTL	0.00704454	0.0119748	0.0190194
EIF3CL	0.0189352	0	0.0189352
FBXL16	0.0189261	0	0.0189261
PLXNB1	0.0188492	0	0.0188492
PRPF8	0.488732	-0.469921	0.0188117
FCGR2C	0.0186379	0	0.0186379
CMYA5	0.0185504	0	0.0185504
WASHC3	0.124577	-0.106053	0.0185236
SBDSP1	0.0184829	0	0.0184829
ITGA2	0.01846	0	0.01846
BTBD7	0.0183826	0	0.0183826
RLIM	0.228454	-0.210077	0.0183769
CSRP2BP	-0.00410395	0.0223841	0.0182801
RPLP0P6	0.0182472	0	0.0182472
GUSBP1	0.0182305	0	0.0182305
ADAMTS13	0.0182223	0	0.0182223
GUCY1A3	-0.0155371	0.0337584	0.0182213
SCNN1A	0.0180872	0	0.0180872
HMGN1P38	0.0179003	0	0.0179003
FTH1P20	0.0178001	0	0.0178001
HDGF	0.017797	0	0.017797
PDDC1	-0.0488649	0.0666471	0.0177823
METTL26	0.306525	-0.288751	0.0177741
NTRK1	0.0177636	0	0.0177636
TRAV16	0.0177453	0	0.0177453
SYN2	0.0177409	0	0.0177409
PUM3	0.0177153	0	0.0177153
CEP63	0.0177118	0	0.0177118
CCDC23	0.0176423	0	0.0176423
GLS2	0.0175906	0	0.0175906
FTH1P22	0.0175697	0	0.0175697
FAM175A	-0.0541109	0.0716576	0.0175467
AEBP1	-0.0444722	0.0620107	0.0175385
EPM2A	0.0174805	0	0.0174805
RBM39	0.0174138	0	0.0174138
RSL24D1	-0.292495	0.309835	0.0173399
UBBP4	0.0173257	0	0.0173257
ERGIC1	0.0172538	0	0.0172538
RPS2P46	0.0171504	0	0.0171504
ATXN7L3	0.0504619	-0.0334072	0.0170546
FAHD2CP	0.0169971	0	0.0169971
C1orf86	0.0169813	0	0.0169813
TMEM180	0.0169346	0	0.0169346
C15orf52	0.0168698	0	0.0168698
ABL1	0.0168425	0	0.0168425
DFNA5	-0.0944764	0.111317	0.0168408
PPFIA4	0.0168117	0	0.0168117
NPIPB4	0.229635	-0.212845	0.01679
MYOM2	0.0166904	0	0.0166904
LAMC3	-0.00382226	0.0204852	0.016663
FAM86DP	0.0166434	0	0.0166434
PRPF40A	0.0165753	0	0.0165753
C9orf41	0.0165323	0	0.0165323
FAM103A1	-0.221646	0.238141	0.0164942
CMKLR1	0.0164933	0	0.0164933
ARID4B	0.0164557	0	0.0164557
FAM175B	-0.0634059	0.0797413	0.0163354
FBXO7	0.0163327	0	0.0163327
IGSF9	0.0163049	0	0.0163049
SLC34A2	-0.0163147	0.0325852	0.0162706
WDFY4	0.0162475	0	0.0162475
ADCK3	-0.0384562	0.0546419	0.0161857
TCAP	0.0160325	0	0.0160325
EIF3J	-0.189272	0.205288	0.0160158
STXBP6	0.0159356	0	0.0159356
UPF2	0.0159001	0	0.0159001
TMEM232	0.0157813	0	0.0157813
CCDC64B	0.0157562	0	0.0157562
C10orf11	-0.257082	0.272828	0.0157455
ANKRD10-IT1	0.0156449	0	0.0156449
HIST1H3J	0.0156105	0	0.0156105
MANEAL	0.015573	0	0.015573
EPB42	0.0155285	0	0.0155285
ACO2	0.0155158	0	0.0155158
SDHC	-0.023929	0.0394436	0.0155146
CHRNA10	0.0154443	0	0.0154443
PHEX	0.0154036	0	0.0154036
HHEX	-0.0633355	0.0786981	0.0153626
PROSER2	0.0153552	0	0.0153552
ZNHIT1	-0.129348	0.144639	0.0152911
PSMB5	0.00324637	0.0120419	0.0152882
RAB22A	0.0151891	0	0.0151891
B3GALNT1	0.0151882	0	0.0151882
CARKD	-0.0308082	0.0459487	0.0151405
LDHAP4	0.0151346	0	0.0151346
CRABP1	0.0151318	0	0.0151318
RPL18AP3	0.015113	0	0.015113
IP6K1	0.0149026	0	0.0149026
KRT5	0.0148788	0	0.0148788
ECHDC2	0.014863	0	0.014863
MFAP1	0.0147862	0	0.0147862
ZNF724P	0.0146628	0	0.0146628
ARHGEF17	0.0146597	0	0.0146597
IGBP1	-0.0486236	0.063271	0.0146474
CRB3	0.0146101	0	0.0146101
ICT1	-0.184455	0.199029	0.0145739
RPL13A	-1.2368	1.25136	0.0145584
PDAP1	0.0144807	0	0.0144807
LSM12P1	0.0144797	0	0.0144797
LTA	0.0144779	0	0.0144779
RPL15P3	0.0144778	0	0.0144778
RN7SL798P	0.0144224	0	0.0144224
C12orf43	0.0143771	0	0.0143771
NCK1	0.014351	0	0.014351
DNAJB4	0.0143386	0	0.0143386
DOC2GP	0.0143167	0	0.0143167
MEF2BNB	0.0143078	0	0.0143078
RPL6P27	0.0143032	0	0.0143032
GPR68	0.0142524	0	0.0142524
EEF1DP3	0.0142467	0	0.0142467
CCDC104	0.0142356	0	0.0142356
STX18	0.0141973	0	0.0141973
RPSAP9	0.0141933	0	0.0141933
BAK1P1	0.0141486	0	0.0141486
MRM3	0.00796313	0.00611332	0.0140764
CCL4L1	0.0140721	0	0.0140721
TCEA1P2	0.0140527	0	0.0140527
RPS4XP22	0.0140506	0	0.0140506
ERVK13-1	0.0140494	0	0.0140494
CLUHP3	0.0140425	0	0.0140425
TICRR	0.0140038	0	0.0140038
CEP72	0.0139326	0	0.0139326
MRPL37P1	0.0139162	0	0.0139162
CLDN11	0.0139117	0	0.0139117
THEM4	0.013719	0	0.013719
STAG3L2	0.0137163	0	0.0137163
AZI1	0.0136691	0	0.0136691
PMS2P1	0.0136254	0	0.0136254
SMIM26	0.206435	-0.192816	0.0136188
METTL12	-0.084315	0.0978527	0.0135377
FIBCD1	0.0134953	0	0.0134953
TRAPPC2P1	-0.141143	0.154617	0.0134733
FAM83G	0.0134347	0	0.0134347
ILDR1	0.0134008	0	0.0134008
PDXDC2P	0.0133777	0	0.0133777
SYNGR3	0.013361	0	0.013361
C5orf28	-0.0248634	0.0382127	0.0133493
BCORP1	0.013349	0	0.013349
GTF2F2	0.0133151	0	0.0133151
NKAIN4	0.0133035	0	0.0133035
HIST1H3F	0.0132092	0	0.0132092
RPS27	-1.12615	1.13934	0.0131926
ADAMTSL5	0.0131867	0	0.0131867
NDNL2	0.0131414	0	0.0131414
C17orf96	-0.0324249	0.0455509	0.0131261
EIF4G3	0.277124	-0.264014	0.0131098
DAP	0.0131035	0	0.0131035
FAM171A2	0.0130976	0	0.0130976
CDK11B	-0.0463654	0.0594456	0.0130802
ZC3H11A	-0.121836	0.134902	0.0130658
KIAA0754	0.0130561	0	0.0130561
BCL7B	0.0130307	0	0.0130307
PTMAP5	0.0130102	0	0.0130102
FCGR3A	0.34875	-0.335759	0.0129906
ZNF394	0.0129535	0	0.0129535
CCDC144B	0.01295	0	0.01295
S1PR5	0.0129365	0	0.0129365
YWHAZP3	0.0129317	0	0.0129317
TRIOBP	0.0129085	0	0.0129085
TTC22	0.0129023	0	0.0129023
C9orf69	-0.0547625	0.0676546	0.0128921
SOAT1	0.352077	-0.339199	0.0128779
ARHGEF4	0.0128528	0	0.0128528
GP1BA	0.0128162	0	0.0128162
SLC15A3	0.012798	0	0.012798
MTND4P12	0.0127868	0	0.0127868
CCNL2	0.19235	-0.179565	0.0127849
HTN1	0.0127521	0	0.0127521
IGHV1-3	0.0126669	0	0.0126669
GCA	-0.238449	0.25108	0.0126308
ZNF320	0.0126167	0	0.0126167
SMG1P1	0.0126104	0	0.0126104
BSPRY	0.0125886	0	0.0125886
PIDD	0.0125855	0	0.0125855
COMMD6	-0.619666	0.632233	0.0125673
SELO	-0.0308678	0.0433795	0.0125117
HIST1H4I	0.0125048	0	0.0125048
ADI1	-0.190393	0.202841	0.012448
FASTK	0.0124245	0	0.0124245
LRRC32	0.012403	0	0.012403
PRAG1	0.151695	-0.139344	0.0123519
OXT	0.0123486	0	0.0123486
IGHG3	-1.35889	1.37121	0.0123216
RPL35	-0.844808	0.857101	0.0122935
OTOF	0.0122648	0	0.0122648
NGFRAP1	-0.47564	0.487787	0.0121466
ACTBP2	0.012072	0	0.012072
GLTP	0.0120516	0	0.0120516
TMEM55A	-0.117617	0.129647	0.0120303
RHBDF1	0.0120108	0	0.0120108
UBE2K	-0.0678771	0.079849	0.0119719
FOXC1	0.0119178	0	0.0119178
LOXL4	0.0119088	0	0.0119088
MRPL33	-0.420159	0.432028	0.011869
DSP	-0.119414	0.131257	0.011843
GLTSCR1L	0.011841	0	0.011841
RPL4P3	0.0118061	0	0.0118061
GIPR	0.0118057	0	0.0118057
GAPDHP65	0.0117887	0	0.0117887
STAG2	0.0117412	0	0.0117412
RPL10AP6	0.0117122	0	0.0117122
SMIM29	0.554823	-0.543144	0.0116791
ITFG3	0.0116549	0	0.0116549
FAM115C	0.0115388	0	0.0115388
IST1	0.0115167	0	0.0115167
EIF3EP1	0.0114484	0	0.0114484
CNFN	0.0114467	0	0.0114467
LEPREL1	0.0113861	0	0.0113861
LRRC7	0.0113234	0	0.0113234
C22orf29	-0.032471	0.0437747	0.0113037
KMT2C	0.345043	-0.333882	0.0111616
GAS1	0.0111606	0	0.0111606
PSME2P2	0.0111367	0	0.0111367
ANK1	0.0111245	0	0.0111245
MTERFD2	0.0111217	0	0.0111217
HCK	-0.00417511	0.0152698	0.0110947
SLFNL1	0.0110828	0	0.0110828
TMEM144	0.212097	-0.201087	0.0110104
EEF1B2P3	0.0110082	0	0.0110082
PRDM1	0.0109869	0	0.0109869
FBXL20	0.0109637	0	0.0109637
LRRC39	0.0778395	-0.0669506	0.0108889
CASZ1	0.0108884	0	0.0108884
ADCK4	-0.0377894	0.0486547	0.0108653
PPIAP22	0.0107743	0	0.0107743
PPIAP29	0.010773	0	0.010773
HNF1A	0.010767	0	0.010767
TNRC18P1	0.0107444	0	0.0107444
KIF17	-0.0137365	0.0244724	0.010736
SEPT7P2	0.0107133	0	0.0107133
IQCJ-SCHIP1	0.0107049	0	0.0107049
C19orf55	0.0106323	0	0.0106323
KLF9	0.0105749	0	0.0105749
HIST1H3D	0.0105394	0	0.0105394
AHRR	0.0105184	0	0.0105184
FAM65C	0.0104945	0	0.0104945
SMIM18	0.0104626	0	0.0104626
C15orf38	0.010433	0	0.010433
COA4	-0.177822	0.18821	0.0103881
C6orf57	0.0103519	0	0.0103519
METTL10	-0.0943276	0.104613	0.0102858
NR5A2	0.0102539	0	0.0102539
TMEM185B	-0.0460659	0.0562845	0.0102187
FNDC3A	0.0102138	0	0.0102138
KCND3	0.0102132	0	0.0102132
FAM115A	0.0101275	0	0.0101275
PEBP1P3	0.0101029	0	0.0101029
RPL3P7	0.0100754	0	0.0100754
SAMD12	0.0100555	0	0.0100555
YWHAZP2	0.0100166	0	0.0100166
MAST1	0.0100122	0	0.0100122
ODF3B	0.00996727	0	0.00996727
YWHAZP5	0.00994832	0	0.00994832
SDK2	0.0365085	-0.0265653	0.00994317
C1orf186	-0.00488298	0.0148246	0.00994161
C14orf80	-0.0356616	0.0455833	0.00992173
GNAL	0.00989488	0	0.00989488
EEF1A1P6	0.00988022	0	0.00988022
FAM184A	0.0098727	0	0.0098727
FBXO18	-0.0684986	0.078309	0.00981047
RPL13AP6	0.00980394	0	0.00980394
ACP2	0.00980327	0	0.00980327
DNMBP	0.00974069	0	0.00974069
OSCAR	0.00973435	0	0.00973435
KISS1R	0.00971119	0	0.00971119
SPTSSA	-0.15584	0.165511	0.00967159
RET	0.00967076	0	0.00967076
RN7SL844P	0.00962203	0	0.00962203
TNFSF12	0.0096011	0	0.0096011
C17orf104	0.00959699	0	0.00959699
H3F3AP4	0.00952377	0	0.00952377
RPL32P1	0.00944756	0	0.00944756
EP400NL	-0.0525685	0.0619753	0.00940677
HERC2P9	0.00940286	0	0.00940286
B3GAT1	0.00934823	0	0.00934823
RPS5P2	0.0093477	0	0.0093477
ZNF252P	0.00932285	0	0.00932285
TNR	0.0092721	0	0.0092721
GZF1	0.253368	-0.24411	0.00925838
TMEM65	0.183495	-0.174246	0.00924824
CUX2	0.00918206	0	0.00918206
EVC	0.00908971	0	0.00908971
ZNF354A	0.00905499	0	0.00905499
NACA3P	0.00900288	0	0.00900288
FBXO41	0.00898509	0	0.00898509
KCTD14	0.00898373	0	0.00898373
NPIPB3	0.056609	-0.0476403	0.0089687
ZDHHC11	0.00889764	0	0.00889764
FAM21A	-0.0974223	0.106296	0.00887338
TYW3	0.00884446	0	0.00884446
HECTD2	0.0851691	-0.0763732	0.00879591
HMGN2	0.00872708	0	0.00872708
ARL16	0.00869467	0	0.00869467
EEF1A1P3	0.00867857	0	0.00867857
SUZ12P	0.0086716	0	0.0086716
SGK223	-0.062189	0.0708574	0.00866839
DNAH3	0.00864037	0	0.00864037
FES	0.00863466	0	0.00863466
HIST1H3I	0.0166973	-0.00807656	0.00862073
ANKRD53	0.00859729	0	0.00859729
ABCB6	0.00851444	0	0.00851444
GAPDHP61	0.00847483	0	0.00847483
EFCAB5	0.00843585	0	0.00843585
ARL1	0.00843183	0	0.00843183
MFSD4	0.00838478	0	0.00838478
PGPEP1	0.00828929	0	0.00828929
B3GALT2	0.00828239	0	0.00828239
KCND1	0.0082258	0	0.0082258
VPS18	0.133676	-0.125454	0.00822185
SLC12A9	0.00820622	0	0.00820622
SFN	-0.04619	0.0542927	0.00810272
UNC13A	0.00807209	0	0.00807209
RPL5P34	0.00803652	0	0.00803652
HDGFRP3	0.00801658	0	0.00801658
TMEM198B	0.00799963	0	0.00799963
MRPS18AP1	0.00799234	0	0.00799234
DCHS2	0.00798142	0	0.00798142
CCAR1	0.00794412	0	0.00794412
YWHAZP4	0.00787577	0	0.00787577
RPL3P4	0.00786501	0	0.00786501
HSD17B7P2	0.00786476	0	0.00786476
CRTAC1	0.00785274	0	0.00785274
NEBL	0.00784607	0	0.00784607
MYO18B	0.00780982	0	0.00780982
SLC6A3	0.00779348	0	0.00779348
PHACTR4	0.00778915	0	0.00778915
SPTLC1	0.00775396	0	0.00775396
PDE3A	0.00771878	0	0.00771878
N6AMT2	-0.0212868	0.028988	0.00770121
C21orf59	-0.178611	0.186289	0.00767737
NBPF10	0.00764518	0	0.00764518
FAM83F	0.00762967	0	0.00762967
PRR4	-0.0387729	0.0463709	0.007598
PVRL1	0.00759785	0	0.00759785
CDC42EP5	0.00759113	0	0.00759113
METTL15P1	0.00750598	0	0.00750598
ST7-OT4	0.00746493	0	0.00746493
SPRED3	0.00746196	0	0.00746196
GSG2	0.00744929	0	0.00744929
PIGHP1	0.0074071	0	0.0074071
DDR2	0.00735991	0	0.00735991
HTRA2	0.00735731	0	0.00735731
GPR153	0.00733515	0	0.00733515
C19orf52	-0.0732975	0.0806289	0.00733141
SETD8	0.00727266	0	0.00727266
NONOP2	0.00725361	0	0.00725361
THA1P	0.00723961	0	0.00723961
RBP5	0.00722163	0	0.00722163
TP53BP1	0.00720078	0	0.00720078
FAM167B	0.00719769	0	0.00719769
DIABLO	-0.048576	0.0557186	0.00714259
EDEM2	0.00713932	0	0.00713932
RPL3P6	0.00712985	0	0.00712985
STX7	0.502374	-0.49529	0.00708378
NPM1P27	0.00707887	0	0.00707887
EEF1A1P4	0.00703304	0	0.00703304
CLVS2	0.00702566	0	0.00702566
WDR11	0.378266	-0.371277	0.00698914
CADM4	0.00698565	0	0.00698565
SSNA1	-0.247146	0.254117	0.00697073
SLC26A1	0.00694279	0	0.00694279
HLA-DRB9	0.00688364	0	0.00688364
OLA1P1	0.00687298	0	0.00687298
EEF1A1P30	0.00686959	0	0.00686959
KNG1	0.00686456	0	0.00686456
GPX1P1	0.00685156	0	0.00685156
PRR24	0.00683386	0	0.00683386
KCNK12	0.00683123	0	0.00683123
GRIK5	0.00677974	0	0.00677974
KIAA1644	0.00675103	0	0.00675103
RPS3AP5	0.00674564	0	0.00674564
WWC1	0.00670182	0	0.00670182
ACBD6	0.00668859	0	0.00668859
RP1L1	0.00666714	0	0.00666714
UBE2R2	0.0104208	-0.003764	0.0066568
CACNG8	0.0066356	0	0.0066356
DTX2P1	0.00662676	0	0.00662676
PPL	0.00661128	0	0.00661128
COL23A1	0.00654593	0	0.00654593
ZKSCAN1	0.00653577	0	0.00653577
STAG3L3	0.00653457	0	0.00653457
PPIEL	0.00652532	0	0.00652532
NDUFV2P1	0.00652256	0	0.00652256
TMPRSS3	0.00651627	0	0.00651627
RPL14P1	0.00649635	0	0.00649635
TRBJ2-7	0.00648383	0	0.00648383
NDUFS4	-0.342964	0.349434	0.00646991
LRRC37A16P	0.00646406	0	0.00646406
DPH6	0.00643198	0	0.00643198
TBC1D8	0.219955	-0.213546	0.00640929
SPCS2P4	0.00640289	0	0.00640289
OSBP2	0.00638652	0	0.00638652
PNMT	-0.0529793	0.0593506	0.00637127
EEF1A1P9	0.00636356	0	0.00636356
FBLN2	-0.0202655	0.0266096	0.00634406
COMMD1	0.00632708	0	0.00632708
CHRM3	0.00625375	0	0.00625375
RN7SL473P	0.00624663	0	0.00624663
RPL5P4	0.00624603	0	0.00624603
MORF4L1P1	0.00620515	0	0.00620515
PIP5KL1	0.00620423	0	0.00620423
GPR133	0.00618546	0	0.00618546
NPTXR	0.0061786	0	0.0061786
FAM195A	-0.355378	0.361556	0.00617747
GAPDHP63	0.00616447	0	0.00616447
ESD	-0.326599	0.332756	0.00615758
HMGN2P5	0.00613908	0	0.00613908
FTH1P8	0.00612916	0	0.00612916
OR7E38P	0.00612595	0	0.00612595
PPAPDC1B	0.00611849	0	0.00611849
VASH2	0.00608906	0	0.00608906
NGFR	0.00606703	0	0.00606703
PHOSPHO1	0.00605916	0	0.00605916
HIATL2	0.00602891	0	0.00602891
RPS7P1	0.00602071	0	0.00602071
CLEC5A	0.00599439	0	0.00599439
HMCN2	0.00599244	0	0.00599244
GLB1L2	0.00599118	0	0.00599118
SEMA6A	0.00596518	0	0.00596518
MUC6	0.00595141	0	0.00595141
AMOTL2	-0.0105789	0.0165224	0.00594358
ESPN	0.00593454	0	0.00593454
SHROOM3	0.0059326	0	0.0059326
SLC39A6	0.00592662	0	0.00592662
CTAGE5	-0.0458053	0.0517197	0.00591439
NPM1P37	0.00591247	0	0.00591247
LRRC3	0.00591186	0	0.00591186
LDHAP7	0.00589131	0	0.00589131
GUSBP3	0.00588996	0	0.00588996
RPS3AP47	0.00588782	0	0.00588782
AGAP1	0.00584943	0	0.00584943
RPS3AP26	0.00584461	0	0.00584461
PLD2	0.292006	-0.286171	0.00583526
MUC16	0.00581546	0	0.00581546
CROCCP3	0.00579902	0	0.00579902
C9orf96	0.005785	0	0.005785
LAMA3	0.00574373	0	0.00574373
RHCG	0.00574307	0	0.00574307
ESR2	0.00574225	0	0.00574225
PZP	0.00573411	0	0.00573411
ANKRD44-IT1	0.00573359	0	0.00573359
EEF1A1P12	0.00571438	0	0.00571438
HSP90AB2P	0.00571131	0	0.00571131
RPL13AP5	0.00568203	0	0.00568203
FTH1P7	0.00567683	0	0.00567683
TRBJ2-3	0.00567152	0	0.00567152
AJUBA	0.00566534	0	0.00566534
STRAP	-0.111135	0.11677	0.00563577
XKR4	0.00563328	0	0.00563328
SLC32A1	0.00562292	0	0.00562292
SUGT1P3	0.0056057	0	0.0056057
SUV420H2	0.00559069	0	0.00559069
RASIP1	0.00557636	0	0.00557636
ASPN	0.00557585	0	0.00557585
TMSB15B	0.00556732	0	0.00556732
PAX6	0.00555965	0	0.00555965
EIF4A1P8	0.00555942	0	0.00555942
C12orf79	0.00555467	0	0.00555467
UQCRFS1P1	0.00552148	0	0.00552148
ENPP3	0.00548918	0	0.00548918
ACAN	0.00548685	0	0.00548685
ITIH3	0.00547992	0	0.00547992
LSAMP	0.0054661	0	0.0054661
MESDC1	-0.192361	0.197776	0.00541557
NKX2-4	0.00540016	0	0.00540016
HAGH	0.0053916	0	0.0053916
COL4A2	-0.184696	0.190087	0.00539136
HLA-U	0.00538539	0	0.00538539
FAM21B	0.00536359	0	0.00536359
ANO3	0.00534965	0	0.00534965
C20orf24	-0.662892	0.66824	0.00534836
TRIM17	0.00527125	0	0.00527125
EXOC3L4	0.00526808	0	0.00526808
PDE5A	0.00525202	0	0.00525202
RPS2P44	0.0052518	0	0.0052518
EPS15	0.00523467	0	0.00523467
GAPDHP51	0.00517811	0	0.00517811
PIPSL	0.00517089	0	0.00517089
BAIAP3	0.00516869	0	0.00516869
ZNF542	0.00512466	0	0.00512466
NOB1	0.00512111	0	0.00512111
MBD3	0.23466	-0.229543	0.00511777
ELK3	0.278335	-0.273219	0.0051165
NOG	0.00511567	0	0.00511567
LPHN1	0.00508493	0	0.00508493
HTRA3	0.00507408	0	0.00507408
HSF5	0.0050347	0	0.0050347
GLIS2	0.00503393	0	0.00503393
FAM159A	-0.0813417	0.0863732	0.00503154
GLI3	0.00502793	0	0.00502793
CD248	-0.0950637	0.10007	0.00500582
HDGFRP2	0.00500476	0	0.00500476
N4BP3	0.0049745	0	0.0049745
DND1P1	0.00495107	0	0.00495107
TBX3	0.00494375	0	0.00494375
NWD1	0.00491902	0	0.00491902
GAREML	0.00490637	0	0.00490637
EIF4HP1	0.00490091	0	0.00490091
PI4KAP2	0.00488173	0	0.00488173
AMN	0.00485977	0	0.00485977
EEF1A1P11	0.00485512	0	0.00485512
RPL6P25	0.00485485	0	0.00485485
JPH2	0.0048547	0	0.0048547
AIM1L	0.00482241	0	0.00482241
SEMA5B	0.00479583	0	0.00479583
UNC13D	0.00477535	0	0.00477535
C19orf35	0.00471586	0	0.00471586
PCNPP5	0.00471176	0	0.00471176
HSD17B14	0.004711	0	0.004711
RPS26P3	0.00468938	0	0.00468938
RNFT1	0.00468936	0	0.00468936
ACPL2	0.00468849	0	0.00468849
LRRC56	0.00464446	0	0.00464446
PROB1	0.00458101	0	0.00458101
VTI1B	0.00457285	0	0.00457285
HMGB1P1	0.00455794	0	0.00455794
WDR93	0.00454709	0	0.00454709
ABTB2	0.0045285	0	0.0045285
PODNL1	0.00452789	0	0.00452789
C9orf9	0.00451314	0	0.00451314
PANX1	0.149833	-0.145322	0.00451111
RPL29P11	0.00450076	0	0.00450076
SMURF2	0.00448514	0	0.00448514
LDHAP3	0.00447843	0	0.00447843
BEX4	0.00445658	0	0.00445658
ARHGAP28	0.00445536	0	0.00445536
PTGES3P1	0.00444576	0	0.00444576
PRKRIR	-0.118019	0.122449	0.00442946
FKBP1C	0.00442027	0	0.00442027
MECOM	0.00441913	0	0.00441913
HOXB8	0.00441426	0	0.00441426
TNNT3	0.00438167	0	0.00438167
PLCH2	0.00437154	0	0.00437154
H3F3C	-0.018266	0.0226131	0.00434708
SYDE1	0.00434689	0	0.00434689
DHFRP1	0.00432505	0	0.00432505
LIPE	0.00431808	0	0.00431808
KCNN2	0.00431657	0	0.00431657
SEMA3A	0.00431176	0	0.00431176
LRRC37BP1	0.00429978	0	0.00429978
KALRN	0.00429181	0	0.00429181
FAM101B	-0.0369589	0.0412307	0.00427179
GDI1	0.327161	-0.322893	0.00426798
[truncated: 6,550 more rows]

## Sheet: S3D
Sample-level expressions of myeloid phenotype-related genes
Sample	type	condition	LYZ	S100A8	S100A9	G0S2	JAML	MRC1	CXCR4	NLRP3	CH25H	CXCL2	CXCL3	CXCL8	COX7B	COX7C	NDUFB1	CCL3	CD44	ISG15	ISG20	IFI6	IFI27L2	IFIT1	STAT1	STAT2	TAP1	IFI27	IFIT3	IFITM1	MX1	MX2	OAS2	OASL	GBP5	GBP4	HLA-A	HLA-B	HLA-C	HLA-DRB5	HLA-DQA2
LB3018T	rGBM	rGBM	4.21634	1.91524	2.90915	17.2852	0.0955228	2.05486	2.25989	6.95388	0.897529	3.16799	3.34087	42.5465	1.66318	3.58946	1.45181	39.2478	5.44136	0.438707	0.289429	0.363173	0.550094	0.0138502	0.498456	0.28344	0.155397	1.40151	0.118126	0.000996932	0.299208	0.362518	0.0887039	0.25558	0.109296	0.208447	6.78159	12.4313	3.08515	11.1835	1.18584
LB3871T	rGBM	rGBM	0.877055	0.854381	1.97805	1.52368	0.173958	0.0829748	24.1063	0.608927	11.0809	0.405493	0.100283	5.78687	2.57557	6.30829	1.14296	73.3522	0.288174	29.3168	2.08994	22.7077	1.42947	4.34754	1.03506	0.461983	0.870577	57.2908	4.90836	0.515189	3.80499	1.61316	0.80014	0.947932	0.112819	0.437763	41.0778	42.659	36.4255	19.8018	0.00901913
LB3958T	rGBM	rGBM	5.30555	5.20175	7.39394	8.42501	0.284053	1.41902	13.5024	9.12586	7.15594	2.16494	2.26843	12.4074	1.54176	3.33557	1.04586	37.8692	2.62148	0.847645	0.649571	1.37073	0.384475	0.137625	0.336796	0.432627	0.240489	0.206714	0.173463	0.0401077	0.596792	0.809704	0.0742054	0.177093	0.0414632	0.146844	13.4662	14.6241	11.5475	0.55772	0.129066
LB3964T	rGBM	rGBM	17.7985	5.91319	11.7532	7.80408	0.872378	1.42307	5.67175	1.98545	2.14826	3.47036	2.08737	12.0141	1.08389	3.81593	0.911816	20.6977	3.7645	1.61505	0.59568	1.70592	0.55344	0.113707	1.35573	0.519012	0.73433	1.74306	0.666345	0.0352204	0.654175	0.744533	0.107818	0.112996	0.447629	0.582233	21.1344	28.5531	14.6859	26.0053	4.28611
LB4015T	rGBM	rGBM	5.65002	2.81609	4.22158	11.1349	0.230243	1.65968	3.89218	2.12386	1.81473	2.41901	2.60712	9.32586	1.13174	3.84431	0.982458	16.6041	2.86714	0.400754	0.156602	0.408353	0.556454	0.0553014	0.341174	0.513153	0.43136	0.206735	0.155691	0	0.337449	0.65114	0.0874	0.0273078	0.0544232	0.107131	13.5771	17.5681	9.14715	6.2818	1.39928
LB4059T	rGBM	rGBM	18.3301	5.1091	10.3481	7.87712	0.598835	2.3099	4.36764	1.44913	2.63181	4.61148	3.95614	18.205	1.84477	4.58642	1.28077	45.4659	3.79864	1.83997	0.275285	2.88222	0.791609	0.403194	0.733954	0.473315	0.269568	2.4597	0.502833	0.0175965	1.3195	0.920466	0.372685	0.16599	0.11383	0.189584	15.7822	17.9655	13.8858	8.98137	0.426044
LB4101T	rGBM	rGBM	1.71911	3.14158	1.89279	7.95801	0.0477976	0.594459	3.87918	1.74203	0.939296	0.310069	0.181339	4.49597	1.10871	2.49986	0.439005	28.4371	1.27369	0.78198	0.188331	1.16602	0.353695	0.117482	0.341714	0.260289	0.255525	1.01693	0.222486	0.0845705	0.697786	0.27149	0.157504	0.143193	0.02461	0.0432229	11.6195	21.649	6.48279	1.03506	0.373266
LB4102T	rGBM	rGBM	2.89769	0.939413	1.33676	3.70481	0.434795	0.2463	3.52087	1.34304	0.977351	0.746556	0.569791	1.0606	1.22263	2.722	0.464495	6.64758	1.20059	1.26063	0.549711	2.61039	0.595971	0.336656	1.01392	0.479569	0.674239	0.779875	0.508315	0.689594	1.20962	0.550077	0.267578	0.161646	0.182926	0.308776	30.4775	19.1868	23.3416	14.2089	1.88624
LB4130T	rGBM	rGBM	2.05807	6.73142	4.41293	6.48223	0.16613	0.520663	4.48736	3.4963	1.67301	7.12476	8.51887	11.7502	1.95685	3.84726	0.997003	11.6361	7.02437	0.946232	0.27682	1.17629	0.34587	0.105221	0.723812	0.80533	0.131943	0.473745	0.272262	0.203585	0.840401	1.1045	0.119074	0.088723	0.0467357	0.144588	15.1032	18.7138	12.4787	5.86608	0.274738
LB4143T	rGBM	rGBM	15.7611	21.8219	14.5297	7.07791	0.847764	2.4722	5.54459	3.55061	0.841007	6.27767	5.38305	9.52937	3.17095	6.48718	1.73702	7.54827	4.43661	0.746921	0.549201	0.887137	0.881783	0.0384637	0.405862	0.48276	0.386778	0.00277113	0.114058	0.632274	0.510326	0.599879	0.123587	0.0782538	0.0394425	0.0781371	17.2495	23.2589	9.41855	14.6721	2.05501
LB4177T	rGBM	rGBM	0.812163	1.95615	2.20904	0.502868	0.22093	1.44052	6.71769	2.08196	4.83357	0.41957	0.588953	3.8429	1.76149	4.24663	1.23605	48.5936	0.757451	0.875182	0.11966	1.49892	0.647201	0.0941301	0.685545	0.587126	0.438525	0.572234	0.186192	0.453327	0.763593	0.508399	0.214098	0.111057	0.0990615	0.253083	13.4047	27.1775	12.3606	26.8402	1.11727
LB3667T	rGBM	rGBM.ICB	1.6406	1.24572	1.58551	0.419399	0.127579	0.127104	10.5091	7.25004	9.61084	0.107895	0.0223075	3.08576	1.76311	4.77634	0.966955	31.9302	0.683534	1.45746	0.306115	1.72989	0.877497	0.444647	0.983785	0.534214	0.282068	3.70118	0.743416	0.00429481	1.51163	0.76464	0.452616	0.109984	0.0813416	0.295556	11.7735	12.8226	8.63289	0.194711	0.0159387
LB3853T	rGBM	rGBM.ICB	1.62225	0.978786	1.3764	9.21429	0.145779	0.492155	32.7472	12.3062	15.0422	6.95557	4.56085	29.7942	1.95229	7.53346	2.30961	241.666	1.65092	1.11286	1.05455	1.36544	0.989148	0.104039	0.303516	0.192066	0.270718	4.2052	0.163026	0.0362959	0.41114	0.197813	0.119446	0.104315	0.0478595	0.175356	14.7857	17.5317	9.08552	0.0844428	0.0184551
LB3864T	rGBM	rGBM.ICB	5.32704	2.47494	2.92323	3.45762	0.289559	0.255901	18.3418	3.81068	6.29303	4.5823	2.76843	15.6235	3.18322	8.94499	3.84714	99.6818	1.58063	1.47611	0.267282	1.88457	1.46043	0.171928	0.693014	0.218234	0.323422	6.07653	0.288109	0.0487854	0.570909	0.272906	0.128437	0.0940753	0.0712186	0.192065	17.5313	22.832	10.7322	16.0734	0.0278455
LB3869T	rGBM	rGBM.ICB	14.3226	11.3631	17.0641	8.34234	0.702556	0.715213	5.69609	0.483464	0.52774	1.82066	0.974787	9.66986	3.98051	9.46648	2.87828	42.8368	2.2026	7.01756	1.05941	7.34165	1.27513	0.412637	0.427431	0.259885	0.326922	4.9669	0.581754	0.22127	1.38372	0.593425	0.286772	0.259207	0.0363543	0.0845246	25.2684	38.6334	9.07864	0.0644051	0.00860244
LB3872T	rGBM	rGBM.ICB	2.07467	0.867919	1.13622	16.3003	0.0869012	0.00736607	32.9263	2.19627	11.9742	0.816037	0.233988	4.4582	1.94296	6.34651	0.859571	49.5302	0.717086	8.34443	2.45628	9.37677	1.01325	1.04361	1.35435	0.352763	2.17349	12.0676	2.35188	0.123757	1.9144	0.623133	0.4221	0.352891	0.47276	0.956713	68.3628	58.8087	42.6638	0.242336	0.0525461
LB3914T	rGBM	rGBM.ICB	9.24301	2.22594	1.51276	1.29665	0.356161	0.911012	8.48089	2.8626	6.42009	1.50155	0.747391	3.88861	1.82884	5.34025	1.205	35.6738	2.13872	0.443527	0.657693	0.767179	0.684868	0.0414349	0.329703	0.280213	0.382402	1.03754	0.107032	0.430187	0.439457	0.460647	0.0997908	0.0857767	0.179127	0.111994	17.8964	22.6988	26.4415	13.1422	0.359607
LB3944T	rGBM	rGBM.ICB	8.55068	11.696	14.1976	4.32247	0.620173	0.425837	11.2332	1.74217	1.61124	2.3491	1.56589	11.3308	3.83475	9.68461	2.49957	39.0297	2.06862	1.32084	0.470967	1.36208	1.24742	0.0570888	1.31634	0.251864	0.740962	3.15571	0.189043	0.0234254	0.338849	0.332518	0.156242	0.0924747	0.507155	0.561876	22.1583	30.8313	24.287	0.0437008	0.124566
LB4003T	rGBM	rGBM.ICB	3.88279	1.18784	2.11891	2.24872	0.29453	1.5667	10.4663	1.88958	3.26764	1.21219	0.584108	5.72863	1.66952	4.67482	1.29844	15.013	1.90791	2.35493	0.5264	3.66152	0.814032	0.502444	1.51496	0.957675	0.581835	3.15836	0.721674	0.0219865	1.52478	1.05266	0.386628	0.0997578	0.247756	0.64423	25.9166	25.7749	19.7542	26.7337	5.36097
LB4006T	rGBM	rGBM.ICB	20.0587	7.35803	10.5793	7.05574	0.536732	2.53847	2.19554	1.13107	3.43246	2.27278	1.62252	22.8498	1.8849	4.70596	1.46271	34.4473	3.13232	1.14256	0.474744	2.00128	0.755853	0.175006	1.51261	0.70953	0.965803	1.70496	0.444372	0.0400138	0.811868	0.73918	0.156572	0.186634	0.962186	0.469961	18.3532	23.0878	15.7046	17.3775	5.42946
LB4024T	rGBM	rGBM.ICB	12.3926	12.8881	14.848	2.40537	0.754156	2.7216	7.9901	1.93598	2.80151	1.43803	1.09847	8.78074	1.97695	4.49019	2.24862	42.4285	3.47488	0.790548	0.331207	0.875442	0.730904	0.131319	0.722765	0.431232	0.393253	1.31312	0.242147	0.00356499	0.572947	0.581564	0.318527	0.133021	0.189525	0.231142	16.2964	29.6992	9.99897	24.5174	0.00120509
LB4025T	rGBM	rGBM.ICB	19.7672	6.35031	13.7076	0.939644	1.38718	1.86196	4.09344	0.584724	0.726739	0.441409	0.25936	1.29981	3.01941	4.91235	1.14801	4.26949	2.25169	2.97305	1.41811	1.83281	0.918382	0.237139	8.24604	1.30905	2.63888	1.34174	2.2017	0.0857145	1.3944	0.768399	0.519999	0.123991	4.6751	3.94983	24.9137	33.8832	28.5499	0.208939	0.0195944
LB4075T	rGBM	rGBM.ICB	3.65055	1.14458	2.11181	4.17387	0.146076	1.48469	9.57618	3.73149	2.21302	1.35428	0.988626	8.91448	1.67825	4.7674	1.11438	8.96852	1.68419	1.02338	0.44943	1.21621	0.863461	0.309203	1.47207	0.686042	0.325696	2.53422	0.428231	0.00284947	1.18703	0.908041	0.322013	0.0736654	0.231522	0.540785	9.33157	16.9733	11.4882	0.30796	0.022288
LB4112T	rGBM	rGBM.ICB	11.0176	12.9297	6.49549	1.29926	0.582608	0.204204	3.43238	1.33008	1.74537	0.396108	0.118229	0.343676	1.85115	3.80596	0.512682	5.34213	1.50602	4.54783	3.41975	11.2742	0.65507	0.604989	3.1834	0.751525	2.22598	5.92219	1.6998	9.11337	2.67918	1.17515	0.613216	0.421506	1.86999	1.06083	50.4333	53.4194	31.4698	53.9038	0.841727
LB4117T	rGBM	rGBM.ICB	2.26396	8.60235	1.59744	0.204331	0.0618165	1.93936	14.3283	10.2427	12.9798	0.188569	0.134446	1.16894	1.17937	4.69459	0.901456	28.517	2.02285	0.190383	0.17556	0.760038	0.408917	0.110669	0.437184	0.178533	0.174602	0.46372	0.149023	0.112571	1.05536	0.69691	0.141269	0.159475	0.0238333	0.0479916	13.8609	24.2727	20.1329	7.26848	0.219635
GSM5645888_Melan_1	Melanoma	BrM	83.7058	10.9143	18.0553	21.772	1.88336	0.6074	7.07615	1.32285	1.59902	22.9467	12.4506	51.1905	3.56307	6.82392	1.75265	77.3793	5.29763	6.26139	1.12806	6.96339	0.699536	0.53322	2.49415	0.433008	1.14706	4.35281	1.1538	1.90532	1.53526	0.955883	0.440098	0.452695	0.558968	0.901987	27.8039	37.5455	25.231	0.618848	0.055451
GSM5645890_Melan_3	Melanoma	BrM	33.5148	3.64679	3.77101	4.25627	1.03281	0.832881	5.73115	0.174051	1.44309	6.75829	4.38015	28.7263	3.71081	7.03199	1.96361	84.096	1.94641	14.1703	1.97201	15.6393	1.24661	1.15935	2.59798	0.551875	1.76309	13.4155	2.1619	2.04841	2.77982	0.858495	0.609664	0.32684	0.901296	1.11026	41.3185	23.9541	33.8262	21.6505	0.0465555
GSM5645891_Breast_1	Breast	BrM	12.1899	12.121	20.2551	7.74753	0.854808	0.269214	6.61845	0.595639	0.698209	15.0217	7.12141	37.4016	4.70664	7.8244	2.3087	61.4839	3.11205	5.22129	0.390124	7.0374	1.51436	0.510783	0.784379	0.256871	0.353201	3.04933	0.768529	0.691444	0.848558	0.428834	0.233654	0.232352	0.0944022	0.15408	19.5654	22.78	20.5057	11.9789	0.0562402
GSM5645892_Breast_2	Breast	BrM	9.70809	33.1345	48.9987	5.95025	0.33622	0.280629	3.3615	0.645267	0.337777	12.6508	9.6571	40.7036	5.72812	11.7618	4.29244	66.0572	1.81348	9.2061	0.894132	6.96192	1.24363	0.845377	0.733003	0.204026	0.245975	6.02296	1.18298	0.107011	0.785371	1.01048	0.228196	0.179674	0.0706598	0.10773	13.5913	25.2283	11.2212	0	0.0611247
GSM5645895_Lung_2	Lung	BrM	22.474	7.40685	15.0125	2.94457	1.06818	5.34094	1.48437	0.185137	0.160084	3.71552	7.39446	15.5938	3.86325	8.55892	5.27271	11.8524	4.94732	11.2967	0.587664	5.95795	2.35338	1.005	0.610582	0.410373	0.345715	6.78695	1.19159	0.82744	1.24516	0.591587	0.405572	0.717396	0.163835	0.238584	11.9664	15.0099	13.2702	12.2472	0.509025
GSM5645896_Lung_3	Lung	BrM	131.117	20.0426	37.7816	4.82229	4.72671	8.99936	4.4515	0.552361	0.677779	9.08596	9.68828	40.3138	3.48569	8.94859	3.53405	26.0011	5.0987	2.33889	0.696759	0.937948	1.27696	0.0743748	0.821088	0.167345	0.847777	2.10856	0.202069	0.650336	0.685908	0.425471	0.143166	0.103378	0.166694	0.402641	22.927	43.4202	17.3803	0.0511741	0.0232729
GSM5645898_Ovarian_2	Ovarian	BrM	48.1526	6.11014	9.68583	19.9783	1.00016	0.434104	8.60717	0.666208	0.629892	12.2875	7.26671	37.9696	4.83852	7.85944	1.23636	53.1537	2.97779	23.7107	2.48434	15.6988	1.44603	2.37537	3.32551	0.961377	1.71762	32.3352	3.54061	0.0205991	1.818	1.44989	0.888708	0.545937	0.428868	0.537768	26.0108	30.8522	19.3514	14.7513	0
GSM5645900_Colorectal	Colorectal	BrM	11.0216	13.9077	20.8547	0.563554	1.5843	9.99061	1.77918	0.625947	0.831391	5.39901	4.65586	17.8995	3.02611	6.85283	2.92027	13.6478	5.88821	1.4903	0.387243	1.13288	1.99794	0.369379	0.228973	0.138831	0.233521	6.12537	0.184689	0	0.159885	0.344075	0.145235	0.0590197	0	0.277681	10.8444	12.0289	6.16712	0	0
GSM5645902_Renal_Cell	RCC	BrM	40.818	1.74666	5.90681	8.67224	1.90399	0.249985	7.75705	0.54658	0.470063	8.95689	7.2976	40.9475	4.40909	8.25334	2.1606	18.0476	4.51448	1.90062	0.835937	1.98604	0.76437	0.010979	0.604384	0.128472	1.4661	0.46199	0.21934	0.820317	0.469685	0.36746	0.179624	0.0640297	0.0690588	0.26825	17.5721	34.03	17.8505	0.320167	2.83052
GSM5645904_Unknown_Carc	Unknown	BrM	65.8437	9.97488	9.46804	20.7044	1.23376	2.87187	1.74002	0.209709	0.303882	17.986	18.2611	20.7695	3.61506	7.67197	2.43256	42.5037	4.69057	6.55214	0.590199	6.43459	1.50352	0.299924	2.24566	0.380622	0.944461	15.7755	0.760974	0.462108	0.849735	0.359971	0.34544	0.181303	0.792493	0.475873	30.8061	41.3509	24.2909	0.0551212	0.0198702
LB3855T	Endometrial	BrM	12.9329	9.0835	13.2546	10.3445	0.308846	0.514929	5.15681	0.584414	0.741529	2.50054	2.81545	15.5333	4.94894	8.77621	3.48679	49.5802	2.61968	6.21047	0.697787	7.50482	1.86704	0.337771	0.740308	0.306845	0.321975	5.04594	0.469496	0.262985	1.12196	0.640286	0.341319	0.162231	0.095084	0.187437	23.7826	32.163	14.739	22.4347	0.864836
LB3858T	Breast	BrM	22.558	82.1835	125.018	9.12923	0.416801	0	5.96252	0	0	0	0	14.4246	5.06232	9.21692	1.33852	19.7756	2.94023	7.51254	0.576557	8.78361	0.736027	0.247583	0.618957	0	0.309479	0	0.371374	0.123791	0.247583	0	0.123791	0	0	0.123791	29.1548	45.8576	17.3131	7.45704	1.6037
LB3878T	Colorectal	BrM	8.29223	58.0248	44.2955	35.274	0.28955	0.197492	6.44228	2.47464	4.86919	5.02363	6.43431	31.8438	3.58357	9.32026	3.81918	74.5746	2.86957	0.574352	0.687582	0.352529	1.20733	0.0104736	0.109785	0.146416	0.183517	0.122063	0.0354179	0.0992465	0.124963	0.273928	0.0260156	0.053182	0.00705478	0.066034	14.8118	26.6118	17.982	9.36077	0.169937
LB3894T	Uterine	BrM	6.80615	4.4073	8.63341	4.3712	0.442244	3.21434	4.21526	0.277319	0.137779	2.0358	1.13891	3.73594	3.95607	10.1625	3.95103	12.6567	2.49369	10.5824	2.51161	2.41615	1.69288	0.134961	0.440294	0.196702	0.291722	5.68729	0.278052	0.0392716	0.264316	0.24986	0.165446	0.143223	0.106847	0.203384	22.5892	29.4747	21.241	14.1764	0.007126
LB3955T	Endometrial	BrM	11.7146	6.40543	12.383	7.39398	0.737191	1.71103	3.90665	2.11219	2.60239	1.11866	1.38139	10.6974	1.80096	3.86766	0.38271	42.3073	1.96663	1.0811	0.480927	0.803532	0.561896	0.0570622	0.656575	0.347268	0.476095	0.642453	0.128897	0.00621286	0.70873	0.388952	0.208986	0.103948	0.379596	0.330231	18.798	23.0542	11.0178	7.4838	1.85515
LB3985T	Melanoma	BrM	9.2193	4.2576	9.35109	4.88703	1.48761	4.33488	5.75899	0.968617	1.51533	1.53692	1.27504	8.24449	1.59059	5.88054	1.07819	16.9341	3.75023	2.11081	1.00248	1.09335	1.31587	0.133508	1.98498	0.304987	0.807102	3.42602	0.228978	0.00936079	1.06692	0.479633	0.235689	0.105025	0.608207	0.895745	27.0622	34.4191	24.0273	13.8778	4.77852
LB4022T	Gastric	BrM	27.5235	9.56592	16.1064	12.7271	0.570545	2.69523	3.3865	1.67975	2.94176	2.53505	3.1754	18.7095	3.21239	4.12287	0.932798	26.4591	4.81962	2.23765	0.868263	1.92242	0.575597	0.199558	1.33392	0.49702	1.78371	1.90706	0.362453	0.0303725	0.701543	0.448128	0.0233282	0.314518	0.672921	0.467404	23.7393	34.7984	20.8769	21.9351	3.79396
LB4104T	Adenoid.cystic	BrM	8.73008	4.49144	5.18507	2.39399	0.282912	1.88576	6.8947	0.87583	0.470436	2.00358	1.24626	12.4388	2.11455	6.4992	2.07428	28.4762	1.11185	0.82582	0.132998	0.724107	0.805046	0.112098	0.381458	0.425326	0.184178	0.0518247	0.165026	0.0097579	0.332648	0.190372	0.140306	0.0448119	0.0557197	0.270793	17.6327	12.3969	10.9557	16.3291	7.4448
Met5109T	Melanoma	BrM	9.05671	1.68756	9.59426	46.3171	0.0961775	3.72905	5.06316	1.14267	0.14771	4.77729	16.6156	81.6608	1.6267	2.53811	0.504759	6.54034	9.79535	11.0346	1.07334	5.3019	0.478548	0.338049	0.637474	0.38875	0.465187	9.21276	0.263056	0.0643812	1.05529	0.294196	0.287984	0.219227	0.185875	0.241398	19.5232	16.1469	9.21041	6.93677	0.912518
LB3899T	Endometrial	BrM.ICB	4.71249	6.89535	8.33456	8.67818	0.205387	0.211502	6.32293	0.305933	3.2842	4.99145	3.49376	10.1719	3.64659	7.88191	1.981	55.5344	1.66281	64.1108	3.28565	24.2863	1.81483	3.56921	1.15399	0.513688	1.10316	82.8592	3.97446	0.234716	3.47427	1.80053	0.738102	0.953821	0.295529	0.244815	41.0106	38.4791	27.4845	0.0980739	0.0987142
LB3912T	RCC	BrM.ICB	31.2868	5.64185	7.61786	2.97033	1.22857	0.369548	15.6123	0.158839	0.460564	0.890384	0.785124	6.93737	3.09381	9.17804	2.44015	34.188	2.03816	1.56232	0.547924	0.93637	1.44733	0.133893	0.715175	0.237887	0.958029	2.51279	0.309378	0.0464791	0.238929	0.205057	0.102408	0.122621	0.354762	0.459424	44.2165	73.8503	27.927	51.0909	11.5481
LB3976T	Lung	BrM.ICB	10.0611	4.06442	14.5708	3.1491	0.462815	1.12301	6.16856	1.00828	0.943201	0.624077	0.576528	6.35421	1.94477	4.21211	0.570646	23.4142	1.36831	7.93577	0.806732	9.91476	0.406224	0.511092	1.05093	0.712289	0.426078	3.09454	1.04897	0.0973754	2.10966	0.971581	0.424568	0.199392	0.143467	0.35417	18.4115	23.3283	15.991	17.2969	7.15706
LB4067T	Melanoma	BrM.ICB	12.8022	4.76026	12.539	6.0618	0.461969	3.06054	1.73394	0.700756	0.819461	1.47418	0.712903	6.47297	2.62903	5.13897	1.09476	21.0145	3.05602	5.85282	0.593699	1.03155	0.938876	0.145032	3.84273	0.712105	1.23739	6.13119	0.434239	0.00225643	1.18365	0.226741	0.345962	0.0548853	1.52731	2.04156	30.2136	31.3265	18.1112	0.912123	0.0188824
LB4071T	Ovarian	BrM.ICB	6.33627	1.54648	3.20485	3.91895	0.0908039	0.696151	6.51572	1.54679	1.10887	0.389817	0.546585	3.05173	2.37712	5.04451	1.11081	13.7794	2.92232	13.1619	2.38479	6.21114	1.08519	1.03526	3.6125	0.969386	1.27789	27.7163	1.86765	0.138627	3.21475	1.14434	1.06115	0.345598	1.55608	1.79398	39.5252	38.6262	15.7948	15.7685	7.23898
LB4508_On-Surgery_CD45_GEX	Melanoma	BrM.ICB	17.7528	55.0024	24.9239	18.3102	1.51054	0.705761	3.18344	0.70968	0.57259	3.0336	0.572178	5.3272	3.34376	8.0145	4.97945	19.5425	2.91575	4.54339	0.942615	1.32327	1.89834	0	1.35481	0.635665	0.495118	5.44838	0.417052	2.02455	0.284391	0.39849	0.0654994	0.0569008	0.349781	0.415098	17.6518	26.1995	20.9149	8.1773	0.37214
LB4646_On-Surgery_CD45_GEX	Melanoma	BrM.ICB	2.83581	28.2292	9.61345	5.69986	0.236517	5.50024	1.50553	1.14593	2.28515	12.3704	7.55942	18.2912	2.99496	5.99444	3.29275	65.8026	2.34834	3.92235	0.247115	1.04536	2.55158	0.0803993	1.19968	0.419871	0.319281	12.135	0.262304	0.384123	0.487489	0.332995	0.150767	0.0565335	0.40136	0.26439	11.5932	22.5267	17.0968	18.3222	4.56194
LB4808_On-Surgery_CD45_GEX	Melanoma	BrM.ICB	13.699	21.2595	30.4955	8.72848	0.558316	0.752797	4.88006	1.24795	1.18844	2.89971	2.20698	3.23444	2.48249	4.19417	0.804468	7.12576	2.38233	16.2322	3.95477	17.9922	1.05593	1.64171	2.65051	1.04324	1.44257	10.1426	2.42808	15.215	4.48131	2.22258	1.17183	1.52997	0.98739	0.641613	33.6282	60.3434	28.8584	17.3416	0.0129123
Post_P23	Melanoma	BrM.ICB	5.82451	0.837032	2.11295	8.29532	0	0	28.1734	1.61112	0.0065031	3.22388	1.16399	0	0.595731	1.41583	0.159915	0.320993	8.69508	3.55454	2.10968	2.65887	0.156397	0.40159	14.2888	2.83249	6.4222	0.279907	1.44875	0.969869	2.68114	2.09073	2.95272	1.48196	7.40806	3.54866	19.9948	37.7136	19.0432	11.9023	1.87868

## Sheet: S3E
Sample-level enrichment score of interferon gamma signature in monocyte-derived myeloid cells							Sample-level enrichment score of interferon gamma signature in microglia cells
ID	condition	CancerType	Score				ID	condition	CancerType	Score
LB3018T	rGBM	rGBM	0.178031				LB3018T	rGBM	Recurrent	0.0699217
LB3871T	rGBM	rGBM	0.225208				LB3871T	rGBM	Recurrent	0.319517
LB3958T	rGBM	rGBM	0.173075				LB3958T	rGBM	Recurrent	0.131275
LB3964T	rGBM	rGBM	0.130816				LB3964T	rGBM	Recurrent	0.101943
LB4015T	rGBM	rGBM	0.0644519				LB4015T	rGBM	Recurrent	0.042935
LB4059T	rGBM	rGBM	0.163711				LB4059T	rGBM	Recurrent	0.110335
LB4101T	rGBM	rGBM	0.095161				LB4101T	rGBM	Recurrent	0.115459
LB4102T	rGBM	rGBM	0.188733				LB4102T	rGBM	Recurrent	0.136838
LB4130T	rGBM	rGBM	0.113606				LB4130T	rGBM	Recurrent	0.128564
LB4143T	rGBM	rGBM	0.141488				LB4143T	rGBM	Recurrent	0.112417
LB4177T	rGBM	rGBM	0.144127				LB4177T	rGBM	Recurrent	0.129108
LB3667T	rGBM.ICB	rGBM	0.165494				LB3667T	rGBM.ICB	Recurrent	0.123609
LB3853T	rGBM.ICB	rGBM	0.163773				LB3853T	rGBM.ICB	Recurrent	0.148457
LB3864T	rGBM.ICB	rGBM	0.142172				LB3864T	rGBM.ICB	Recurrent	0.132935
LB3869T	rGBM.ICB	rGBM	0.161351				LB3869T	rGBM.ICB	Recurrent	0.160603
LB3872T	rGBM.ICB	rGBM	0.282533				LB3872T	rGBM.ICB	Recurrent	0.336734
LB3914T	rGBM.ICB	rGBM	0.146913				LB3914T	rGBM.ICB	Recurrent	0.132817
LB3944T	rGBM.ICB	rGBM	0.158026				LB3944T	rGBM.ICB	Recurrent	0.134599
LB4003T	rGBM.ICB	rGBM	0.188866				LB4003T	rGBM.ICB	Recurrent	0.135118
LB4006T	rGBM.ICB	rGBM	0.203686				LB4006T	rGBM.ICB	Recurrent	0.123455
LB4024T	rGBM.ICB	rGBM	0.144402				LB4024T	rGBM.ICB	Recurrent	0.109686
LB4025T	rGBM.ICB	rGBM	0.360878				LB4025T	rGBM.ICB	Recurrent	0.248899
LB4075T	rGBM.ICB	rGBM	0.148823				LB4075T	rGBM.ICB	Recurrent	0.121869
LB4112T	rGBM.ICB	rGBM	0.401339				LB4112T	rGBM.ICB	Recurrent	0.205086
LB4117T	rGBM.ICB	rGBM	0.174273				LB4117T	rGBM.ICB	Recurrent	0.127315
GSM5645888_Melan_1	BrM	Melanoma	0.328169				GSM5645888_Melan_1	BrM	Melanoma	0.355832
GSM5645890_Melan_3	BrM	Melanoma	0.344791				GSM5645890_Melan_3	BrM	Melanoma	0.387225
GSM5645891_Breast_1	BrM	Breast	0.17795				GSM5645891_Breast_1	BrM	Breast	0.184303
GSM5645892_Breast_2	BrM	Breast	0.105901				GSM5645892_Breast_2	BrM	Breast	0.125706
GSM5645895_Lung_2	BrM	Lung	0.162473				GSM5645895_Lung_2	BrM	Lung	0.185492
GSM5645896_Lung_3	BrM	Lung	0.212215				GSM5645896_Lung_3	BrM	Lung	0.170949
GSM5645898_Ovarian_2	BrM	Ovarian	0.326333				GSM5645898_Ovarian_2	BrM	Ovarian	0.381448
GSM5645900_Colorectal	BrM	Colorectal	0.0900842				GSM5645900_Colorectal	BrM	Colorectal	0.0968694
GSM5645902_Renal_Cell	BrM	RCC	0.188861				GSM5645902_Renal_Cell	BrM	RCC	0.240928
GSM5645904_Unknown_Carc	BrM	Unknown	0.280739				GSM5645904_Unknown_Carc	BrM	Unknown	0.266046
LB3855T	BrM	Endometrial	0.127499				LB3855T	BrM	Endometrial	0.171541
LB3858T	BrM	Breast	0.0541509				LB3858T	BrM	Breast	0.0743153
LB3878T	BrM	Colorectal	0.114597				LB3878T	BrM	Colorectal	0.0845729
LB3894T	BrM	Uterine	0.134004				LB3894T	BrM	Uterine	0.125938
LB3955T	BrM	Endometrial	0.124928				LB3955T	BrM	Endometrial	0.0751639
LB3985T	BrM	Melanoma	0.149227				LB3985T	BrM	Melanoma	0.0860403
LB4022T	BrM	Gastric	0.131011				LB4022T	BrM	Gastric	0.0999151
LB4104T	BrM	Adenoid.cystic	0.1075				LB4104T	BrM	Adenoid.cystic	0.0660613
Met5109T	BrM	Melanoma	0.151771				Met5109T	BrM	Melanoma	0.143106
LB3899T	BrM.ICB	Endometrial	0.248218				LB3899T	BrM.ICB	Endometrial	0.276888
LB3912T	BrM.ICB	RCC	0.151696				LB3912T	BrM.ICB	RCC	0.145192
LB3976T	BrM.ICB	Lung	0.158671				LB3976T	BrM.ICB	Lung	0.132779
LB4067T	BrM.ICB	Melanoma	0.201423				LB4067T	BrM.ICB	Melanoma	0.117308
LB4071T	BrM.ICB	Ovarian	0.286763				LB4071T	BrM.ICB	Ovarian	0.273209
LB4508_On-Surgery_CD45_GEX	BrM.ICB	Melanoma	0.168458				LB4508_On-Surgery_CD45_GEX	BrM.ICB	Melanoma	0.223322
LB4646_On-Surgery_CD45_GEX	BrM.ICB	Melanoma	0.162831				LB4646_On-Surgery_CD45_GEX	BrM.ICB	Melanoma	0.182579
LB4808_On-Surgery_CD45_GEX	BrM.ICB	Melanoma	0.343601				LB4808_On-Surgery_CD45_GEX	BrM.ICB	Melanoma	0.231363
Post_P23	BrM.ICB	Melanoma	0.377495				Post_P23	BrM.ICB	Melanoma	0.367411
