# Supplementary material for: Immune checkpoint blockade induces distinct alterations in the microenvironments of primary and metastatic brain tumors
Source: J Clin Invest. 2023 Sep 1;133(17):e169314. doi: 10.1172/JCI169314 (PMC10471177; doi:10.1172/JCI169314)
Supplement: Supplemental table 4 [file jci-133-169314-s074.xlsx]

## Sheet: S4A
Visium sample list
Sample	TumorType	ICB	Number of Spots	Mean reads per spot	Median genes per spot
SSW-18-16692_A1_M	Melanoma BrM	no	3480	42050	2230
SSW-19-15481_A1_M_P	Melanoma BrM	yes	2034	38148	3481
SSW-18-22490_A1_L	Lung BrM	no	4053	30330	4825
SSW-19-07361_B2_L_P	Lung BrM	yes	3895	33354	1389
SSW-19-19183_A2	rGBM	no	4089	41900	2695
SSW-19-02982_K2_P	rGBM	Yes	3955	40147	2026

## Sheet: S4B
scRNAseq-derived T cell and myeloid subtypes
CD4-Tex	scRNAseqDefinedSignature	CD3D	CXCL13	NR3C1	FKBP5	CD40LG	RBPJ	IL6ST	TNFRSF18	HMGB2	CTLA4	IL7R	ARID5B	TNFRSF4	BATF	SAP30	RNF19A	KLRB1	MAF	MT2A	SNX9	TMEM173	GPR171	NAP1L4	CD4	NUDT16	SPOCK2	TXNIP	EPSTI1	FBXO32	CH25H	DUSP4	NFKBIA	ITM2A	ICOS	PLIN2	CREG1	BTLA	TRAT1	LIMS1	TSHZ2	RORA	IGLC3	ICA1	SLA	CYTIP	YWHAQ	TNFSF8	CHN1
CD4-Tcm	scRNAseqDefinedSignature	CD3D	IL7R	ANXA1	KLF2	LTB	GPR183	RORA	SMCHD1	AHNAK	CCR7	ZFP36L2	VIM	JUN	CD55	PTGER4	FAM107B	TXNIP	ARL4C	CD40LG	SMAP2	LMNA	ETS1	NFKBIA	CRYBG1	IKZF1	BTG1	STK17A	RGCC	TNFAIP3	PNRC1	SPOCK2	JUND	KLRB1	MCL1	FOSB	RCAN3	CDC14A	RNF125	EMB	TMEM123	AQP3	SYNE2	PLK3	EML4	CNOT6L	IDS	FOXP1	DDX3X
CD8-Tterm.ex	scRNAseqDefinedSignature	CD3D	IFITM1	PTPRCAP	CD8A	CD8B	DUSP5	MT-ATP8	DUSP2	LAG3	TNFSF9	GABARAP	NME2	CXCL13	GZMB	RNASEK	MT-ND4L	PHLDA1	MIF	CRIP1	DUSP1	ALDOA	COTL1	EEF1G	IFITM2	METRNL	CD7	RGCC	CST7	CITED2	PNRC1	PRF1	GZMH	ARF5	AREG	SOCS1	ZFP36L2	NKG7	VCAM1	CCL4	SH2D2A	CBLB	POLD4	CD3E	LYST	PRDM1	TAF10	ZYX	PIM3
CD8-Tearly.act.1	scRNAseqDefinedSignature	CD3D	PLCG2	CD52	GIMAP7	GZMH	GIMAP4	SLFN5	GZMA	TRAF3IP3	CD2	TRAC	CCL5	IL32	XIST	GIMAP1	GZMM	GZMK	TRBC2	TC2N	ATM	TXNIP	SYNE1	CD8B	CD3G	KIAA1551	TBC1D10C	CD8A	IKZF1	LTB	N4BP2L2	CORO1A	CXCR3	RPL28	PCSK7	TNFAIP8	LCP1	CD3E	S100A4	HCST	IKZF3	ARHGAP15	PTPRC	IL7R	TMSB4X	CD48	ACAP1	ARHGAP30	AAK1
CD8-Tearly.act.2	scRNAseqDefinedSignature	CD3D	GZMK	CCL4L2	CCL5	CMC1	CST7	NKG7	GZMA	CCL3L1	TRAC	TRBC1	CCL4	CD27	RPS17	RPL36A	IFNG	CTSW	TRGC2	RPL31	RGS1	CRTAM	RPL27A	RPS20	CD3E	RPL23	RPL38	RPS29	HLA-DPB1	CXCR4	TUBA4A	RPS26	HCST	RGS2	RPL23A	RPL27	CD8B	UBB	RPL7	RPS25	RPS10	RACK1	RPLP2	RPL13A	RPL21	HLA-DRB1	CCL3	CD8A	RPS11
CD8-Tm	scRNAseqDefinedSignature	CD3D	DUSP1	DUSP2	JUN	PTPRCAP	IFITM1	NFKBIA	CITED2	IL7R	KLF2	UBE2S	JUND	IER2	ZFP36	RGCC	PNRC1	CRIP1	JUNB	TNFAIP3	SERTAD1	BTG1	EGR1	ZFP36L2	DNAJB1	RPS4Y1	CD69	NME2	DUSP5	SOCS1	FOSB	BTG2	TAGAP	H2AFX	TSC22D3	EEF1G	NR4A1	RNASEK	ATF3	MT-ND4L	PPP1R15A	MT-ATP8	MIF	FOS	KLF6	DDIT4	RPL17	ALDOA	GABARAP
CD8-Tem	scRNAseqDefinedSignature	CD3D	ISG15	IFIT3	IFI44L	IFI6	IFIT1	MX1	OAS1	IFI27	MX2	IFIT2	RSAD2	IFI44	LY6E	IRF7	ISG20	OASL	SAMD9L	USP18	TNFSF10	XAF1	MT2A	PLSCR1	IFI35	IFITM2	BST2	EPSTI1	CD69	UBE2L6	LGALS9	SAMD9	EIF2AK2	SP110	IFITM3	GIMAP7	ANXA1	GBP1	ALOX5AP	NT5C3A	DRAP1	TRIM22	PSMB9	C19orf66	PHF11	IFI16	TXNIP	GPR171	STAT1
CD8-Trm.ex	scRNAseqDefinedSignature	CD3D	CEMIP2	RNF19A	ETS1	PIK3R1	CNOT6L	HIST1H1D	KIAA1551	MTRNR2L12	SMCHD1	LCP1	HIST1H1E	CD8A	STK17A	ARAP2	PTPRC	ZEB2	EMB	SMAP2	ITGA4	GLS	IKZF3	DDX3X	CD3G	WNK1	CCSER2	PTPN22	RUNX3	PDE4D	TERF2IP	SYNE2	AKAP13	CRTAM	STK17B	ZBTB1	JUND	ARL4C	MACF1	SMG1	IKZF1	STK4	KANSL1	SLC38A1	CLEC2B	IQGAP1	ZFP36L2	MCL1	N4BP1
CD8-Tprog.ex	scRNAseqDefinedSignature	CD3D	IL7R	KLF2	GBP1	SYNE2	IKZF1	SLFN5	KIAA1551	STAT1	RIPOR2	RORA	RPS4Y1	LTB	CRYBG1	CCR7	KLF13	FAM107B	SMAP2	IGLC2	MIAT	BOD1L1	PARP14	FAM129A	ETS1	GIMAP7	SELL	ATM	GPR183	NEAT1	ANXA1	SMCHD1	OSBPL8	IQGAP2	MBP	SAMHD1	GPRIN3	GIMAP4	AAK1	CD55	FKBP5	MYCBP2	ARL4C	ANKRD11	MACF1	GOLGA4	ANKRD12	TCF7	EMB
CD8-Tinter.ex	scRNAseqDefinedSignature	CD3D	GZMK	VCAM1	CCL4L2	NKG7	IFNG	CD27	CMC1	CRTAM	RGS2	TRBC1	CCL5	CST7	HLA-DRB5	CTSW	CCL3L1	HLA-DQA2	TRAC	HLA-DQA1	GZMA	NR4A2	KRT86	HLA-DPB1	PDCD1	RGS1	HLA-DRB1	CCL4	CXCR4	CREM	HLA-DPA1	TNFRSF9	BPGM	PMAIP1	APOBEC3G	TRGC2	DUSP4	ITM2A	HLA-DRA	TUBA4A	SIT1	HAVCR2	ZNF331	HLA-DMA	CLEC2B	LYST	CD74	CD3E	GZMH
CTL/NK	scRNAseqDefinedSignature	CD3D	GNLY	FGFBP2	GZMB	KLRD1	FCGR3A	SPON2	KLRF1	PRF1	PLAC8	NKG7	CTSW	TYROBP	HOPX	GZMH	KLRB1	BIN2	FCER1G	CD247	AREG	TRDC	CLIC3	MATK	ITGB2	GZMM	IFITM2	CST7	KLRC1	PLEK	GZMA	EMP3	LITAF	ANXA1	C1orf21	ADGRG1	CCL4	EFHD2	GPR65	APMAP	SAMD3	DSTN	GADD45B	CCND3	XCL2	TPST2	MYO1F	CD53	KLRG1
CTL/NK-XCL	scRNAseqDefinedSignature	CD3D	GNLY	KLRC1	KLRB1	TYROBP	KLRD1	AREG	KRT81	TRDC	XCL2	FCER1G	TMIGD2	CLIC3	KRT86	XCL1	CTSW	HOPX	MATK	TXK	CD7	IL2RB	ZNF683	LAT2	MAPK1	KIR2DL4	SH2D1B	ALOX5AP	TNFRSF18	ITGA1	ITM2C	CCL5	LDLRAD4	GZMA	NKG7	SRGAP3	CD247	IGFBP2	CCL3	CD63	GZMB	GNPTAB	PRF1	SPRY1	CD96	SAMD3	IFITM2	HCST	GSTP1
CD4-CD8-Tm	scRNAseqDefinedSignature	CD3D	IL7R	ANXA1	GPR183	KLRB1	LTB	CD52	RPL31	RPS17	S100A10	FXYD5	RPL27A	CD69	DDIT4	TXNIP	RPS20	GPR171	VIM	RPL38	S100A4	RPL36A	RPLP2	RPS16	JUNB	RPL13A	RPL37A	RPS6	CXCR4	RPL23A	FTH1	RPS21	RPL7	RPL21	RPL9	RPL18A	RPS2	RPL35A	RPS18	RPL27	RPL36	RPL10A	RPL35	UBA52	FOS	RPS23	RPL32	RPL23	RPL14
Treg	scRNAseqDefinedSignature	CD3D	TNFRSF4	LTB	TNFRSF18	BATF	IL2RA	TIGIT	CARD16	FOXP3	CTLA4	TBC1D4	ICOS	RTKN2	UGP2	ARID5B	IL32	SPOCK2	TRAC	CTSC	CORO1B	GBP2	MAGEH1	LAIR2	LAYN	PBXIP1	ICA1	PMAIP1	BTG3	GNB2L1	SLAMF1	S100A4	SAMSN1	DNPH1	CD27	IL2RG	GLRX	BIRC3	PIM2	TRBC2	CD79B	ISG15	SELL	CD4	CYTIP	CASP1	TCEB2	IFI6	IGLC3
Mast cell	scRNAseqDefinedSignature	CD3D	TPSB2	TPSAB1	CPA3	CLU	GATA2	HDC	LTC4S	HPGDS	KIT	TPSD1	HPGD	MS4A2	IL1RL1	SLC18A2	VWA5A	AREG	GLUL	CAPG	LMNA	RHEX	CD9	IFITM3	LAPTM4A	CST3	BTK	PLIN2	ELL2	CD63	DUSP6	AHR	ACSL4	SELENOP	PTGS1	PLAUR	CTSB	ARHGAP18	CRYAB	ALOX5	NFKBIZ	FCER1G	NR4A3	LGALS3	SLC26A2	CPM	NR4A1	RGS13	IL18R1
cDC1	scRNAseqDefinedSignature	IDO1	LGALS2	BIRC3	PPA1	LSP1	MARCKSL1	DAPP1	CNN2	TXN	CPNE3	SLAMF7	WARS	RAB11FIP1	TAP1	WDFY4	CLEC9A	CST7	LCP1	DNASE1L3	C15orf48	HLA-DOB	NAAA	DUSP4	CXCL9	S100B	FNBP1	CLIC2	LYZ	IRF8	BATF3	CRIP1	TAGLN2	DUSP5	LAMP3	IRF1	S100A10	SERPINB1	FLT3	SNX3	LIMD2	KCNK6	CCR7	VAC14	ASAP1	GSTP1	C12orf45	ANXA6	NET1
cDC2	scRNAseqDefinedSignature	AREG	FCER1A	CLEC10A	LYZ	FCGR2B	HLA-DQA1	JAML	GPR183	STK17B	GAPT	INSIG1	LSP1	PPA1	HLA-DQB1	VIM	PKIB	EREG	S100A4	HLA-DPB1	LITAF	ALDH2	CD48	CSTA	FILIP1L	C15orf48	JMJD1C	PLAC8	NR4A3	HERPUD1	MAP3K8	OGFRL1	FGL2	PHACTR1	CTSH	CNN2	KLF4	ANXA1	HLA-DPA1	PSTPIP2	HLA-DQA2	IL13RA1	AHNAK	SMAP2	RGS2	BTG1	COTL1	EIF3L	C1orf162
Complement/RiboHigh	scRNAseqDefinedSignature	CD14	C1QB	C1QA	C1QC	IFI27	APOC1	SPP1	APOE	TMSB4X	HLA-DPA1	B2M	ACTB	TYROBP	RPS19	TPT1	EEF1A1	RPL19	RPS14	RPL11	RPL13A	HLA-DRB5	RPL26	RPS23	RPL32	RPS24	RPS15	RPS27A	RPL30	RPL12	RPS6	RPL21	RPS4X	RPL23A	RPL15	RPL37A	IFIT3	FCER1G	RPS3A	RPL3	NPC2	TMEM119	RPS13	HAMP	S100A11	AIF1	CX3CR1	C3	RPL27A
Microglia	scRNAseqDefinedSignature	CD14	KLF2	MT-ATP8	PDK4	SRGAP2	PADI2	SLC1A3	B3GNT5	SERPINE1	BTG2	RHOB	ADGRG1	ELL2	BIN1	P2RY12	CEBPD	DOCK4	NFKBID	SLC2A5	BHLHE41	NEDD9	RANBP2	OLR1	SLC11A1	SCIN	PLXDC2	CYFIP1	SPTLC2	FCGBP	NR4A1	LPCAT2	EPB41L2	REL	CX3CR1	MT-ND4L	MEF2A	NR4A3	ZFP36L2	C3	ST6GAL1	CCNH	SGK1	TMEM119	PLK3	RGS16	RHBDF2	NR4A2	OGFRL1
Microglia-ISG	scRNAseqDefinedSignature	CD14	IFI27	LGALS3BP	ISG15	IFI6	CXCL10	OLFML3	IFIT3	LY6E	CH25H	RGS2	IFIT1	PLD4	CXCR4	CALHM6	OAS1	SERPING1	IFI44L	DNAAF1	IFITM3	RGS1	EPSTI1	CCL3L1	ADORA3	IFIT2	TNFSF13B	CLEC4E	TREM2	UBE2L6	MX1	IFI35	HLA-DMB	BST2	SP110	TNFSF10	IL10	IRF7	ABI3	PSMB9	ANKRD22	RPS17	HLA-DQA1	SERPINF1	CD69	ISG20	C1QC	LILRB4	HERPUD1
Microglia-Phagocytosis	scRNAseqDefinedSignature	CD14	PLCG2	STAB1	SLCO2B1	F13A1	PLTP	MAF	DAB2	SELENOP	BMP2K	A2M	ATM	MERTK	DOCK4	HTRA1	SLC40A1	FRMD4A	PLXDC2	FCGBP	NAIP	KCTD12	SORL1	FOLR2	ITPR2	MEF2A	CD84	LRP1	TGFBR1	RNASE1	DDX17	DST	FGD2	SLC1A3	CPM	LHFPL2	QKI	ARHGAP21	CYBB	DENND3	PALD1	MTSS1	CYFIP1	NCKAP1L	GAS6	RASSF4	ADAP2	MTRNR2L12	MRC1
Monocyte	scRNAseqDefinedSignature	CD14	S100A8	FCN1	S100A9	S100A12	VCAN	LYZ	TIMP1	CFP	S100A6	THBS1	S100A4	CD52	EREG	SMIM25	CSTA	APOBEC3A	IL1R2	CXCL2	AREG	S100A10	FLNA	CD300E	EMP3	CD55	MCEMP1	UPP1	LILRA5	BCL2A1	STXBP2	RBP7	AQP9	CD44	G0S2	FGR	LILRB2	TREM1	TKT	RETN	SOD2	EHD1	NCF2	IFITM2	ANXA1	CDA	PPIF	CRIP1	CXCL8
Monocyte-ISG	scRNAseqDefinedSignature	CD14	IFITM1	NME2	EEF1G	AREG	HLA-DRB5	TNFSF13	ALDOA	RNASEK	SERPINA1	GABARAP	MAN2B1	PSMB10	FN1	VAMP5	SERPING1	IFITM3	CALHM6	PSMA6	MT-ATP8	POLD4	MIF	ARF5	ZYX	IFITM2	IGFLR1	UBE2L6	S100A8	CXCL9	ODF3B	RPS4Y1	RPL17	PSME2	GRINA	LYZ	DBNDD2	GNG10	TRAPPC5	TMEM176A	PSMB9	LY6E	PSME1	RARRES3	SYNGR2	MT2A	RAB31	IFI6	NAPA
Mphage-Angiogenesis	scRNAseqDefinedSignature	CD14	VCAN	S100A10	MIF	TIMP1	SLC16A10	ANGPTL4	VIM	ADM	C15orf48	RNASE1	CXCL3	BNIP3	CSTB	SLC2A3	ADAM8	CXCL8	HK2	ERO1A	FLNA	LGALS1	PLIN2	GPNMB	S100A6	MMP19	G0S2	CD44	UPP1	ANXA2	FN1	BCAT1	ABCA1	EMP3	NDRG1	ALDOA	CLEC5A	CCL20	FNDC3B	CTSL	BNIP3L	HMOX1	FABP5	SPP1	VEGFA	SOD2	GPI	PKM	ANXA1
Mphage-IL1B-CCL	scRNAseqDefinedSignature	CD14	CCL3L1	IL1B	CCL4L2	CXCL8	CCL4	CCL3	CCL20	TCHH	NLRP3	TNFAIP3	BCL2A1	CH25H	CD83	IL1A	NFKBIZ	SERPINE1	IER3	GADD45B	SERPINB9	ICAM1	NFKBIA	CXCL2	NR4A1	DNAJB1	RGS1	OLR1	TNF	PPP1R15A	NFKB1	G0S2	PDGFB	ZFAND5	IER2	PTGS2	KDM6B	JUN	KLF6	PDK4	SGK1	ZFP36	SLC1A3	ARRDC3	ID2	BHLHE41	SOD2	CXCR4	DUSP1
MDSC-ISG	scRNAseqDefinedSignature	CD14	CXCL9	GBP1	GBP5	CXCL10	STAT1	LYZ	WARS	GBP4	SNX10	SLAMF7	VAMP5	LCP1	RARRES3	IRF1	IL4I1	ACP5	IDO1	CD38	SMCO4	TNFSF10	PLA2G7	SLAMF8	LGALS3	BRI3	S100A9	FGL2	GBP2	CTSC	LGALS2	MPEG1	SECTM1	EFHD2	SERPING1	PSME2	APOL6	LIPA	TAP1	NCF2	EMILIN2	C15orf48	DMXL2	LAP3	APOL3	PARP14	ATOX1	PSTPIP2	NCF1
Mphage-Lysosome	scRNAseqDefinedSignature	CD14	GPNMB	NUPR1	LGALS3	ACP5	CD9	SDS	CFD	GCHFR	OTOA	CTSD	LGALS1	LGMN	APOC1	RNASE1	ANXA2	PMP22	ALDH1A1	CXCL2	CSTB	PLD3	CAPG	CYP27A1	LIPA	LYZ	CTSZ	CXCL3	S100A6	CTSL	FUCA1	FABP5	BLVRB	CXCL8	NDUFB1	CCL4L2	PLIN2	TSPAN4	CCL20	PPDPF	GM2A	CD68	DAB2	NPL	NDUFA3	PLTP	AKR1B1	PRDX1	CD63
Mphage-MRC1-LYVE1	scRNAseqDefinedSignature	CD14	SELENOP	ARL4C	MRC1	RNASE1	FOLR2	F13A1	PLTP	TFRC	STAB1	CFD	CREM	VEGFA	SLC40A1	USP36	NR4A3	CD163	RANBP2	METRNL	JUND	GPR183	LYVE1	C5AR1	DAB2	FGL2	FNIP2	LGMN	FOSL2	MIDN	ZNF331	TIMP2	SLC16A10	INSIG1	HIF1A	NAMPT	SPAG9	ITGAX	A2M	CEBPB	ELL2	THBS1	KDM6B	DYNC1H1	GNA13	FCHO2	TTYH3	PDE4DIP	QKI
pDC	scRNAseqDefinedSignature	GZMB	PTGDS	JCHAIN	IRF4	CLIC3	CXCR3	IL3RA	LILRA4	PLAC8	SMPD3	IRF7	TSPAN13	ITM2C	MZB1	AREG	RASD1	MAP1A	BCL11A	DERL3	PPP1R14B	SOX4	SPIB	SEL1L3	LTB	IGKC	RAB11FIP1	DUSP5	TCF4	LDLRAD4	TSPYL2	LPIN1	SELL	IRF8	C12orf75	PPP1R14A	TPM2	PLP2	APP	LAMP5	TCL1A	SERPINF1	UGCG	CYB561A3	P2RY14	CLEC4C	NR3C1	CCDC50	SLC15A4
Bcell	scRNAseqDefinedSignature	CD79A	IGKC	MS4A1	LTB	CD52	BANK1	IGLC2	IGLC3	CD79B	IGHM	IGHG1	BIRC3	IGHA1	RALGPS2	CCR7	CD69	GNB2L1	TNFRSF13C	ACAP1	CRIP1	ISG20	EZR	SMCHD1	CD48	RAC2	BLK	FCMR	VPREB3	STK17A	LIMD2	SELL	GLTSCR2	SMIM14	ANXA6	CD37	LY9	TUBA4A	TNFRSF13B	BCAS4	LBH	PDLIM1	PKIG	KIAA1551	IGHG3	CD19	PRDM2	CD24	RIPOR2
[truncated: 53 more columns]

## Sheet: S4C
Number of tumor-adjacent spots in each sample
Sample	CD4-Tex	CD4-Tcm	CD8-Tterm.ex	CD8-Tearly.act.1	CD8-Tearly.act.2	CD8-Tm	CD8-Tem	CD8-Trm.ex	CD8-Tprog.ex	CD8-Tinter.ex	CTL/NK	CTL/NK-XCL	CD4-CD8-Tm	Treg	cDC1	cDC2	Complement/RiboHigh	Mast.cell	Microglia	Microglia-ISG	Microglia-Phagocytosis	Monocyte	Monocyte-ISG	Mphage-Angiogenesis	Mphage-IL1B-CCL	MDSC-ISG	Mphage-Lysosome	Mphage-MRC1.LYVE1	pDC	Bcell	Total
SSW-18-16692_A1_M	739	100	151	496	432	16	570	581	314	430	750	466	192	879	356	1570	2387	500	175	1626	616	1827	800	1755	569	1265	1644	1464	769	788	3234
SSW-19-15481_A1_M_P	10	5	305	56	659	0	4	234	15	627	28	56	17	141	5	241	903	0	9	13	19	299	1	164	94	9	131	50	98	114	1580
SSW-18-22490_A1_L	89	275	76	9	135	40	21	69	14	255	27	93	383	14	0	1587	1385	119	101	285	185	714	250	839	418	103	1488	403	312	379	1846
SSW-19-07361_B2_L_P	42	599	446	24	4	1045	496	72	91	59	53	102	171	48	37	165	628	3	733	1596	16	814	13	14	2380	16	1	109	763	78	2612
SSW-19-19183_A2	2	4	27	276	12	5	0	82	317	1	0	9	0	0	0	0	5	0	500	0	413	1	0	10	485	0	0	277	243	1	1642
SSW-19-02982_K2_P	93	47	134	177	23	17	2	86	169	41	87	150	134	3	2	111	943	133	1048	83	763	654	1	1229	1638	20	96	1233	157	3	1917
Fraction of tumor-adjacent subtypes in each sample
Sample	CD4.CXCL13.CTLA4.Tex	CD4.IL7R.CCR7.CD40LG.Tcm	CD8.CXCL13.LAG3.Tex	CD8.GZMH.GZMA.CD52.Teff	CD8.GZMK.CCL4.CCL5.Teff	CD8.IL7R.CD69.Tm	CD8.ISG.High	CD8.ITGA1.ITGAL.Trm	CD8.TCF7.CD226.Tprog.exh	CD8.VCAM1.IFNG.Tex	CTL.NK	CTL.NK.XCL1.XCL2	IL7R.KLRB1.Tm	Treg	cDC1	cDC2	Complement.RiboHigh	Mast.cell	Microglia	Microglia.ISG.IL10	Microglia.Phagocytosis	Monocyte	Monocyte.ISG	Mphage.Angiogenesis	Mphage.IL1B.CCL3.CCL4	Mphage.ISG.MRC1.LILRB2	Mphage.Lysosome	Mphage.MRC1.LYVE1	pDC	Bcell
SSW-18-16692_A1_M	0.22851	0.0309215	0.0466914	0.15337	0.133581	0.00494743	0.176252	0.179654	0.0970934	0.132962	0.231911	0.144094	0.0593692	0.2718	0.11008	0.485467	0.738095	0.154607	0.0541126	0.502783	0.190476	0.564935	0.247372	0.542672	0.175943	0.391156	0.508349	0.45269	0.237786	0.243661
SSW-19-15481_A1_M_P	0.00632911	0.00316456	0.193038	0.035443	0.417089	0	0.00253165	0.148101	0.00949367	0.396835	0.0177215	0.035443	0.0107595	0.0892405	0.00316456	0.152532	0.571519	0	0.0056962	0.00822785	0.0120253	0.189241	0.000632911	0.103797	0.0594937	0.0056962	0.0829114	0.0316456	0.0620253	0.0721519
SSW-18-22490_A1_L	0.0482124	0.148971	0.0411701	0.00487541	0.0731311	0.0216685	0.0113759	0.0373781	0.00758397	0.138137	0.0146262	0.0503792	0.207476	0.00758397	0	0.859697	0.750271	0.0644637	0.0547129	0.154388	0.100217	0.386782	0.135428	0.454496	0.226436	0.0557963	0.806067	0.21831	0.169014	0.205309
SSW-19-07361_B2_L_P	0.0160796	0.229326	0.17075	0.00918836	0.00153139	0.400077	0.189893	0.0275651	0.0348392	0.0225881	0.020291	0.0390505	0.0654671	0.0183767	0.0141654	0.06317	0.240429	0.00114855	0.280628	0.611026	0.00612557	0.311639	0.00497703	0.00535988	0.911179	0.00612557	0.000382848	0.0417305	0.292113	0.0298622
SSW-19-19183_A2	0.00121803	0.00243605	0.0164434	0.168088	0.00730816	0.00304507	0	0.0499391	0.193057	0.000609013	0	0.00548112	0	0	0	0	0.00304507	0	0.304507	0	0.251523	0.000609013	0	0.00609013	0.295371	0	0	0.168697	0.14799	0.000609013
SSW-19-02982_K2_P	0.0485133	0.0245175	0.0699009	0.0923318	0.0119979	0.00886802	0.0010433	0.0448618	0.0881586	0.0213876	0.0453834	0.0782473	0.0699009	0.00156495	0.0010433	0.057903	0.491914	0.0693792	0.546688	0.0432968	0.398018	0.341158	0.000521648	0.641106	0.85446	0.010433	0.0500782	0.643192	0.0818988	0.00156495

## Sheet: S4D
mIF HALO quantification
Sample	condition	Histology	Pathology Tag	Classified Area (mm²)	Background Area (mm²)	Tissue Area (mm²)	Glass Area (mm²)	Total Cells		CD14+ Cells	CD14+ HLA-DR+ Cells	CD14+ CD206+ Cells	CD14+ CD206+ HLA-DR+ Cells	CD14+ CD206+ HLA-DR- Cells	CD14+ CD206- HLA-DR+ Cells	CD14+ HLA-DR+ PD-L1+ Cells	CD14+ CD206+ HLA-DR+ PD-L1+ Cells	CD14+ CD206+ HLA-DR+ PD-L1- Cells	CD3+ Cells	CD3+ HLA-DR+ Cells	CD3+ HLA-DR- Cells	CD14- HLA-DR+ Cells	CD14- PD-L1+ Cells	CD14- HLA-DR+ PD-L1+ Cells	CD14- HLA-DR+ PD-L1- Cells	CD14- HLA-DR- PD-L1+ Cells	HLA-DR+ Cells	PD-L1+ Cells	CD14+ PD-L1+ Cells	CD14+ CD206- HLA-DR+ PD-L1+ Cells	CD14+ CD206- HLA-DR+ PD-L1- Cells		CD3 to CD14 Ratio	CD3+ /mm2	CD14+ /mm2	CD14+ HLA-DR+ /mm2	CD14+ CD206+ /mm2	CD14+ PD-L1+ /mm2	CD14+ CD206+ HLA-DR+ /mm2	CD14+ CD206+ HLA-DR- /mm2	CD14+ CD206- HLA-DR+ /mm2	CD14+ HLA-DR+ PD-L1+ /mm2	CD14+ CD206+ HLA-DR+ PD-L1+ /mm2	CD14+ CD206+ HLA-DR+ PD-L1- /mm2	CD3+ HLA-DR+ /mm2	CD3+ HLA-DR- /mm2	CD14- HLA-DR+ /mm2	CD14- PD-L1+ /mm2	CD14- HLA-DR+ PD-L1+ /mm2
LB3320	BrM	Lung	2-19-2020 SSW-16-21858 B1_unmixedP4O.tif	0.36014	0.02856	0.32784	0.00375	1215		807	265	742	258	484	7	178	174	84	308	89	219	147	114	111	36	3	412	342	228	4	3		0.38166	939.483	2461.57	808.321	2263.3	695.461	786.969	1476.33	21.3519	542.948	530.747	256.223	271.474	668.009	448.389	347.731	338.58
LB3878	BrM	Colorectal	3-5-2020 SSW-18-28143A1_unmixedP4O.tif	0.30103	0.00649	0.29319	0.00134	1689		1038	301	706	233	473	68	162	127	106	734	119	615	48	28	14	34	14	349	224	196	35	33		0.707129	2503.5	3540.37	1026.64	2407.99	668.508	794.707	1613.29	231.932	552.543	433.166	361.54	405.88	2097.62	163.716	95.5012	47.7506
LB3894	BrM	Leiomyosarcoma	2-19-2020 SSW-19-01453A1_unmixedP4O.tif	0.30782	0.00096	0.30391	0.00294	1403		766	443	458	335	123	108	358	276	59	268	150	118	94	102	66	28	36	537	518	416	82	26		0.349869	881.84	2520.48	1457.67	1507.03	1368.83	1102.3	404.725	355.368	1177.98	908.164	194.136	493.567	388.273	309.302	335.626	217.17
LB3932	BrM	Breast	2-21-2020 SSW-19-03713b1_unmixedP4.tif	0.22436	0.00026	0.22088	0.00322	939		591	280	505	249	256	31	235	209	40	141	57	84	84	64	61	23	3	364	319	255	26	5		0.238579	638.356	2675.66	1267.66	2286.31	1154.47	1127.31	1159	140.348	1063.93	946.215	181.094	258.059	380.297	380.297	289.75	276.168
LB3985	BrM	Melanoma	3-5-2020 SSW-19-08479C7_unmixedP4O.tif	0.27978	0.00531	0.27409	0.00038	2141		1600	755	462	340	122	415	740	330	10	523	279	244	114	177	109	5	68	869	1266	1089	410	5		0.326875	1908.13	5837.5	2754.57	1685.58	3973.15	1240.47	445.109	1514.1	2699.84	1203.98	36.4844	1017.91	890.219	415.922	645.773	397.68
Sample	condition	Histology	Pathology Tag	Classified Area (mm²)	Background Area (mm²)	Tissue Area (mm²)	Glass Area (mm²)	Total Cells		CD14+ Cells	CD14+ HLA-DR+ Cells	CD14+ CD206+ Cells	CD14+ CD206+ HLA-DR+ Cells	CD14+ CD206+ HLA-DR- Cells	CD14+ CD206- HLA-DR+ Cells	CD14+ HLA-DR+ PD-L1+ Cells	CD14+ CD206+ HLA-DR+ PD-L1+ Cells	CD14+ CD206+ HLA-DR+ PD-L1- Cells	CD3+ Cells	CD3+ HLA-DR+ Cells	CD3+ HLA-DR- Cells	CD14- HLA-DR+ Cells	CD14- PD-L1+ Cells	CD14- HLA-DR+ PD-L1+ Cells	CD14- HLA-DR+ PD-L1- Cells	CD14- HLA-DR- PD-L1+ Cells	HLA-DR+ Cells	PD-L1+ Cells	CD14+ PD-L1+ Cells	CD14+ CD206- HLA-DR+ PD-L1+ Cells	CD14+ CD206- HLA-DR+ PD-L1- Cells
LB3899	BrM.ICB	Endometrial	2-26-2020 SSW-19-01624 A1_unmixedP4.tif	0.21283	0.0001	0.20506	0.00767	1149		314	208	115	77	38	131	144	63	14	107	51	56	93	30	27	66	3	301	180	150	81	50		0.340764	521.798	1531.26	1014.34	560.811	731.493	375.5	185.312	638.837	702.233	307.227	68.2727	248.708	273.091	453.526	146.299	131.669
LB3912	BrM.ICB	Renal	3-4-2020 SSW-19-02683A1_unmixedP4O.tif	0.50172	0.04135	0.32636	0.134	2002		182	98	31	19	12	79	90	18	1	108	53	55	720	413	384	336	29	818	513	100	72	7		0.593407	330.923	557.666	300.282	94.9871	306.41	58.2179	36.7692	242.064	275.769	55.1538	3.0641	162.397	168.526	2206.15	1265.47	1176.61
LB3976	BrM.ICB	Lung	2-19-2020 SSW-19-07361B2_unmixedP4O.tif	0.2213	0.00478	0.21539	0.00114	943		356	102	44	22	22	80	95	21	1	11	1	10	28	253	26	2	227	130	477	224	74	6		0.0308989	51.0702	1652.82	473.56	204.281	1039.97	102.14	102.14	371.419	441.06	97.4976	4.64274	4.64274	46.4274	129.997	1174.61	120.711
LB4067	BrM.ICB	Melanoma	2-26-2020 SSW-19-15481A1_unmixedP4.tif	0.30821	0.0003	0.30778	0.00012	1879		800	613	568	488	80	125	514	426	62	307	195	112	237	168	154	83	14	850	702	534	88	37		0.38375	997.466	2599.26	1991.68	1845.47	1735.01	1585.55	259.926	406.134	1670.02	1384.11	201.443	633.569	363.896	770.031	545.844	500.357
LB4071	BrM.ICB	Ovarian	3-4-2020 SSW-19-15769A1_unmixedP4O.tif	0.10184	0	0.10167	0.00017	738		202	183	34	27	7	156	168	24	3	179	113	66	357	224	219	138	5	540	393	169	144	12		0.886139	1760.6	1986.82	1799.94	334.415	1662.24	265.565	68.8502	1534.38	1652.4	236.058	29.5072	1111.44	649.159	3511.36	2203.21	2154.03
[truncated: 6 more columns]
