# Supplementary material for: Immune checkpoint blockade induces distinct alterations in the microenvironments of primary and metastatic brain tumors
Source: J Clin Invest. 2023 Sep 1;133(17):e169314. doi: 10.1172/JCI169314 (PMC10471177; doi:10.1172/JCI169314)
Supplement: Supplemental table 5 [file jci-133-169314-s075.xlsx]

## Sheet: S5A
															CD8+Lymphoid cells	CD8+Lymphoid cells	CD8+Lymphoid cells	CD8+Lymphoid cells	CD8+Lymphoid cells	CD8+Lymphoid cells	CD8+Lymphoid cells	CD8+Lymphoid cells	CD4+Lymphoid cells	CD4+Lymphoid cells	Regulatory lymphoid cells	CD4-CD8-Lymphoid cells	Cytotoxic T cells or NK cells	Cytotoxic T cells or NK cells	Proliferating lymphoid cells	Microglia cells	Microglia cells	Microglia cells	Monocytes	Monocytes	Monocyte-derived macrophages	Monocyte-derived macrophages	Monocyte-derived macrophages	Monocyte-derived macrophages	Monocyte-derived macrophages	Conventional dendritic cells	Conventional dendritic cells	Plasmacytoid dendritic cells	Microglia cells	Proliferating myeloid cells
Sample	CancerType	Cohort	ICB	Age	Sex	ECOG	Stage (initial diagnosis)	Time to brain metastases	OS_AfterBMSurgery	OScensor 0=alive, 1=dead	PFS_AfterBMSurgery	PFScensor	Time of pre-surgical ICB to surgery	Chronic steroids use	CD8-IL7R-CD69-Tm	CD8-ITGA1-ITGAL-Trm	CD8-TCF7-CD226-Tprog.exh	CD8-ISG High	CD8-GZMK-CCL4-CCL5-Teff	CD8-GZMH-GZMA-CD52-Teff	CD8-VCAM1-IFNG-Tex	CD8-CXCL13-LAG3-Tex	CD4-IL7R-CCR7-CD40LG-Tcm	CD4-CXCL13-CTLA4-Tex	Treg	IL7R-KLRB1-Tm	CTL/NK	CTL/NK-XCL1-XCL2	Tcell.Cycling	Microglia	Microglia-ISG-IL10	Microglia-Phagocytosis	Monocyte	Monocyte-ISG	Mphage-ISG-MRC1-LILRB2	Mphage-Angiogenesis	Mphage-MRC1-LYVE1	Mphage-Lysosome	Mphage-IL1B-CCL3-CCL4	cDC2	cDC1	pDC	Complement/RiboHigh	Myeloid.Cycling
LB3899	Endometrial	UCLA	1	71	F	1	3	2175	104	1	59	1	27	0	0	0.00280899	0	0.491573	0.00421348	0.0603933	0.0182584	0.00421348	0	0.00842697	0.110955	0.245787	0.0294944	0.011236	0.0126404	0.00685602	0.324192	0.00783546	0.0254652	0.0195886	0.0146915	0.0920666	0.00391773	0.141038	0.0528893	0.0156709	0.0205681	0	0.216454	0.0587659
LB3912	RCC	UCLA	1	74	F	1	1	9711	302	1	259	1	32	1	0.000394945	0.000394945	0.0035545	0.00138231	0.119076	0.0513428	0.564179	0.000197472	0.000197472	0.0035545	0.0327804	0.0100711	0.157188	0.0331754	0.0225118	0.00651769	0.24581	0.0260708	0.0623836	0.0204842	0.0288641	0.00651769	0.0102421	0.135009	0.0307263	0.0670391	0.00465549	0	0.311918	0.0437616
LB3976	Lung	UCLA	1	70	F	0	1	763	160	1	125	1	19	0	0.00288184	0.0518732	0.00576369	0	0	0.224784	0	0	0.345821	0.00864553	0.092219	0.0115274	0.118156	0.118156	0.0201729	0.157711	0.0237264	0.175157	0.0293091	0.0104676	0.00418702	0.034194	0.0279135	0.0411724	0.0460572	0.0739707	0.0118632	0	0.32589	0.038381
LB4067	Melanoma	UCLA	1	57	F	0	3	1685	1045	0	98	1	22	0	0.00396825	0.289683	0.015873	0.00793651	0	0.0714286	0	0	0.261905	0.126984	0.142857	0	0.0396825	0.00793651	0.031746	0.00936768	0.0210773	0.0866511	0	0.0117096	0.145199	0.119438	0.189696	0.0515222	0.0187354	0.0234192	0.00234192	0	0.248244	0.0725995
LB4071	Ovarian	UCLA	1	57	F	2	3	2734	1065	0	231	1	25	0	0.000680272	0.597959	0.00680272	0.00408163	0	0.0102041	0.00136054	0.00204082	0.0659864	0.0142857	0.0782313	0.00136054	0.00816327	0.12449	0.0843537	0.148713	0.155386	0.00953289	0.00381316	0.0324118	0.0142993	0.188751	0.105815	0.00953289	0.013346	0.099142	0.00571973	0	0.123928	0.0896092
LB4508	Melanoma	UCLA	1	75	M	1	4	513	237	1	211	1	105	1	0.650155	0.00154799	0.00309598	0.00154799	0	0.0681115	0	0.233746	0.00928793	0.00464396	0.00464396	0	0.00464396	0	0.0185759	0.0173913	0.026087	0	0.191304	0.0347826	0.00869565	0.0521739	0.0173913	0.356522	0.0521739	0.173913	0.026087	0	0.00869565	0.0347826
LB4646	Melanoma	UCLA	1	66	F	2	1	2983	307	0	307	0	72	1	0.25	0.00130208	0.00260417	0	0.00130208	0.0351562	0.00390625	0.640625	0.00260417	0.00130208	0	0	0.0195312	0	0.0416667	0.0936357	0.0117045	0.180688	0.012436	0.0160936	0.0219459	0.113387	0.103146	0.063643	0.253841	0.00438917	0.000731529	0	0.0431602	0.0811997
LB4808	Melanoma	UCLA	1	66	M	1	3	1436	128	0	128	0	113	0	0.00831025	0.00692521	0.0817175	0.0166205	0	0.00831025	0	0.434903	0.160665	0.0470914	0.0443213	0	0.0872576	0	0.103878	0.0513919	0.0149893	0.00321199	0.111349	0.226981	0.0428266	0.238758	0.00428266	0.0396146	0.00749465	0.0513919	0.0503212	0.0203426	0.0813704	0.0556745
Post_P23	Melanoma	Feldman	1	62	M	NA	NA	403	271	0	NA	NA	NA	NA	0.0148148	0.0592593	0.0444444	0.0296296	0.0592593	0.0518519	0.214815	0.0666667	0.0518519	0.037037	0.0962963	0.0296296	0.0666667	0.0222222	0.155556	0.0821918	0.136986	0.0547945	0.0547945	0.0136986	0.0136986	0.109589	0.0684932	0.0136986	0.0136986	0.150685	0.0273973	0.0547945	0.0547945	0.150685
Breast-1	Breast	Werb	0	75	F	NA	NA	942	201	0	83	1	NA	NA	0.037037	0	0.111111	0	0	0	0.037037	0	0.333333	0	0.037037	0	0.222222	0.111111	0.111111	0.0148064	0.130979	0.0421412	0.0763098	0.151481	0.00455581	0.0307517	0.0182232	0.236902	0.0284738	0.14123	0.0159453	0.00569476	0.0990888	0.00341686
Breast-2	Breast	Werb	0	38	F	NA	NA	790.4	154	0	154	0	NA	NA	0	0	0	0	0.142857	0	0	0	0	0	0.142857	0	0.714286	0	0	0.16537	0.118677	0.0486381	0.128405	0	0.00389105	0.0661479	0	0.036965	0.0311284	0.0136187	0	0	0.342412	0.0447471
Colorectal	Colorectal	Werb	0	46	F	NA	NA	456	201	0	201	0	NA	NA	0.153101	0.0174419	0.00387597	0	0.0155039	0.238372	0.00968992	0.00193798	0.176357	0.00193798	0.0600775	0.0503876	0.0562016	0.213178	0.00193798	0.0285714	0	0.514286	0.0571429	0	0	0.342857	0.0285714	0	0	0.0285714	0	0	0	0
LB3855	Endometrial	UCLA	0	63	F	2	3	1816	1294	0	1294	0	NA	NA	0	0.00757576	0	0.00757576	0.0151515	0.0151515	0.00757576	0.00757576	0.00757576	0.00757576	0.030303	0	0.030303	0.818182	0.0454545	0.0942779	0.288283	0.00653951	0.0141689	0.0185286	0.00108992	0.216894	0.00108992	0.0190736	0.0621253	0.0441417	0	0	0.0479564	0.185831
LB3858	Breast	UCLA	0	55	F	0	2	6044	1281	0	271	1	NA	NA	0	0.142857	0.0714286	0	0	0	0.0714286	0	0.428571	0	0	0	0.285714	0	0	0	0.04	0	0.08	0	0	0.04	0	0.04	0.04	0	0	0	0.6	0.16
LB3878	Colorectal	UCLA	0	63	M	0	4	1244	636	1	621	1	NA	NA	0	0	0.0175439	0	0.0350877	0.0175439	0.0877193	0	0	0	0	0.0175439	0.631579	0.175439	0.0175439	0.231221	0.0586854	0.00704225	0.138498	0.00586854	0	0.0774648	0.00352113	0.0410798	0.255869	0.0199531	0	0	0.130282	0.0305164
LB3894	Uterine	UCLA	0	58	F	1	4	868	150	1	150	1	NA	NA	0.0013289	0.000664452	0.00398671	0.0232558	0.155482	0.0212625	0.323588	0	0.00332226	0.0126246	0.272425	0.100997	0.0365449	0.0358804	0.00863787	0.0422164	0.0923483	0.118294	0.0193492	0.00703606	0.00615655	0.0281442	0.403694	0.0386983	0.0180299	0.0791557	0.00263852	0	0.0831135	0.0611258
LB3955	Endometrial	UCLA	0	60	F	1	4	805	91	1	33	1	NA	NA	0	0.0555556	0.0277778	0	0	0.194444	0	0	0.194444	0	0.0277778	0.0555556	0.138889	0	0.305556	0.322034	0.00635593	0.0487288	0.0402542	0.0254237	0.0105932	0.0105932	0.00211864	0.0169492	0.116525	0.0254237	0.0402542	0	0.292373	0.0423729
LB3985	Melanoma	UCLA	0	61	M	1	1	3154	588	1	230	1	NA	NA	0.00383142	0.448276	0.00766284	0	0.00383142	0.0191571	0	0.0191571	0.295019	0.0306513	0.0766284	0.0114943	0.0651341	0	0.0191571	0.0340136	0.0136054	0.0442177	0.0272109	0.0306122	0.0204082	0.0238095	0.227891	0.0204082	0.14966	0.0816327	0.0646259	0	0.231293	0.0306122
LB4022	Gastric	UCLA	0	77	F	0	4	512	414	1	82	1	NA	NA	0	0.173913	0.0434783	0	0	0.0869565	0.0434783	0	0.304348	0	0.0434783	0	0.0869565	0	0.217391	0	0	0.0347826	0.0782609	0.0521739	0.0434783	0.0347826	0.00869565	0.0173913	0.330435	0.0347826	0.0782609	0	0.243478	0.0434783
LB4104	Adenoid.cystic	UCLA	0	38	F	1	3	3483	244	1	237	1	NA	NA	0	0.608696	0	0	0	0.0869565	0	0	0.0869565	0	0.0869565	0	0.0869565	0	0.0434783	0.174797	0.00406504	0.184959	0.0162602	0	0.0142276	0.0182927	0.26626	0.0264228	0.0325203	0.0528455	0	0	0.203252	0.00609756
Lung-2	Lung	Werb	0	57	F	NA	NA	0	46	1	46	1	NA	NA	0.0523256	0.00872093	0	0.00290698	0.0348837	0.101744	0.0174419	0.0348837	0.0319767	0.0116279	0.456395	0.0348837	0.101744	0.104651	0.00581395	0.0285714	0.0285714	0.242857	0.0142857	0.0142857	0.0142857	0.214286	0.0142857	0.0285714	0	0.114286	0	0	0.128571	0.157143
Lung-3	Lung	Werb	0	62	F	NA	NA	0	159	0	159	0	NA	NA	0.036052	0.0836288	0.0611702	0.03487	0.0375296	0.0375296	0.1776	0.0608747	0.114066	0.0390071	0.22104	0.0218676	0.0561466	0.0159574	0.00265957	0.0129032	0	0.0387097	0.245161	0.0516129	0.0709677	0.0129032	0.0193548	0.0451613	0.0129032	0.303226	0.0709677	0.0258065	0.00645161	0.083871
Melan-1	Melanoma	Werb	0	42	F	NA	NA	0	818	0	219	1	NA	NA	0.015	0.01	0.185	0.005	0	0.005	0.03	0.25	0.12	0.04	0.055	0	0.03	0	0.255	0	0.0328185	0.003861	0.138996	0.100386	0.252896	0.0328185	0.0212355	0.0250965	0.0675676	0.196911	0.0849421	0.023166	0.00579151	0.0135135
Melan-3	Melanoma	Werb	0	68	F	NA	NA	0	510	0	510	0	NA	NA	0	0	0	0	0	0	0.015625	0.046875	0.015625	0	0	0	0	0	0.921875	0	0.502793	0.00558659	0.00558659	0.145251	0.0111732	0	0	0.027933	0.00558659	0.027933	0.0782123	0.0111732	0.0782123	0.100559
Met5109	Melanoma	UCLA	0	42	M	0	1	1778	27	1	27	1	NA	NA	0	0.217391	0	0	0	0.0434783	0	0	0.282609	0	0.0652174	0	0.0434783	0.26087	0.0869565	0.0101302	0.00144718	0.0260492	0.00868307	0.00144718	0.00289436	0.749638	0.0332851	0.0506512	0.00434153	0.0115774	0.00144718	0	0.0217077	0.0767004
Ovarian-2	Ovarian	Werb	0	42	F	NA	NA	668.8	357	0	167	1	NA	NA	0.0716981	0.0377358	0.0150943	0.166038	0.00377358	0.0264151	0.0735849	0.0113208	0.0660377	0.150943	0.232075	0.0660377	0.0584906	0.0188679	0.00188679	0	0.16	0	0	0.04	0.04	0.04	0	0	0.28	0.16	0.12	0	0.08	0.08
Unknown Carc.	Unknown	Werb	0	69	F	NA	NA	0	730	0	268	1	NA	NA	0	0	0	0	0	0	0	0	0	0	0	0	0	0	1	0	0	0.0311203	0.00207469	0.00622407	0.221992	0.346473	0.114108	0.1639	0.00207469	0.0124481	0.0850622	0.00207469	0.00207469	0.0103734

## Sheet: S5B
									Fraction among all lymphoid cells	Fraction among all lymphoid cells	Fraction among all lymphoid cells	Fraction among all lymphoid cells	Fraction among all lymphoid cells	Fraction among all lymphoid cells	Fraction among all lymphoid cells	Fraction among all lymphoid cells	Fraction among all lymphoid cells	Fraction among all lymphoid cells	Fraction among all lymphoid cells	Fraction among all lymphoid cells	Fraction among all lymphoid cells	Fraction among all lymphoid cells	Fraction among all lymphoid cells	Fraction among all myeloid cells	Fraction among all myeloid cells	Fraction among all myeloid cells	Fraction among all myeloid cells	Fraction among all myeloid cells	Fraction among all myeloid cells	Fraction among all myeloid cells	Fraction among all myeloid cells	Fraction among all myeloid cells	Fraction among all myeloid cells	Fraction among all myeloid cells	Fraction among all myeloid cells	Fraction among all myeloid cells	Fraction among all myeloid cells	Fraction among all myeloid cells
ID	Age	Sex	ICI	IDH_status	MGMT	Number of recurrences	OS (days)	Status 0=alive, 1=dead	CD8-Tm	CD8-Trm.ex	CD8-Tprog.ex	CD8-Tem	CD8-Tearly.act.2	CD8-Tearly.act.1	CD8-Tinter.ex	CD8-Tterm.ex	CD4-Tcm	CD4-Tex	Treg	CD4-CD8-Tm	CTL/NK	CTL/NK-XCL	Tcell.Cycling	Microglia	Microglia-ISG	Microglia-Phagocytosis	Monocyte	Monocyte-ISG	MDSC-ISG	Mphage-Angiogenesis	Mphage-MRC1-LYVE1	Mphage-Lysosome	Mphage-IL1B-CCL	cDC2	cDC1	pDC	Complement/RiboHigh	Myeloid.Cycling
LB3018	59	F	0	WT	Un	3	133	1	0.102273	0.488636	0.0227273	0.0113636	0	0	0.0113636	0	0.204545	0.0113636	0	0	0.125	0.0227273	0	0.128834	0.00204499	0.0777096	0.0449898	0	0.00408998	0.0122699	0.0122699	0.00817996	0.609407	0.0245399	0	0.00204499	0.0695297	0.00408998
LB3871	42	F	0	WT	Un	1	232	1	0.00367647	0	0.00735294	0.297794	0.0477941	0.00367647	0.0735294	0	0	0.0110294	0.117647	0.0330882	0.0698529	0.272059	0.0625	0.0046281	0.536364	0.00512397	0.000165289	0.00363636	0.000991736	0.0228099	0.000495868	0.0221488	0.0476033	0.0153719	0.00115702	0	0.26	0.0795041
LB3958	33	M	0	Mut	Meth	1	161	0	0.0181818	0.266667	0.109091	0.00606061	0.00606061	0.0181818	0.0424242	0.0181818	0.187879	0	0.030303	0.0121212	0.2	0.0606061	0.0242424	0.221959	0.0126382	0.021327	0.0489731	0	0	0.028436	0.272512	0.00868878	0.182464	0.0545024	0.000789889	0.00157978	0.115324	0.0308057
LB3964	43	F	0	Mut	Un	3	181	0	0.0601852	0.185185	0.0416667	0.00925926	0	0.0740741	0.0416667	0.00925926	0.212963	0.00925926	0.037037	0	0.0277778	0.236111	0.0555556	0.0343643	0.0171821	0.0721649	0.0790378	0.0343643	0.0412371	0.0790378	0.0274914	0.0412371	0.158076	0.168385	0.0687285	0	0.137457	0.0412371
LB4015	51	M	0	WT	Meth	1	427	1	0.0588235	0.411765	0	0	0.0294118	0.117647	0.0882353	0	0.176471	0	0.0294118	0.0882353	0	0	0	0.0714286	0.0238095	0.220238	0.0238095	0.00595238	0	0.220238	0.0595238	0.0416667	0.0297619	0.0178571	0	0	0.10119	0.184524
LB4059	58	M	0	WT	Un	1	436	1	0.0194805	0.376623	0.0714286	0.0194805	0	0.0194805	0.0584416	0.012987	0.181818	0	0.025974	0	0.0909091	0.038961	0.0844156	0.168413	0.00465658	0.0756694	0.0395809	0.00116414	0.00659682	0.0752813	0.203725	0.242918	0.00853706	0.048118	0.00620877	0.00116414	0.0989523	0.0190144
LB4101	50	F	0	WT	Un	2	113	1	0.105882	0	0.0117647	0	0.0117647	0	0.0235294	0.305882	0.117647	0	0	0	0.423529	0	0	0.657329	0.00959325	0.014198	0.0191865	0.00191865	0	0.182655	0.00613968	0.00997698	0.0168841	0.00652341	0	0	0.0491174	0.0264774
LB4102	23	M	0	Mut	Un	1	509	0	0.0534188	0.034188	0.0128205	0.0235043	0.0555556	0.0811966	0.151709	0.220085	0.0897436	0.0106838	0.025641	0.0299145	0.0405983	0.0897436	0.0811966	0.0501119	0.0322148	0.295749	0.00581655	0.174944	0.000894855	0.0519016	0.00671141	0.0210291	0.0111857	0.114989	0.0143177	0.00134228	0.166443	0.052349
LB4130	52	F	0	WT	Meth	3	115	1	0	0	0	0	0.153846	0.0769231	0	0.0769231	0.0769231	0	0.307692	0.0769231	0	0.0769231	0.153846	0.0318182	0.00454545	0.00909091	0.0636364	0.0227273	0	0.540909	0	0.0181818	0.0318182	0.0636364	0.0136364	0	0.05	0.15
LB4143	65	F	0	WT	Meth	1	98	0	0.150794	0.0793651	0	0.0238095	0.047619	0.031746	0.047619	0.119048	0.150794	0.015873	0.0873016	0.0714286	0.0714286	0.047619	0.0555556	0.0151099	0.00412088	0.00961538	0.107143	0.0357143	0.00412088	0.31456	0.0192308	0.0480769	0.0178571	0.174451	0.0192308	0.021978	0.0480769	0.160714
LB4177	32	F	0	Mut	Un	1	49	0	0.1	0.07	0.01	0.01	0.04	0.02	0.09	0.23	0.1	0.01	0.03	0.02	0.1	0.08	0.09	0.344389	0.00608071	0.140409	0.00939746	0.037037	0.000552792	0.0840243	0.042565	0.00718629	0.0226645	0.00773908	0	0	0.218905	0.0790492
LB3667	65	M	1	WT	Meth	2	230	1	0.0295931	0.307028	0.0160296	0.0505549	0.00123305	0.02836	0.0308261	0.00493218	0.318126	0.00739827	0.0308261	0.00246609	0.0443896	0.054254	0.0739827	0.592489	0.00119856	0.0509389	0.00579305	0.00019976	0.000998801	0.0113863	0.0105873	0.00239712	0.0019976	0.150619	0.0029964	0.00239712	0.107671	0.05833
LB3853	56	M	1	WT	Meth	1	129	1	0.0330579	0	0.00826446	0	0.173554	0	0.0661157	0	0.0247934	0.00826446	0.123967	0.140496	0.190083	0.198347	0.0330579	0.0040858	0.0173647	0.00136193	0.0180456	0	0.000680967	0.0122574	0.00340483	0.0163432	0.878107	0.0149813	0.00510725	0.00102145	0.019748	0.00749064
LB3864	62	M	1	WT	Un	2	216	1	0.00958466	0	0.0223642	0.00958466	0.392971	0.0159744	0.146965	0	0.00638978	0.00638978	0.121406	0.0798722	0.00958466	0.13099	0.0479233	0.0330379	0.0193392	0.0149073	0.00765512	0.000402901	0.00564061	0.0459307	0.00604351	0.638195	0.093473	0.0157131	0.0012087	0.0020145	0.0882353	0.0282031
LB3869	30	F	1	WT	Un	5	122	1	0.0258621	0	0	0.0431034	0.103448	0.0775862	0.112069	0.0344828	0.0172414	0	0.224138	0.146552	0.0431034	0.103448	0.0689655	0.0422535	0.0201207	0.0462777	0.028169	0.00402414	0	0.428571	0.0181087	0.0905433	0.0140845	0.0321932	0	0	0.0663984	0.209256
LB3872	57	F	1	WT	Meth	1	418	1	0.015949	0.00318979	0.0382775	0.0877193	0.0398724	0.00478469	0.0478469	0.00478469	0.0271132	0.137161	0.315789	0.076555	0.0191388	0.0271132	0.154705	0.0032753	0.71074	0.00206861	0.00344768	0.00396483	0.00155146	0.00086192	0.000344768	0.00844682	0.0155146	0.047578	0.00551629	0.00172384	0.156697	0.0382693
LB3914	49	F	1	WT	Un	2	251	1	0.183893	0.00402685	0.0120805	0.00134228	0.0510067	0.0295302	0.0563758	0.511409	0.052349	0.00536913	0.0295302	0.00939597	0.0228188	0.0228188	0.00805369	0.377735	0.00190295	0.0247383	0.0209324	0.0218839	0.000951475	0.0865842	0.0313987	0.0999049	0.0142721	0.168411	0.0161751	0.0038059	0.113225	0.018078
LB3944	65	F	1	WT	Un	2	274	1	0.0225989	0.039548	0.0489642	0.0131827	0.163842	0.0527307	0.276836	0.0338983	0.0376648	0.079096	0.109228	0.0564972	0.00753296	0.0376648	0.0207156	0.0274262	0.0400844	0.0337553	0.0611814	0.00421941	0.0464135	0.200422	0.0189873	0.162447	0.0274262	0.14346	0.0105485	0	0.147679	0.0759494
LB4003	54	M	1	WT	Un	1	522	0	0	0.14218	0.0853081	0.00947867	0.0379147	0.151659	0.180095	0	0.0473934	0.0521327	0.14218	0	0.0473934	0.0189573	0.0853081	0.0660091	0.0060698	0.289833	0.0091047	0.0030349	0.0060698	0.116085	0.22003	0.0242792	0.0182094	0.060698	0.00531108	0.00151745	0.102428	0.0713202
LB4006	63	M	1	WT	Un	1	409	0	0.028481	0.123418	0.0474684	0.00316456	0.00632911	0.487342	0.00632911	0.00949367	0.110759	0.0253165	0.0189873	0	0.0759494	0.0126582	0.0443038	0.0506329	0	0.181435	0.0590717	0.00843882	0.0337553	0.0421941	0.0506329	0.021097	0.320675	0.021097	0.101266	0	0.092827	0.0168776
LB4024	61	M	1	WT	Un	3	83	1	0.0384615	0.230769	0.115385	0	0.0384615	0	0	0.0769231	0.269231	0.0384615	0	0	0.115385	0.0769231	0	0.138365	0	0.0566038	0.144654	0.0125786	0	0.163522	0.238994	0.0503145	0.0440252	0.0377358	0	0	0.0628931	0.0503145
LB4025	21	M	1	Mut	Meth	7	593	0	0.0393701	0.171654	0.330709	0.00551181	0.000787402	0.0330709	0.0188976	0.0291339	0.122047	0.0228346	0.0551181	0.00787402	0.0952756	0.015748	0.0519685	0.0144312	0	0.00509338	0.024618	0.00339559	0.719015	0.00424448	0.000848896	0.0220713	0	0.0135823	0.156197	0.0263158	0.00594228	0.00424448
LB4075	43	M	1	WT	Meth	1	489	0	0.00392157	0.266667	0.0392157	0.0117647	0.00784314	0.129412	0.0352941	0	0.168627	0.0156863	0.113725	0.0117647	0.027451	0.0666667	0.101961	0.0468531	0.000699301	0.2	0.0041958	0.000699301	0.00244755	0.137762	0.395105	0.0101399	0.0020979	0.0251748	0.000699301	0.000699301	0.0513986	0.122028
LB4112	54	M	1	WT	Un	2	392	0	0.041841	0.0041841	0.0083682	0.041841	0.0083682	0.0209205	0.125523	0.284519	0.0376569	0.0041841	0.104603	0.0083682	0.083682	0.0083682	0.217573	0.0302466	0.00186133	0.00372266	0.016752	0.855747	0	0.002792	0.000930665	0.00186133	0.000930665	0.00651466	0.00232666	0.000465333	0.0423453	0.033504
LB4117	40	F	1	WT	Un	3	125	1	0.196078	0	0	0	0.0392157	0.0392157	0.0588235	0.176471	0.117647	0.0588235	0.0196078	0	0.254902	0.0196078	0.0196078	0.730159	0	0.00846561	0.0243386	0	0	0.0010582	0.0010582	0.0010582	0.00846561	0.0021164	0	0	0.222222	0.0010582

## Sheet: S5C
Gene	p_val	avg_log2FC	pct.1	pct.2	p_val_adj	cluster	gene	DeltaPerLogFC
CXCL131	0	4.15905	0.702	0.129	0	CD4-CXCL13-CTLA4-Tex	CXCL13	2.38313
NR3C11	5.85126e-210	1.74599	0.716	0.289	1.49745e-205	CD4-CXCL13-CTLA4-Tex	NR3C1	0.745537
FKBP54	2.00996e-143	1.38784	0.808	0.409	5.14389e-139	CD4-CXCL13-CTLA4-Tex	FKBP5	0.553747
CD40LG1	8.32254e-150	1.45245	0.437	0.069	2.1299e-145	CD4-CXCL13-CTLA4-Tex	CD40LG	0.534502
RBPJ1	2.18564e-121	1.28032	0.764	0.38	5.59349e-117	CD4-CXCL13-CTLA4-Tex	RBPJ	0.491643
IL6ST3	6.23392e-102	1.27215	0.602	0.246	1.59538e-97	CD4-CXCL13-CTLA4-Tex	IL6ST	0.452887
TNFRSF18	2.16284e-90	1.09527	0.534	0.167	5.53515e-86	CD4-CXCL13-CTLA4-Tex	TNFRSF18	0.401964
HMGB2	2.09692e-104	1.16798	0.859	0.539	5.36643e-100	CD4-CXCL13-CTLA4-Tex	HMGB2	0.373752
CTLA41	1.34321e-69	1.06605	0.597	0.258	3.43755e-65	CD4-CXCL13-CTLA4-Tex	CTLA4	0.361391
IL7R4	1.53755e-74	0.817331	0.752	0.374	3.93491e-70	CD4-CXCL13-CTLA4-Tex	IL7R	0.308951
ARID5B1	1.24969e-72	0.941145	0.76	0.435	3.1982e-68	CD4-CXCL13-CTLA4-Tex	ARID5B	0.305872
TNFRSF4	5.66639e-85	0.901742	0.466	0.129	1.45014e-80	CD4-CXCL13-CTLA4-Tex	TNFRSF4	0.303887
BATF	1.90996e-62	0.917881	0.641	0.312	4.88796e-58	CD4-CXCL13-CTLA4-Tex	BATF	0.301983
SAP30	3.09962e-93	1.22637	0.357	0.123	7.93254e-89	CD4-CXCL13-CTLA4-Tex	SAP30	0.28697
RNF19A2	2.49656e-60	0.887836	0.728	0.423	6.38918e-56	CD4-CXCL13-CTLA4-Tex	RNF19A	0.27079
KLRB11	5.35228e-46	0.982886	0.49	0.221	1.36976e-41	CD4-CXCL13-CTLA4-Tex	KLRB1	0.264396
MAF3	3.43501e-56	1.04346	0.434	0.183	8.79088e-52	CD4-CXCL13-CTLA4-Tex	MAF	0.261909
MT2A1	1.02449e-63	1.25215	0.793	0.586	2.62188e-59	CD4-CXCL13-CTLA4-Tex	MT2A	0.259195
SNX91	1.23443e-67	0.969938	0.435	0.18	3.15916e-63	CD4-CXCL13-CTLA4-Tex	SNX9	0.247334
TMEM173	2.88974e-59	0.909521	0.52	0.251	7.39543e-55	CD4-CXCL13-CTLA4-Tex	TMEM173	0.244661
GPR1713	1.50061e-51	0.891064	0.495	0.223	3.84036e-47	CD4-CXCL13-CTLA4-Tex	GPR171	0.242369
NAP1L42	1.43122e-63	0.927818	0.636	0.376	3.66278e-59	CD4-CXCL13-CTLA4-Tex	NAP1L4	0.241233
CD41	1.86917e-64	0.883968	0.403	0.133	4.78359e-60	CD4-CXCL13-CTLA4-Tex	CD4	0.238671
NUDT16	4.39532e-83	0.984418	0.347	0.108	1.12485e-78	CD4-CXCL13-CTLA4-Tex	NUDT16	0.235276
SPOCK22	7.02563e-52	0.801289	0.682	0.393	1.798e-47	CD4-CXCL13-CTLA4-Tex	SPOCK2	0.231572
TXNIP5	1.21738e-69	0.912336	0.917	0.664	3.11551e-65	CD4-CXCL13-CTLA4-Tex	TXNIP	0.230821
EPSTI12	3.16068e-53	0.856631	0.507	0.238	8.08882e-49	CD4-CXCL13-CTLA4-Tex	EPSTI1	0.230434
FBXO32	7.0214e-71	1.0836	0.328	0.117	1.79692e-66	CD4-CXCL13-CTLA4-Tex	FBXO32	0.22864
CH25H	4.88225e-55	1.07285	0.281	0.075	1.24947e-50	CD4-CXCL13-CTLA4-Tex	CH25H	0.221007
DUSP43	9.75793e-54	0.840689	0.794	0.532	2.49725e-49	CD4-CXCL13-CTLA4-Tex	DUSP4	0.22026
NFKBIA4	8.45968e-55	0.796327	0.854	0.586	2.165e-50	CD4-CXCL13-CTLA4-Tex	NFKBIA	0.213416
ITM2A2	5.84202e-49	0.77255	0.709	0.433	1.49509e-44	CD4-CXCL13-CTLA4-Tex	ITM2A	0.213224
ICOS	2.92921e-42	0.795479	0.526	0.264	7.49642e-38	CD4-CXCL13-CTLA4-Tex	ICOS	0.208415
PLIN2	1.5357e-41	0.947735	0.543	0.331	3.93015e-37	CD4-CXCL13-CTLA4-Tex	PLIN2	0.20092
CREG1	1.07529e-64	0.872556	0.337	0.113	2.75189e-60	CD4-CXCL13-CTLA4-Tex	CREG1	0.195453
BTLA	7.93705e-87	0.855047	0.265	0.038	2.03125e-82	CD4-CXCL13-CTLA4-Tex	BTLA	0.194096
TRAT12	7.46856e-43	0.745769	0.517	0.257	1.91135e-38	CD4-CXCL13-CTLA4-Tex	TRAT1	0.1939
LIMS1	6.08421e-49	0.791532	0.536	0.292	1.55707e-44	CD4-CXCL13-CTLA4-Tex	LIMS1	0.193134
TSHZ2	2.38091e-55	0.87717	0.301	0.081	6.09323e-51	CD4-CXCL13-CTLA4-Tex	TSHZ2	0.192977
RORA2	4.31333e-38	0.767225	0.49	0.252	1.10387e-33	CD4-CXCL13-CTLA4-Tex	RORA	0.182599
IGLC31	1.43206e-36	0.842686	0.361	0.145	3.66493e-32	CD4-CXCL13-CTLA4-Tex	IGLC3	0.18202
ICA1	2.69598e-61	0.965785	0.276	0.089	6.89954e-57	CD4-CXCL13-CTLA4-Tex	ICA1	0.180602
SLA3	3.44601e-38	0.731865	0.685	0.445	8.81902e-34	CD4-CXCL13-CTLA4-Tex	SLA	0.175648
CYTIP3	4.46257e-46	0.705674	0.801	0.561	1.14206e-41	CD4-CXCL13-CTLA4-Tex	CYTIP	0.169362
YWHAQ	7.44354e-46	0.753961	0.626	0.407	1.90495e-41	CD4-CXCL13-CTLA4-Tex	YWHAQ	0.165117
TNFSF8	5.95102e-52	0.769422	0.303	0.093	1.52299e-47	CD4-CXCL13-CTLA4-Tex	TNFSF8	0.161579
CHN1	5.35089e-51	0.8567	0.257	0.072	1.3694e-46	CD4-CXCL13-CTLA4-Tex	CHN1	0.158489
IFITM23	1.50724e-39	0.661992	0.799	0.56	3.85733e-35	CD4-CXCL13-CTLA4-Tex	IFITM2	0.158216
MTHFD21	4.05252e-41	0.743103	0.481	0.27	1.03712e-36	CD4-CXCL13-CTLA4-Tex	MTHFD2	0.156795
SAMSN12	6.40498e-34	0.683862	0.707	0.484	1.63916e-29	CD4-CXCL13-CTLA4-Tex	SAMSN1	0.152501
ALOX5AP2	4.50217e-32	0.624915	0.653	0.413	1.15219e-27	CD4-CXCL13-CTLA4-Tex	ALOX5AP	0.14998
GNB2L12	1.75544e-26	0.774513	0.369	0.179	4.49252e-22	CD4-CXCL13-CTLA4-Tex	GNB2L1	0.147157
PIK3IP12	1.33621e-32	0.612395	0.651	0.414	3.41962e-28	CD4-CXCL13-CTLA4-Tex	PIK3IP1	0.145138
COTL12	3.08531e-36	0.615503	0.724	0.492	7.89593e-32	CD4-CXCL13-CTLA4-Tex	COTL1	0.142797
SRGN1	4.61574e-112	1.06633	0.973	0.84	1.18126e-107	CD4-CXCL13-CTLA4-Tex	SRGN	0.141821
TANK	5.32324e-33	0.66462	0.563	0.353	1.36232e-28	CD4-CXCL13-CTLA4-Tex	TANK	0.13957
IFI162	9.67653e-36	0.561399	0.764	0.52	2.47642e-31	CD4-CXCL13-CTLA4-Tex	IFI16	0.136981
PTPN1	2.53517e-38	0.672769	0.446	0.244	6.48801e-34	CD4-CXCL13-CTLA4-Tex	PTPN1	0.135899
TNFAIP83	2.0321e-33	0.637755	0.474	0.264	5.20054e-29	CD4-CXCL13-CTLA4-Tex	TNFAIP8	0.133928
SHFM1	5.09028e-36	0.759755	0.267	0.093	1.30271e-31	CD4-CXCL13-CTLA4-Tex	SHFM1	0.132197
ELF12	3.12703e-36	0.605808	0.786	0.569	8.00269e-32	CD4-CXCL13-CTLA4-Tex	ELF1	0.13146
FAM107B3	3.38137e-31	0.676985	0.498	0.306	8.65361e-27	CD4-CXCL13-CTLA4-Tex	FAM107B	0.129981
RGCC4	5.32753e-26	0.599175	0.597	0.382	1.36342e-21	CD4-CXCL13-CTLA4-Tex	RGCC	0.128823
PDCD12	5.65221e-32	0.543637	0.473	0.243	1.44651e-27	CD4-CXCL13-CTLA4-Tex	PDCD1	0.125036
CEBPB2	1.25115e-28	0.768897	0.452	0.29	3.20196e-24	CD4-CXCL13-CTLA4-Tex	CEBPB	0.124561
ETS14	3.42288e-30	0.539176	0.702	0.473	8.75982e-26	CD4-CXCL13-CTLA4-Tex	ETS1	0.123471
TARSL2	2.53595e-36	0.65998	0.328	0.141	6.48999e-32	CD4-CXCL13-CTLA4-Tex	TARSL2	0.123416
CCDC61	8.84777e-40	0.655937	0.337	0.149	2.26432e-35	CD4-CXCL13-CTLA4-Tex	CCDC6	0.123316
RIPK2	6.53364e-52	0.779669	0.265	0.107	1.67209e-47	CD4-CXCL13-CTLA4-Tex	RIPK2	0.123188
SMCO4	5.91825e-61	0.677056	0.25	0.072	1.5146e-56	CD4-CXCL13-CTLA4-Tex	SMCO4	0.120516
TNFRSF252	1.92468e-39	0.59257	0.318	0.116	4.92564e-35	CD4-CXCL13-CTLA4-Tex	TNFRSF25	0.119699
CORO1B	1.42336e-30	0.651708	0.514	0.332	3.64266e-26	CD4-CXCL13-CTLA4-Tex	CORO1B	0.118611
SMAP23	6.01452e-28	0.547325	0.641	0.425	1.53924e-23	CD4-CXCL13-CTLA4-Tex	SMAP2	0.118222
FYB	2.08794e-25	0.747049	0.276	0.118	5.34345e-21	CD4-CXCL13-CTLA4-Tex	FYB	0.118034
IQGAP12	6.71809e-28	0.614679	0.6	0.409	1.71929e-23	CD4-CXCL13-CTLA4-Tex	IQGAP1	0.117404
IGKC3	5.09372e-31	0.511364	0.464	0.238	1.30359e-26	CD4-CXCL13-CTLA4-Tex	IGKC	0.115568
S100A111	1.93628e-31	0.601836	0.799	0.608	4.95533e-27	CD4-CXCL13-CTLA4-Tex	S100A11	0.114951
BIRC33	7.59356e-27	0.512811	0.6	0.376	1.94334e-22	CD4-CXCL13-CTLA4-Tex	BIRC3	0.11487
GSPT14	2.38637e-29	0.649586	0.488	0.312	6.1072e-25	CD4-CXCL13-CTLA4-Tex	GSPT1	0.114327
BTG31	3.21487e-28	0.67561	0.512	0.347	8.22751e-24	CD4-CXCL13-CTLA4-Tex	BTG3	0.111476
PIM2	6.53331e-24	0.627555	0.403	0.227	1.672e-19	CD4-CXCL13-CTLA4-Tex	PIM2	0.11045
TCEB2	5.00169e-24	0.648739	0.294	0.131	1.28003e-19	CD4-CXCL13-CTLA4-Tex	TCEB2	0.105744
SMARCA21	4.51643e-27	0.673249	0.395	0.239	1.15585e-22	CD4-CXCL13-CTLA4-Tex	SMARCA2	0.105027
CCDC50	2.14556e-39	0.617372	0.284	0.118	5.49093e-35	CD4-CXCL13-CTLA4-Tex	CCDC50	0.102484
ELMO1	2.5123e-30	0.577114	0.33	0.155	6.42948e-26	CD4-CXCL13-CTLA4-Tex	ELMO1	0.100995
CD64	1.4691e-25	0.504558	0.423	0.227	3.75971e-21	CD4-CXCL13-CTLA4-Tex	CD6	0.0988934
CD22	2.91774e-35	0.448824	0.893	0.675	7.46707e-31	CD4-CXCL13-CTLA4-Tex	CD2	0.0978437
EMB4	1.44522e-22	0.482868	0.565	0.365	3.69861e-18	CD4-CXCL13-CTLA4-Tex	EMB	0.0965736
RHOH1	2.95627e-22	0.465658	0.616	0.414	7.5657e-18	CD4-CXCL13-CTLA4-Tex	RHOH	0.0940629
TYMP2	1.70808e-23	0.472662	0.483	0.285	4.37131e-19	CD4-CXCL13-CTLA4-Tex	TYMP	0.0935871
LBH2	1.86835e-21	0.545835	0.556	0.385	4.78147e-17	CD4-CXCL13-CTLA4-Tex	LBH	0.0933377
RILPL2	7.42811e-23	0.524516	0.459	0.286	1.901e-18	CD4-CXCL13-CTLA4-Tex	RILPL2	0.0907413
NBN	5.52059e-34	0.606178	0.299	0.15	1.41283e-29	CD4-CXCL13-CTLA4-Tex	NBN	0.0903206
TMEM243	3.39408e-25	0.524929	0.42	0.248	8.68614e-21	CD4-CXCL13-CTLA4-Tex	TMEM243	0.0902878
BTG15	1.27034e-41	0.591861	0.954	0.802	3.25107e-37	CD4-CXCL13-CTLA4-Tex	BTG1	0.0899629
SLAIN2	1.88222e-34	0.623627	0.291	0.147	4.81699e-30	CD4-CXCL13-CTLA4-Tex	SLAIN2	0.0898023
LAPTM5	1.56649e-27	0.540046	0.838	0.673	4.00897e-23	CD4-CXCL13-CTLA4-Tex	LAPTM5	0.0891076
USMG5	1.89186e-23	0.590038	0.255	0.105	4.84164e-19	CD4-CXCL13-CTLA4-Tex	USMG5	0.0885057
MIS18BP11	2.19664e-23	0.561875	0.396	0.239	5.62163e-19	CD4-CXCL13-CTLA4-Tex	MIS18BP1	0.0882144
PNRC14	1.34254e-23	0.431856	0.764	0.569	3.43583e-19	CD4-CXCL13-CTLA4-Tex	PNRC1	0.0842119
STK17A4	7.64497e-21	0.455139	0.624	0.439	1.9565e-16	CD4-CXCL13-CTLA4-Tex	STK17A	0.0842008
TMEM1233	3.35705e-24	0.516273	0.417	0.255	8.59137e-20	CD4-CXCL13-CTLA4-Tex	TMEM123	0.0836362
GIMAP75	2.48211e-20	0.430647	0.536	0.343	6.35222e-16	CD4-CXCL13-CTLA4-Tex	GIMAP7	0.0831148
FKBP1A	2.15846e-19	0.477419	0.609	0.438	5.52393e-15	CD4-CXCL13-CTLA4-Tex	FKBP1A	0.0816387
EVI2B1	1.72645e-18	0.478604	0.51	0.341	4.41834e-14	CD4-CXCL13-CTLA4-Tex	EVI2B	0.0808841
C9orf16	3.12647e-21	0.477038	0.667	0.498	8.00126e-17	CD4-CXCL13-CTLA4-Tex	C9orf16	0.0806194
GMFG1	7.31537e-24	0.426424	0.767	0.58	1.87215e-19	CD4-CXCL13-CTLA4-Tex	GMFG	0.0797413
GLTSCR22	6.52588e-17	0.563111	0.289	0.148	1.6701e-12	CD4-CXCL13-CTLA4-Tex	GLTSCR2	0.0793987
PRDM13	4.13901e-15	0.496563	0.503	0.349	1.05926e-10	CD4-CXCL13-CTLA4-Tex	PRDM1	0.0764707
SLC4A72	3.63764e-22	0.545843	0.328	0.191	9.30945e-18	CD4-CXCL13-CTLA4-Tex	SLC4A7	0.0747804
RNASET2	2.58702e-22	0.368848	0.549	0.348	6.6207e-18	CD4-CXCL13-CTLA4-Tex	RNASET2	0.0741384
VAMP5	2.1284e-19	0.488681	0.478	0.327	5.447e-15	CD4-CXCL13-CTLA4-Tex	VAMP5	0.0737908
CD961	1.75742e-19	0.390302	0.543	0.354	4.4976e-15	CD4-CXCL13-CTLA4-Tex	CD96	0.0737671
CLPP	8.42972e-21	0.451086	0.468	0.307	2.15733e-16	CD4-CXCL13-CTLA4-Tex	CLPP	0.0726248
AKAP132	1.07702e-20	0.381313	0.675	0.486	2.7563e-16	CD4-CXCL13-CTLA4-Tex	AKAP13	0.0720682
NDFIP12	2.00367e-20	0.474515	0.471	0.321	5.1278e-16	CD4-CXCL13-CTLA4-Tex	NDFIP1	0.0711773
ARPC1B1	1.40466e-21	0.464103	0.711	0.559	3.5948e-17	CD4-CXCL13-CTLA4-Tex	ARPC1B	0.0705437
YWHAB1	1.398e-21	0.400219	0.804	0.631	3.57777e-17	CD4-CXCL13-CTLA4-Tex	YWHAB	0.069238
IPCEF11	5.76335e-18	0.468491	0.332	0.187	1.47496e-13	CD4-CXCL13-CTLA4-Tex	IPCEF1	0.0679313
CD3D4	1.98952e-27	0.345884	0.879	0.683	5.09159e-23	CD4-CXCL13-CTLA4-Tex	CD3D	0.0677933
SOCS13	1.89447e-16	0.422246	0.412	0.252	4.84833e-12	CD4-CXCL13-CTLA4-Tex	SOCS1	0.0675593
BST21	4.45159e-16	0.40389	0.614	0.449	1.13925e-11	CD4-CXCL13-CTLA4-Tex	BST2	0.0666419
CD531	1.47832e-19	0.368903	0.743	0.565	3.78332e-15	CD4-CXCL13-CTLA4-Tex	CD53	0.0656648
CD247	1.60292e-18	0.339124	0.597	0.41	4.10219e-14	CD4-CXCL13-CTLA4-Tex	CD247	0.0634162
AP3S1	7.7986e-21	0.478095	0.389	0.26	1.99582e-16	CD4-CXCL13-CTLA4-Tex	AP3S1	0.0616742
DR1	1.50529e-19	0.453235	0.359	0.223	3.85233e-15	CD4-CXCL13-CTLA4-Tex	DR1	0.06164
RPS171	5.05416e-21	0.511782	0.777	0.658	1.29346e-16	CD4-CXCL13-CTLA4-Tex	RPS17	0.060902
FAM177A11	3.94277e-16	0.471257	0.534	0.405	1.00903e-11	CD4-CXCL13-CTLA4-Tex	FAM177A1	0.0607921
CITED23	1.66801e-13	0.459476	0.42	0.288	4.26877e-09	CD4-CXCL13-CTLA4-Tex	CITED2	0.0606509
ZFAND51	2.75696e-16	0.458627	0.495	0.366	7.0556e-12	CD4-CXCL13-CTLA4-Tex	ZFAND5	0.0591629
ALDOA2	1.41793e-13	0.452937	0.459	0.331	3.62876e-09	CD4-CXCL13-CTLA4-Tex	ALDOA	0.0579759
CELF21	1.6465e-14	0.354615	0.587	0.425	4.21372e-10	CD4-CXCL13-CTLA4-Tex	CELF2	0.0574477
DNAJB141	1.20685e-16	0.456239	0.354	0.23	3.08857e-12	CD4-CXCL13-CTLA4-Tex	DNAJB14	0.0565736
EVI2A	3.22695e-14	0.379414	0.415	0.269	8.25841e-10	CD4-CXCL13-CTLA4-Tex	EVI2A	0.0553944
AHI1	1.78747e-15	0.418775	0.32	0.188	4.5745e-11	CD4-CXCL13-CTLA4-Tex	AHI1	0.0552783
CDV33	3.74064e-14	0.407974	0.42	0.287	9.57304e-10	CD4-CXCL13-CTLA4-Tex	CDV3	0.0542605
MT1E	2.01823e-14	0.465033	0.276	0.16	5.16505e-10	CD4-CXCL13-CTLA4-Tex	MT1E	0.0539439
RAB11FIP11	3.00736e-14	0.448172	0.298	0.178	7.69644e-10	CD4-CXCL13-CTLA4-Tex	RAB11FIP1	0.0537806
PHTF2	9.73685e-19	0.463052	0.286	0.171	2.49185e-14	CD4-CXCL13-CTLA4-Tex	PHTF2	0.053251
C4orf482	2.87312e-15	0.399697	0.391	0.258	7.35289e-11	CD4-CXCL13-CTLA4-Tex	C4orf48	0.0531596
RSRC2	7.88333e-15	0.397992	0.614	0.481	2.0175e-10	CD4-CXCL13-CTLA4-Tex	RSRC2	0.0529329
SARAF3	3.56792e-21	0.436081	0.871	0.75	9.13103e-17	CD4-CXCL13-CTLA4-Tex	SARAF	0.0527658
PDE3B4	4.4673e-14	0.464876	0.296	0.183	1.14327e-09	CD4-CXCL13-CTLA4-Tex	PDE3B	0.052531
FYN3	8.14046e-13	0.349602	0.621	0.472	2.08331e-08	CD4-CXCL13-CTLA4-Tex	FYN	0.0520907
ITK3	9.98441e-14	0.364938	0.384	0.242	2.55521e-09	CD4-CXCL13-CTLA4-Tex	ITK	0.0518212
UGP2	2.08124e-13	0.444247	0.483	0.367	5.32631e-09	CD4-CXCL13-CTLA4-Tex	UGP2	0.0515326
TSPYL23	2.75076e-12	0.396026	0.449	0.319	7.03974e-08	CD4-CXCL13-CTLA4-Tex	TSPYL2	0.0514834
DDX241	1.18047e-16	0.367257	0.772	0.632	3.02106e-12	CD4-CXCL13-CTLA4-Tex	DDX24	0.0514159
IQGAP23	5.5433e-13	0.438522	0.379	0.262	1.41864e-08	CD4-CXCL13-CTLA4-Tex	IQGAP2	0.051307
MSN2	5.28924e-12	0.353704	0.6	0.455	1.35362e-07	CD4-CXCL13-CTLA4-Tex	MSN	0.0512871
DNAJC15	1.25013e-14	0.365713	0.389	0.251	3.19933e-10	CD4-CXCL13-CTLA4-Tex	DNAJC15	0.0504684
RGS13	1.21186e-20	0.338045	0.896	0.75	3.1014e-16	CD4-CXCL13-CTLA4-Tex	RGS1	0.0493545
FAS	4.17363e-16	0.411006	0.272	0.152	1.06811e-11	CD4-CXCL13-CTLA4-Tex	FAS	0.0493207
GPBP11	4.7349e-13	0.343996	0.633	0.49	1.21175e-08	CD4-CXCL13-CTLA4-Tex	GPBP1	0.0491914
IGHG11	1.46569e-14	0.395538	0.253	0.131	3.75098e-10	CD4-CXCL13-CTLA4-Tex	IGHG1	0.0482556
TGIF13	6.13436e-13	0.368569	0.384	0.255	1.56991e-08	CD4-CXCL13-CTLA4-Tex	TGIF1	0.0475454
IFI44L1	4.7933e-12	0.435	0.269	0.16	1.2267e-07	CD4-CXCL13-CTLA4-Tex	IFI44L	0.0474149
CFLAR2	3.44861e-12	0.33512	0.6	0.461	8.82569e-08	CD4-CXCL13-CTLA4-Tex	CFLAR	0.0465817
LMO4	2.307e-19	0.552123	0.277	0.193	5.90406e-15	CD4-CXCL13-CTLA4-Tex	LMO4	0.0463784
IFI61	1.34836e-11	0.448846	0.437	0.334	3.45072e-07	CD4-CXCL13-CTLA4-Tex	IFI6	0.0462311
IFI441	7.26557e-14	0.42129	0.279	0.17	1.8594e-09	CD4-CXCL13-CTLA4-Tex	IFI44	0.0459207
FOXN2	1.40888e-16	0.400897	0.257	0.143	3.60562e-12	CD4-CXCL13-CTLA4-Tex	FOXN2	0.0457023
PTGER43	1.33256e-12	0.331088	0.388	0.25	3.41029e-08	CD4-CXCL13-CTLA4-Tex	PTGER4	0.0456902
PGAM11	2.49836e-13	0.385055	0.549	0.433	6.3938e-09	CD4-CXCL13-CTLA4-Tex	PGAM1	0.0446664
CD59	2.22695e-14	0.412764	0.291	0.183	5.6992e-10	CD4-CXCL13-CTLA4-Tex	CD59	0.0445785
GPRIN33	8.20914e-12	0.357327	0.349	0.226	2.10088e-07	CD4-CXCL13-CTLA4-Tex	GPRIN3	0.0439512
WNK11	4.85736e-12	0.375277	0.471	0.354	1.2431e-07	CD4-CXCL13-CTLA4-Tex	WNK1	0.0439074
PKM	2.2321e-10	0.334026	0.655	0.525	5.7124e-06	CD4-CXCL13-CTLA4-Tex	PKM	0.0434234
SIAH22	6.99335e-16	0.415786	0.27	0.166	1.78974e-11	CD4-CXCL13-CTLA4-Tex	SIAH2	0.0432417
NDUFV2	7.43115e-12	0.375772	0.503	0.389	1.90178e-07	CD4-CXCL13-CTLA4-Tex	NDUFV2	0.042838
S100A42	2.91253e-16	0.371824	0.878	0.765	7.45374e-12	CD4-CXCL13-CTLA4-Tex	S100A4	0.0420161
JUNB4	4.38419e-16	0.439157	0.852	0.758	1.122e-11	CD4-CXCL13-CTLA4-Tex	JUNB	0.0412808
RNF145	5.64077e-15	0.375023	0.34	0.23	1.44359e-10	CD4-CXCL13-CTLA4-Tex	RNF145	0.0412525
TOX2	1.53854e-10	0.374161	0.301	0.191	3.93744e-06	CD4-CXCL13-CTLA4-Tex	TOX	0.0411577
SUSD3	6.06388e-13	0.331387	0.298	0.176	1.55187e-08	CD4-CXCL13-CTLA4-Tex	SUSD3	0.0404293
CD282	6.69078e-14	0.323269	0.269	0.146	1.7123e-09	CD4-CXCL13-CTLA4-Tex	CD28	0.0397621
PPP1R22	3.47885e-10	0.329392	0.626	0.507	8.90308e-06	CD4-CXCL13-CTLA4-Tex	PPP1R2	0.0391976
TPM31	4.09755e-12	0.32368	0.718	0.597	1.04864e-07	CD4-CXCL13-CTLA4-Tex	TPM3	0.0391653
TNIP2	1.40777e-16	0.378166	0.265	0.162	3.60277e-12	CD4-CXCL13-CTLA4-Tex	TNIP2	0.0389511
ISG151	6.02202e-10	0.323474	0.607	0.487	1.54116e-05	CD4-CXCL13-CTLA4-Tex	ISG15	0.0388168
RHBDD2	1.97161e-11	0.355642	0.364	0.256	5.04573e-07	CD4-CXCL13-CTLA4-Tex	RHBDD2	0.0384093
VOPP11	2.34391e-12	0.336422	0.318	0.205	5.99853e-08	CD4-CXCL13-CTLA4-Tex	VOPP1	0.0380156
SRI	3.22213e-10	0.338447	0.488	0.376	8.24607e-06	CD4-CXCL13-CTLA4-Tex	SRI	0.0379061
SDF41	4.08998e-13	0.34824	0.321	0.215	1.04671e-08	CD4-CXCL13-CTLA4-Tex	SDF4	0.0369134
EPC11	7.91117e-10	0.322309	0.505	0.394	2.02463e-05	CD4-CXCL13-CTLA4-Tex	EPC1	0.0357762
MRPL1	4.88677e-12	0.411253	0.328	0.242	1.25062e-07	CD4-CXCL13-CTLA4-Tex	MRPL1	0.0353677
MDFIC2	3.41849e-12	0.385126	0.259	0.168	8.74861e-08	CD4-CXCL13-CTLA4-Tex	MDFIC	0.0350464
CASP82	7.5383e-10	0.330019	0.388	0.282	1.9292e-05	CD4-CXCL13-CTLA4-Tex	CASP8	0.034982
NCOA71	7.13789e-15	0.41771	0.257	0.174	1.82673e-10	CD4-CXCL13-CTLA4-Tex	NCOA7	0.0346699
WASF2	7.67399e-11	0.322805	0.42	0.313	1.96393e-06	CD4-CXCL13-CTLA4-Tex	WASF2	0.0345401
ERN12	1.27997e-11	0.397138	0.255	0.169	3.27571e-07	CD4-CXCL13-CTLA4-Tex	ERN1	0.0341538
ZC3H7A	6.29856e-12	0.346878	0.276	0.178	1.61193e-07	CD4-CXCL13-CTLA4-Tex	ZC3H7A	0.033994
PELI11	7.59105e-12	0.351264	0.26	0.164	1.9427e-07	CD4-CXCL13-CTLA4-Tex	PELI1	0.0337214
LY6E1	3.86415e-10	0.374306	0.723	0.634	9.88914e-06	CD4-CXCL13-CTLA4-Tex	LY6E	0.0333132
RSL1D1	1.28952e-10	0.337741	0.468	0.37	3.30015e-06	CD4-CXCL13-CTLA4-Tex	RSL1D1	0.0330986
PPP1CC	4.08547e-11	0.344029	0.395	0.3	1.04555e-06	CD4-CXCL13-CTLA4-Tex	PPP1CC	0.0326827
NCK22	6.85576e-13	0.359612	0.272	0.183	1.75453e-08	CD4-CXCL13-CTLA4-Tex	NCK2	0.0320055
MRPL3	2.49264e-16	0.368385	0.269	0.184	6.37917e-12	CD4-CXCL13-CTLA4-Tex	MRPL3	0.0313128
CRYBG13	2.10485e-11	0.475855	0.259	0.196	5.38673e-07	CD4-CXCL13-CTLA4-Tex	CRYBG1	0.0299789
TIPARP2	4.37944e-09	0.347141	0.291	0.207	0.000112079	CD4-CXCL13-CTLA4-Tex	TIPARP	0.0291599
EIF3J	7.36222e-10	0.348412	0.4	0.32	1.88414e-05	CD4-CXCL13-CTLA4-Tex	EIF3J	0.027873
ADD32	5.39246e-10	0.343047	0.279	0.207	1.38004e-05	CD4-CXCL13-CTLA4-Tex	ADD3	0.0246994
CAPZA2	3.64347e-10	0.334501	0.361	0.292	9.32437e-06	CD4-CXCL13-CTLA4-Tex	CAPZA2	0.0230805
RPS210	1.50003e-25	0.362044	0.978	0.915	3.83887e-21	CD4-CXCL13-CTLA4-Tex	RPS2	0.0228087
TMSB101	3.66272e-49	0.676714	0.983	0.954	9.37364e-45	CD4-CXCL13-CTLA4-Tex	TMSB10	0.0196247
LAG33	5.84521e-05	0.393367	0.289	0.253	1	CD4-CXCL13-CTLA4-Tex	LAG3	0.0141612
TMSB4X3	7.14492e-19	0.360405	0.993	0.979	1.82853e-14	CD4-CXCL13-CTLA4-Tex	TMSB4X	0.00504567
IL7R3	0	1.99797	0.858	0.351	0	CD4-IL7R-CCR7-CD40LG-Tcm	IL7R	1.01297
ANXA13	0	1.46889	0.81	0.442	0	CD4-IL7R-CCR7-CD40LG-Tcm	ANXA1	0.54055
KLF23	1.00517e-277	1.41533	0.594	0.237	2.57243e-273	CD4-IL7R-CCR7-CD40LG-Tcm	KLF2	0.505272
LTB2	8.27863e-286	1.13099	0.732	0.326	2.11867e-281	CD4-IL7R-CCR7-CD40LG-Tcm	LTB	0.459182
GPR1832	8.17847e-275	1.1893	0.592	0.223	2.09304e-270	CD4-IL7R-CCR7-CD40LG-Tcm	GPR183	0.438853
RORA1	2.04991e-222	0.994068	0.57	0.237	5.24614e-218	CD4-IL7R-CCR7-CD40LG-Tcm	RORA	0.331025
SMCHD12	1.81803e-214	0.964571	0.741	0.405	4.65271e-210	CD4-IL7R-CCR7-CD40LG-Tcm	SMCHD1	0.324096
AHNAK3	2.98913e-202	0.951281	0.622	0.298	7.64977e-198	CD4-IL7R-CCR7-CD40LG-Tcm	AHNAK	0.308215
CCR71	1.75832e-213	1.14984	0.336	0.084	4.4999e-209	CD4-IL7R-CCR7-CD40LG-Tcm	CCR7	0.289759
ZFP36L24	0	1.12698	0.964	0.722	0	CD4-IL7R-CCR7-CD40LG-Tcm	ZFP36L2	0.272728
VIM2	1.05624e-287	0.984937	0.932	0.664	2.70313e-283	CD4-IL7R-CCR7-CD40LG-Tcm	VIM	0.263963
2023-06-03	8.6504e-211	1.05934	0.913	0.666	2.21381e-206	CD4-IL7R-CCR7-CD40LG-Tcm	JUN	0.261658
CD552	7.68593e-168	0.915036	0.523	0.249	1.96698e-163	CD4-IL7R-CCR7-CD40LG-Tcm	CD55	0.25072
PTGER42	2.15576e-175	0.833314	0.532	0.235	5.51703e-171	CD4-IL7R-CCR7-CD40LG-Tcm	PTGER4	0.247494
FAM107B2	1.57268e-173	0.814664	0.583	0.292	4.0248e-169	CD4-IL7R-CCR7-CD40LG-Tcm	FAM107B	0.237067
TXNIP4	6.6915e-221	0.964362	0.899	0.654	1.71249e-216	CD4-IL7R-CCR7-CD40LG-Tcm	TXNIP	0.236269
ARL4C2	4.7626e-144	0.801678	0.671	0.398	1.21884e-139	CD4-IL7R-CCR7-CD40LG-Tcm	ARL4C	0.218858
CD40LG	8.81795e-236	0.851848	0.315	0.06	2.25669e-231	CD4-IL7R-CCR7-CD40LG-Tcm	CD40LG	0.217221
SMAP22	4.56402e-153	0.71991	0.704	0.412	1.16802e-148	CD4-IL7R-CCR7-CD40LG-Tcm	SMAP2	0.210214
LMNA1	1.89677e-120	0.980068	0.45	0.236	4.85422e-116	CD4-IL7R-CCR7-CD40LG-Tcm	LMNA	0.209734
ETS13	1.01301e-156	0.673141	0.76	0.459	2.59249e-152	CD4-IL7R-CCR7-CD40LG-Tcm	ETS1	0.202615
NFKBIA3	4.16948e-155	0.737218	0.845	0.574	1.06705e-150	CD4-IL7R-CCR7-CD40LG-Tcm	NFKBIA	0.199786
CRYBG12	1.19598e-126	0.873395	0.404	0.184	3.06076e-122	CD4-IL7R-CCR7-CD40LG-Tcm	CRYBG1	0.192147
IKZF13	3.7422e-141	0.644509	0.632	0.34	9.57704e-137	CD4-IL7R-CCR7-CD40LG-Tcm	IKZF1	0.188196
BTG14	0	0.977382	0.985	0.793	0	CD4-IL7R-CCR7-CD40LG-Tcm	BTG1	0.187657
STK17A3	2.53771e-147	0.636189	0.717	0.425	6.49451e-143	CD4-IL7R-CCR7-CD40LG-Tcm	STK17A	0.185767
RGCC3	4.09762e-118	0.676807	0.633	0.371	1.04866e-113	CD4-IL7R-CCR7-CD40LG-Tcm	RGCC	0.177324
TNFAIP34	5.95933e-136	0.722098	0.854	0.618	1.52511e-131	CD4-IL7R-CCR7-CD40LG-Tcm	TNFAIP3	0.170415
PNRC13	2.775e-168	0.573956	0.851	0.556	7.10178e-164	CD4-IL7R-CCR7-CD40LG-Tcm	PNRC1	0.169317
SPOCK21	1.01713e-136	0.576011	0.67	0.381	2.60305e-132	CD4-IL7R-CCR7-CD40LG-Tcm	SPOCK2	0.166467
JUND4	2.62287e-120	0.757707	0.815	0.6	6.71245e-116	CD4-IL7R-CCR7-CD40LG-Tcm	JUND	0.162907
KLRB1	3.3007e-88	0.78218	0.421	0.214	8.44716e-84	CD4-IL7R-CCR7-CD40LG-Tcm	KLRB1	0.161911
MCL12	1.3511e-123	0.646625	0.778	0.529	3.45775e-119	CD4-IL7R-CCR7-CD40LG-Tcm	MCL1	0.16101
FOSB1	3.08009e-101	0.67932	0.707	0.47	7.88258e-97	CD4-IL7R-CCR7-CD40LG-Tcm	FOSB	0.160999
RCAN31	7.3769e-137	0.682809	0.424	0.189	1.8879e-132	CD4-IL7R-CCR7-CD40LG-Tcm	RCAN3	0.16046
CDC14A2	5.81664e-134	0.770911	0.333	0.125	1.4886e-129	CD4-IL7R-CCR7-CD40LG-Tcm	CDC14A	0.160349
RNF1252	6.44591e-122	0.647628	0.445	0.203	1.64964e-117	CD4-IL7R-CCR7-CD40LG-Tcm	RNF125	0.156726
EMB3	2.33462e-111	0.613841	0.606	0.354	5.97476e-107	CD4-IL7R-CCR7-CD40LG-Tcm	EMB	0.154688
TMEM1232	1.69108e-127	0.648666	0.476	0.245	4.32782e-123	CD4-IL7R-CCR7-CD40LG-Tcm	TMEM123	0.149842
AQP3	1.20715e-142	0.674914	0.333	0.112	3.08933e-138	CD4-IL7R-CCR7-CD40LG-Tcm	AQP3	0.149156
SYNE22	7.83704e-111	0.582917	0.697	0.443	2.00566e-106	CD4-IL7R-CCR7-CD40LG-Tcm	SYNE2	0.148061
PLK31	7.04952e-115	0.686711	0.407	0.194	1.80411e-110	CD4-IL7R-CCR7-CD40LG-Tcm	PLK3	0.146269
EML41	4.32303e-118	0.554066	0.651	0.393	1.10635e-113	CD4-IL7R-CCR7-CD40LG-Tcm	EML4	0.142949
CNOT6L2	2.87163e-101	0.593241	0.625	0.385	7.34906e-97	CD4-IL7R-CCR7-CD40LG-Tcm	CNOT6L	0.142378
IDS3	9.51018e-105	0.584987	0.637	0.396	2.43384e-100	CD4-IL7R-CCR7-CD40LG-Tcm	IDS	0.140982
FOXP12	8.32911e-108	0.677312	0.466	0.258	2.13159e-103	CD4-IL7R-CCR7-CD40LG-Tcm	FOXP1	0.140881
DDX3X2	5.59489e-105	0.607704	0.728	0.499	1.43185e-100	CD4-IL7R-CCR7-CD40LG-Tcm	DDX3X	0.139164
TCF71	6.36377e-143	0.669068	0.315	0.109	1.62862e-138	CD4-IL7R-CCR7-CD40LG-Tcm	TCF7	0.137828
CD63	3.1631e-104	0.591797	0.443	0.217	8.09502e-100	CD4-IL7R-CCR7-CD40LG-Tcm	CD6	0.133746
KLF31	2.01659e-139	0.722801	0.312	0.129	5.16086e-135	CD4-IL7R-CCR7-CD40LG-Tcm	KLF3	0.132273
ANKRD121	1.60402e-109	0.540418	0.743	0.5	4.105e-105	CD4-IL7R-CCR7-CD40LG-Tcm	ANKRD12	0.131322
PDCD42	1.63073e-98	0.601138	0.595	0.377	4.17336e-94	CD4-IL7R-CCR7-CD40LG-Tcm	PDCD4	0.131048
SLC2A31	1.20992e-86	0.567298	0.619	0.393	3.09644e-82	CD4-IL7R-CCR7-CD40LG-Tcm	SLC2A3	0.128209
RPS4Y13	1.33904e-77	0.703696	0.351	0.169	3.42688e-73	CD4-IL7R-CCR7-CD40LG-Tcm	RPS4Y1	0.128073
TNFAIP82	3.28323e-97	0.574186	0.477	0.255	8.40243e-93	CD4-IL7R-CCR7-CD40LG-Tcm	TNFAIP8	0.127469
SFPQ2	2.21694e-111	0.491053	0.727	0.469	5.6736e-107	CD4-IL7R-CCR7-CD40LG-Tcm	SFPQ	0.126692
TOB11	1.47246e-84	0.657695	0.51	0.318	3.76832e-80	CD4-IL7R-CCR7-CD40LG-Tcm	TOB1	0.126277
JUNB3	5.36237e-153	0.675534	0.934	0.748	1.37234e-148	CD4-IL7R-CCR7-CD40LG-Tcm	JUNB	0.125649
CD522	4.8362e-123	0.532708	0.871	0.636	1.23768e-118	CD4-IL7R-CCR7-CD40LG-Tcm	CD52	0.125186
MGAT4A1	9.13853e-106	0.592098	0.398	0.187	2.33873e-101	CD4-IL7R-CCR7-CD40LG-Tcm	MGAT4A	0.124933
ZC3HAV11	2.65734e-92	0.546731	0.615	0.389	6.80065e-88	CD4-IL7R-CCR7-CD40LG-Tcm	ZC3HAV1	0.123561
PIK3R12	3.65322e-85	0.550777	0.631	0.411	9.34931e-81	CD4-IL7R-CCR7-CD40LG-Tcm	PIK3R1	0.121171
NOP532	4.44247e-92	0.661852	0.553	0.371	1.13692e-87	CD4-IL7R-CCR7-CD40LG-Tcm	NOP53	0.120457
PDE4B1	2.43784e-86	0.54214	0.522	0.304	6.23891e-82	CD4-IL7R-CCR7-CD40LG-Tcm	PDE4B	0.118186
SRRM22	2.53193e-94	0.494116	0.671	0.433	6.47971e-90	CD4-IL7R-CCR7-CD40LG-Tcm	SRRM2	0.1176
PIK3IP11	2.97638e-96	0.480789	0.647	0.404	7.61714e-92	CD4-IL7R-CCR7-CD40LG-Tcm	PIK3IP1	0.116832
BCL21	9.24892e-92	0.582246	0.404	0.204	2.36698e-87	CD4-IL7R-CCR7-CD40LG-Tcm	BCL2	0.116449
LRRFIP12	6.13149e-84	0.550718	0.635	0.428	1.56917e-79	CD4-IL7R-CCR7-CD40LG-Tcm	LRRFIP1	0.113999
PTGER2	3.24997e-118	0.605417	0.279	0.091	8.31731e-114	CD4-IL7R-CCR7-CD40LG-Tcm	PTGER2	0.113818
S100A101	1.59954e-101	0.502603	0.81	0.589	4.09354e-97	CD4-IL7R-CCR7-CD40LG-Tcm	S100A10	0.111075
CAST2	4.74823e-86	0.546499	0.535	0.332	1.21517e-81	CD4-IL7R-CCR7-CD40LG-Tcm	CAST	0.110939
MACF12	8.51798e-76	0.539082	0.521	0.316	2.17992e-71	CD4-IL7R-CCR7-CD40LG-Tcm	MACF1	0.110512
MYH93	1.72573e-77	0.514801	0.629	0.42	4.4165e-73	CD4-IL7R-CCR7-CD40LG-Tcm	MYH9	0.107593
STAT41	8.94707e-90	0.502417	0.41	0.202	2.28973e-85	CD4-IL7R-CCR7-CD40LG-Tcm	STAT4	0.104503
TGFB14	5.4564e-74	0.557391	0.458	0.271	1.3964e-69	CD4-IL7R-CCR7-CD40LG-Tcm	TGFB1	0.104232
GIMAP74	1.78403e-75	0.484114	0.547	0.334	4.56569e-71	CD4-IL7R-CCR7-CD40LG-Tcm	GIMAP7	0.103116
CD482	1.81845e-97	0.421917	0.728	0.485	4.65377e-93	CD4-IL7R-CCR7-CD40LG-Tcm	CD48	0.102526
PBXIP1	3.25398e-80	0.488909	0.476	0.27	8.3276e-76	CD4-IL7R-CCR7-CD40LG-Tcm	PBXIP1	0.100715
CD693	1.70542e-82	0.485495	0.816	0.612	4.3645e-78	CD4-IL7R-CCR7-CD40LG-Tcm	CD69	0.099041
RIPOR21	1.47247e-79	0.578851	0.329	0.159	3.76836e-75	CD4-IL7R-CCR7-CD40LG-Tcm	RIPOR2	0.0984047
PTPRC3	1.35797e-139	0.41239	0.928	0.69	3.47531e-135	CD4-IL7R-CCR7-CD40LG-Tcm	PTPRC	0.0981488
CD442	1.92522e-91	0.426523	0.774	0.545	4.92703e-87	CD4-IL7R-CCR7-CD40LG-Tcm	CD44	0.0976738
AAK13	1.04503e-78	0.463858	0.558	0.348	2.67445e-74	CD4-IL7R-CCR7-CD40LG-Tcm	AAK1	0.0974103
CYTH11	2.36763e-78	0.507381	0.425	0.234	6.05924e-74	CD4-IL7R-CCR7-CD40LG-Tcm	CYTH1	0.0969098
STK41	1.47202e-93	0.412847	0.748	0.516	3.76718e-89	CD4-IL7R-CCR7-CD40LG-Tcm	STK4	0.0957804
ITM2B	6.93106e-122	0.395744	0.873	0.631	1.7738e-117	CD4-IL7R-CCR7-CD40LG-Tcm	ITM2B	0.0957701
ITK2	2.29748e-78	0.473666	0.434	0.232	5.87971e-74	CD4-IL7R-CCR7-CD40LG-Tcm	ITK	0.0956806
BIRC32	7.87821e-63	0.488651	0.561	0.368	2.01619e-58	CD4-IL7R-CCR7-CD40LG-Tcm	BIRC3	0.0943097
TIPARP1	3.26126e-79	0.535309	0.374	0.198	8.34621e-75	CD4-IL7R-CCR7-CD40LG-Tcm	TIPARP	0.0942144
EZR1	3.04439e-70	0.525958	0.737	0.559	7.7912e-66	CD4-IL7R-CCR7-CD40LG-Tcm	EZR	0.0936204
DOCK102	2.09541e-77	0.53929	0.375	0.202	5.36256e-73	CD4-IL7R-CCR7-CD40LG-Tcm	DOCK10	0.0932972
GSPT13	1.61764e-69	0.51921	0.482	0.305	4.13987e-65	CD4-IL7R-CCR7-CD40LG-Tcm	GSPT1	0.0919002
TC2N2	3.84838e-81	0.461256	0.395	0.198	9.84877e-77	CD4-IL7R-CCR7-CD40LG-Tcm	TC2N	0.0908675
FAM129A2	8.04239e-70	0.482208	0.427	0.24	2.05821e-65	CD4-IL7R-CCR7-CD40LG-Tcm	FAM129A	0.0901728
FKBP53	9.17215e-72	0.426962	0.614	0.404	2.34734e-67	CD4-IL7R-CCR7-CD40LG-Tcm	FKBP5	0.0896619
TLE4	2.10028e-69	0.520413	0.372	0.2	5.37504e-65	CD4-IL7R-CCR7-CD40LG-Tcm	TLE4	0.0895111
GNB2L11	1.49192e-42	0.717981	0.296	0.175	3.81812e-38	CD4-IL7R-CCR7-CD40LG-Tcm	GNB2L1	0.0868757
OSBPL82	2.70293e-70	0.467747	0.471	0.286	6.91734e-66	CD4-IL7R-CCR7-CD40LG-Tcm	OSBPL8	0.0865332
KIAA15513	6.06935e-70	0.413665	0.628	0.421	1.55327e-65	CD4-IL7R-CCR7-CD40LG-Tcm	KIAA1551	0.0856286
PABPC1	1.55894e-116	0.545913	0.922	0.766	3.98964e-112	CD4-IL7R-CCR7-CD40LG-Tcm	PABPC1	0.0851624
EIF4B	1.00258e-69	0.443793	0.583	0.392	2.56581e-65	CD4-IL7R-CCR7-CD40LG-Tcm	EIF4B	0.0847645
CYTIP2	1.39262e-98	0.354011	0.789	0.551	3.56399e-94	CD4-IL7R-CCR7-CD40LG-Tcm	CYTIP	0.0842546
TRADD	2.04285e-91	0.509814	0.313	0.149	5.22805e-87	CD4-IL7R-CCR7-CD40LG-Tcm	TRADD	0.0836094
STK17B1	1.21615e-74	0.406486	0.74	0.535	3.11238e-70	CD4-IL7R-CCR7-CD40LG-Tcm	STK17B	0.0833297
CCNL11	2.14397e-72	0.4217	0.753	0.559	5.48684e-68	CD4-IL7R-CCR7-CD40LG-Tcm	CCNL1	0.0818099
JOSD11	4.37536e-72	0.506993	0.367	0.206	1.11974e-67	CD4-IL7R-CCR7-CD40LG-Tcm	JOSD1	0.0816259
CCNH1	6.39729e-63	0.444657	0.569	0.388	1.63719e-58	CD4-IL7R-CCR7-CD40LG-Tcm	CCNH	0.0804829
SF1	1.26008e-66	0.419901	0.642	0.451	3.22481e-62	CD4-IL7R-CCR7-CD40LG-Tcm	SF1	0.080201
GLTSCR21	2.06201e-47	0.614447	0.273	0.143	5.2771e-43	CD4-IL7R-CCR7-CD40LG-Tcm	GLTSCR2	0.0798781
PARP85	2.62334e-64	0.415651	0.511	0.319	6.71365e-60	CD4-IL7R-CCR7-CD40LG-Tcm	PARP8	0.079805
MBP3	2.02972e-67	0.431224	0.449	0.264	5.19445e-63	CD4-IL7R-CCR7-CD40LG-Tcm	MBP	0.0797764
UTRN2	2.19425e-60	0.454704	0.438	0.263	5.61552e-56	CD4-IL7R-CCR7-CD40LG-Tcm	UTRN	0.0795733
PDE4D2	2.47391e-58	0.505498	0.375	0.219	6.33123e-54	CD4-IL7R-CCR7-CD40LG-Tcm	PDE4D	0.0788577
REL1	7.86034e-60	0.411512	0.614	0.423	2.01162e-55	CD4-IL7R-CCR7-CD40LG-Tcm	REL	0.0785987
AKIRIN11	7.34246e-71	0.467244	0.415	0.247	1.87908e-66	CD4-IL7R-CCR7-CD40LG-Tcm	AKIRIN1	0.078497
LCP13	3.27035e-82	0.3487	0.715	0.492	8.36949e-78	CD4-IL7R-CCR7-CD40LG-Tcm	LCP1	0.0777601
SKIL2	2.73618e-64	0.495452	0.4	0.244	7.00243e-60	CD4-IL7R-CCR7-CD40LG-Tcm	SKIL	0.0772906
SERP12	9.24014e-69	0.380739	0.653	0.45	2.36474e-64	CD4-IL7R-CCR7-CD40LG-Tcm	SERP1	0.07729
ERN11	2.50582e-66	0.496757	0.313	0.162	6.41289e-62	CD4-IL7R-CCR7-CD40LG-Tcm	ERN1	0.0750104
NEAT12	7.74939e-78	0.382174	0.836	0.64	1.98322e-73	CD4-IL7R-CCR7-CD40LG-Tcm	NEAT1	0.0749062
GPRIN32	2.08139e-57	0.458468	0.38	0.219	5.32669e-53	CD4-IL7R-CCR7-CD40LG-Tcm	GPRIN3	0.0738134
BTG21	5.01201e-58	0.390391	0.636	0.448	1.28267e-53	CD4-IL7R-CCR7-CD40LG-Tcm	BTG2	0.0733936
GPR1712	2.35923e-57	0.438897	0.385	0.218	6.03774e-53	CD4-IL7R-CCR7-CD40LG-Tcm	GPR171	0.0732957
NDFIP11	9.81319e-61	0.43314	0.482	0.313	2.51139e-56	CD4-IL7R-CCR7-CD40LG-Tcm	NDFIP1	0.0732006
SC5D	6.77616e-76	0.525173	0.285	0.147	1.73416e-71	CD4-IL7R-CCR7-CD40LG-Tcm	SC5D	0.0724739
MAF2	6.5279e-55	0.550459	0.311	0.18	1.67062e-50	CD4-IL7R-CCR7-CD40LG-Tcm	MAF	0.0721101
SAMSN11	2.37313e-68	0.350342	0.681	0.476	6.07333e-64	CD4-IL7R-CCR7-CD40LG-Tcm	SAMSN1	0.0718202
RNF1491	2.63782e-54	0.471661	0.414	0.262	6.75071e-50	CD4-IL7R-CCR7-CD40LG-Tcm	RNF149	0.0716925
G3BP21	1.93044e-57	0.413624	0.531	0.358	4.94038e-53	CD4-IL7R-CCR7-CD40LG-Tcm	G3BP2	0.071557
AES3	2.01e-60	0.381073	0.615	0.43	5.14399e-56	CD4-IL7R-CCR7-CD40LG-Tcm	AES	0.0704985
MYADM1	1.2206e-52	0.432727	0.42	0.259	3.12377e-48	CD4-IL7R-CCR7-CD40LG-Tcm	MYADM	0.069669
IQGAP22	6.21907e-59	0.402428	0.427	0.254	1.59159e-54	CD4-IL7R-CCR7-CD40LG-Tcm	IQGAP2	0.0696201
PPP2R5C2	1.64039e-62	0.363894	0.684	0.493	4.19809e-58	CD4-IL7R-CCR7-CD40LG-Tcm	PPP2R5C	0.0695037
RNF19A1	1.25491e-46	0.433678	0.579	0.419	3.21155e-42	CD4-IL7R-CCR7-CD40LG-Tcm	RNF19A	0.0693885
INTS61	1.60872e-50	0.51115	0.378	0.243	4.11704e-46	CD4-IL7R-CCR7-CD40LG-Tcm	INTS6	0.0690052
SARAF2	4.79825e-82	0.462006	0.893	0.744	1.22797e-77	CD4-IL7R-CCR7-CD40LG-Tcm	SARAF	0.0688389
CYLD2	1.1697e-58	0.387418	0.444	0.267	2.99349e-54	CD4-IL7R-CCR7-CD40LG-Tcm	CYLD	0.068573
GLIPR1	7.35169e-53	0.404601	0.452	0.283	1.88145e-48	CD4-IL7R-CCR7-CD40LG-Tcm	GLIPR1	0.0683776
LEPROTL12	3.97024e-63	0.369094	0.717	0.532	1.01606e-58	CD4-IL7R-CCR7-CD40LG-Tcm	LEPROTL1	0.0682825
NABP11	2.18447e-51	0.549855	0.296	0.172	5.5905e-47	CD4-IL7R-CCR7-CD40LG-Tcm	NABP1	0.068182
FOS1	7.50744e-57	0.482675	0.85	0.709	1.9213e-52	CD4-IL7R-CCR7-CD40LG-Tcm	FOS	0.0680571
KLF133	8.87589e-57	0.424706	0.4	0.241	2.27152e-52	CD4-IL7R-CCR7-CD40LG-Tcm	KLF13	0.0675282
RBMS1	3.54877e-62	0.431054	0.381	0.225	9.08201e-58	CD4-IL7R-CCR7-CD40LG-Tcm	RBMS1	0.0672445
1963-09-01	4.14966e-57	0.367937	0.512	0.33	1.06198e-52	CD4-IL7R-CCR7-CD40LG-Tcm	2023-09-06	0.0669645
TIMP1	2.73352e-61	0.370457	0.438	0.258	6.99563e-57	CD4-IL7R-CCR7-CD40LG-Tcm	TIMP1	0.0666822
JAK12	3.97122e-67	0.324695	0.612	0.407	1.01631e-62	CD4-IL7R-CCR7-CD40LG-Tcm	JAK1	0.0665626
ARHGAP151	6.25147e-60	0.365692	0.457	0.275	1.59988e-55	CD4-IL7R-CCR7-CD40LG-Tcm	ARHGAP15	0.066556
MALT12	3.15884e-59	0.451373	0.323	0.176	8.08411e-55	CD4-IL7R-CCR7-CD40LG-Tcm	MALT1	0.0663518
MBNL13	1.22963e-62	0.336201	0.617	0.42	3.14687e-58	CD4-IL7R-CCR7-CD40LG-Tcm	MBNL1	0.0662316
RAB11FIP1	1.80989e-56	0.462734	0.315	0.172	4.63186e-52	CD4-IL7R-CCR7-CD40LG-Tcm	RAB11FIP1	0.066171
EEF1B21	2.48514e-99	0.486104	0.901	0.765	6.35998e-95	CD4-IL7R-CCR7-CD40LG-Tcm	EEF1B2	0.0661102
TTC39C2	1.99245e-59	0.425348	0.349	0.195	5.09907e-55	CD4-IL7R-CCR7-CD40LG-Tcm	TTC39C	0.0655036
GLS1	1.27051e-51	0.436502	0.396	0.246	3.2515e-47	CD4-IL7R-CCR7-CD40LG-Tcm	GLS	0.0654753
ITGB11	5.6686e-49	0.408075	0.572	0.413	1.45071e-44	CD4-IL7R-CCR7-CD40LG-Tcm	ITGB1	0.064884
FXYD52	6.76636e-57	0.381195	0.754	0.584	1.73165e-52	CD4-IL7R-CCR7-CD40LG-Tcm	FXYD5	0.0648031
CD281	1.14684e-63	0.421505	0.292	0.139	2.935e-59	CD4-IL7R-CCR7-CD40LG-Tcm	CD28	0.0644903
OXNAD12	1.02214e-52	0.396163	0.425	0.263	2.61587e-48	CD4-IL7R-CCR7-CD40LG-Tcm	OXNAD1	0.0641785
S100A41	4.61009e-82	0.528207	0.881	0.76	1.17981e-77	CD4-IL7R-CCR7-CD40LG-Tcm	S100A4	0.0639131
CAMK42	2.8002e-69	0.398987	0.3	0.14	7.16628e-65	CD4-IL7R-CCR7-CD40LG-Tcm	CAMK4	0.0638379
GTF3A	1.27732e-53	0.368885	0.573	0.4	3.26893e-49	CD4-IL7R-CCR7-CD40LG-Tcm	GTF3A	0.0638171
JMJD1C1	1.22964e-49	0.427922	0.436	0.287	3.1469e-45	CD4-IL7R-CCR7-CD40LG-Tcm	JMJD1C	0.0637604
ELF11	6.65886e-59	0.351632	0.742	0.562	1.70414e-54	CD4-IL7R-CCR7-CD40LG-Tcm	ELF1	0.0632938
PPP1R101	2.09051e-50	0.429911	0.411	0.266	5.35003e-46	CD4-IL7R-CCR7-CD40LG-Tcm	PPP1R10	0.0623371
CHD11	7.25098e-50	0.395544	0.478	0.321	1.85567e-45	CD4-IL7R-CCR7-CD40LG-Tcm	CHD1	0.0621003
S1PR41	2.61887e-56	0.392856	0.348	0.19	6.70222e-52	CD4-IL7R-CCR7-CD40LG-Tcm	S1PR4	0.0620713
CDV32	1.12351e-50	0.405495	0.432	0.28	2.87529e-46	CD4-IL7R-CCR7-CD40LG-Tcm	CDV3	0.0616352
ARID5B	5.00533e-54	0.324778	0.612	0.43	1.28096e-49	CD4-IL7R-CCR7-CD40LG-Tcm	ARID5B	0.0591095
HIST1H1D1	8.2756e-40	0.515592	0.266	0.153	2.11789e-35	CD4-IL7R-CCR7-CD40LG-Tcm	HIST1H1D	0.0582619
FKBP11	1.18211e-53	0.385096	0.353	0.203	3.02526e-49	CD4-IL7R-CCR7-CD40LG-Tcm	FKBP11	0.0577643
PPP1CB	9.66412e-45	0.386011	0.494	0.346	2.47324e-40	CD4-IL7R-CCR7-CD40LG-Tcm	PPP1CB	0.0571297
FAM177A1	3.43684e-46	0.352979	0.558	0.397	8.79556e-42	CD4-IL7R-CCR7-CD40LG-Tcm	FAM177A1	0.0568297
CDC42SE22	2.62352e-48	0.335838	0.575	0.407	6.71411e-44	CD4-IL7R-CCR7-CD40LG-Tcm	CDC42SE2	0.0564209
MYCBP22	2.89214e-43	0.391446	0.459	0.315	7.40156e-39	CD4-IL7R-CCR7-CD40LG-Tcm	MYCBP2	0.0563682
MTDH1	2.67276e-49	0.323462	0.587	0.413	6.84011e-45	CD4-IL7R-CCR7-CD40LG-Tcm	MTDH	0.0562823
EPB412	1.67812e-51	0.367355	0.368	0.217	4.29464e-47	CD4-IL7R-CCR7-CD40LG-Tcm	EPB41	0.0554706
FLT3LG	1.20137e-65	0.384668	0.252	0.108	3.07454e-61	CD4-IL7R-CCR7-CD40LG-Tcm	FLT3LG	0.0553922
SF3B11	3.04045e-50	0.3234	0.632	0.461	7.78111e-46	CD4-IL7R-CCR7-CD40LG-Tcm	SF3B1	0.0553013
BCL11B2	1.01876e-51	0.350393	0.359	0.203	2.60722e-47	CD4-IL7R-CCR7-CD40LG-Tcm	BCL11B	0.0546614
DIAPH12	1.00205e-47	0.381966	0.392	0.249	2.56444e-43	CD4-IL7R-CCR7-CD40LG-Tcm	DIAPH1	0.0546212
TNFRSF251	5.95332e-65	0.378641	0.255	0.111	1.52357e-60	CD4-IL7R-CCR7-CD40LG-Tcm	TNFRSF25	0.0545243
CD4	9.25476e-55	0.392445	0.266	0.13	2.36848e-50	CD4-IL7R-CCR7-CD40LG-Tcm	CD4	0.0533725
SOCS3	3.22981e-46	0.411374	0.312	0.185	8.26574e-42	CD4-IL7R-CCR7-CD40LG-Tcm	SOCS3	0.0522444
NFKBIZ3	1.2166e-40	0.380189	0.384	0.247	3.11352e-36	CD4-IL7R-CCR7-CD40LG-Tcm	NFKBIZ	0.0520859
KMT2A2	3.46491e-39	0.3917	0.413	0.281	8.86739e-35	CD4-IL7R-CCR7-CD40LG-Tcm	KMT2A	0.0517045
PIM1	5.07208e-47	0.375481	0.327	0.19	1.29805e-42	CD4-IL7R-CCR7-CD40LG-Tcm	PIM1	0.0514409
MDFIC1	3.23304e-49	0.39337	0.291	0.162	8.274e-45	CD4-IL7R-CCR7-CD40LG-Tcm	MDFIC	0.0507447
USP361	3.90302e-48	0.389162	0.326	0.196	9.98861e-44	CD4-IL7R-CCR7-CD40LG-Tcm	USP36	0.050591
TSPYL22	1.2197e-31	0.401008	0.44	0.314	3.12146e-27	CD4-IL7R-CCR7-CD40LG-Tcm	TSPYL2	0.050527
GOLGB12	1.94091e-38	0.359732	0.442	0.302	4.96717e-34	CD4-IL7R-CCR7-CD40LG-Tcm	GOLGB1	0.0503625
NCK21	9.81354e-51	0.406071	0.301	0.177	2.51148e-46	CD4-IL7R-CCR7-CD40LG-Tcm	NCK2	0.0503528
TSC22D33	4.16062e-81	0.371402	0.941	0.808	1.06479e-76	CD4-IL7R-CCR7-CD40LG-Tcm	TSC22D3	0.0493965
SEMA4D1	1.07365e-43	0.334332	0.385	0.238	2.7477e-39	CD4-IL7R-CCR7-CD40LG-Tcm	SEMA4D	0.0491468
CDKN1A1	8.48436e-44	0.376135	0.322	0.192	2.17132e-39	CD4-IL7R-CCR7-CD40LG-Tcm	CDKN1A	0.0488976
DDX21	4.91494e-41	0.338861	0.508	0.364	1.25783e-36	CD4-IL7R-CCR7-CD40LG-Tcm	DDX21	0.048796
SIAH21	4.14504e-50	0.409236	0.28	0.161	1.0608e-45	CD4-IL7R-CCR7-CD40LG-Tcm	SIAH2	0.0486991
ADD31	1.73366e-50	0.370888	0.331	0.2	4.43678e-46	CD4-IL7R-CCR7-CD40LG-Tcm	ADD3	0.0485864
ATM3	2.7093e-41	0.350023	0.368	0.231	6.93364e-37	CD4-IL7R-CCR7-CD40LG-Tcm	ATM	0.0479532
HECA1	4.14568e-49	0.387993	0.268	0.146	1.06096e-44	CD4-IL7R-CCR7-CD40LG-Tcm	HECA	0.0473351
KTN13	7.63858e-39	0.323371	0.497	0.352	1.95486e-34	CD4-IL7R-CCR7-CD40LG-Tcm	KTN1	0.0468888
PDE3B3	2.54601e-43	0.354995	0.309	0.177	6.51575e-39	CD4-IL7R-CCR7-CD40LG-Tcm	PDE3B	0.0468593
CITED22	4.99149e-35	0.346198	0.415	0.282	1.27742e-30	CD4-IL7R-CCR7-CD40LG-Tcm	CITED2	0.0460443
YME1L1	2.03425e-37	0.38008	0.408	0.288	5.20605e-33	CD4-IL7R-CCR7-CD40LG-Tcm	YME1L1	0.0456096
ATF7IP2	1.93001e-37	0.344005	0.405	0.275	4.93929e-33	CD4-IL7R-CCR7-CD40LG-Tcm	ATF7IP	0.0447207
NSMCE31	3.78848e-42	0.381733	0.312	0.195	9.69548e-38	CD4-IL7R-CCR7-CD40LG-Tcm	NSMCE3	0.0446628
VPS13C3	8.76999e-36	0.337627	0.412	0.281	2.24442e-31	CD4-IL7R-CCR7-CD40LG-Tcm	VPS13C	0.0442292
CHD21	1.74978e-35	0.349406	0.411	0.285	4.47804e-31	CD4-IL7R-CCR7-CD40LG-Tcm	CHD2	0.0440252
ELL2	1.21978e-38	0.379767	0.311	0.196	3.12166e-34	CD4-IL7R-CCR7-CD40LG-Tcm	ELL2	0.0436732
PER1	7.52311e-39	0.332592	0.332	0.207	1.92531e-34	CD4-IL7R-CCR7-CD40LG-Tcm	PER1	0.041574
SORL11	1.10722e-42	0.361782	0.266	0.152	2.83359e-38	CD4-IL7R-CCR7-CD40LG-Tcm	SORL1	0.0412431
KDM6B	3.12681e-36	0.378116	0.302	0.193	8.00213e-32	CD4-IL7R-CCR7-CD40LG-Tcm	KDM6B	0.0412146
TMF11	4.71485e-38	0.352874	0.373	0.259	1.20662e-33	CD4-IL7R-CCR7-CD40LG-Tcm	TMF1	0.0402276
TGFBR21	1.46334e-37	0.347905	0.305	0.19	3.74499e-33	CD4-IL7R-CCR7-CD40LG-Tcm	TGFBR2	0.0400091
SNRK	9.65733e-46	0.351971	0.25	0.137	2.4715e-41	CD4-IL7R-CCR7-CD40LG-Tcm	SNRK	0.0397728
NFKB1	1.6845e-37	0.392228	0.28	0.179	4.31098e-33	CD4-IL7R-CCR7-CD40LG-Tcm	NFKB1	0.039615
USP3	1.73249e-43	0.355126	0.293	0.183	4.43379e-39	CD4-IL7R-CCR7-CD40LG-Tcm	USP3	0.0390638
NUFIP22	1.16676e-32	0.360855	0.372	0.264	2.98596e-28	CD4-IL7R-CCR7-CD40LG-Tcm	NUFIP2	0.0389724
FAM102A2	2.5908e-36	0.33674	0.301	0.186	6.63037e-32	CD4-IL7R-CCR7-CD40LG-Tcm	FAM102A	0.0387251
RPS22	1.67146e-163	0.566776	0.979	0.912	4.2776e-159	CD4-IL7R-CCR7-CD40LG-Tcm	RPS2	0.037974
TPT11	0	0.821778	0.987	0.941	0	CD4-IL7R-CCR7-CD40LG-Tcm	TPT1	0.0378018
SPTY2D11	9.31689e-42	0.354135	0.286	0.181	2.38438e-37	CD4-IL7R-CCR7-CD40LG-Tcm	SPTY2D1	0.0371842
RPS6KA32	3.63041e-36	0.348082	0.295	0.19	9.29094e-32	CD4-IL7R-CCR7-CD40LG-Tcm	RPS6KA3	0.0365486
TES	2.41511e-37	0.329878	0.306	0.198	6.18075e-33	CD4-IL7R-CCR7-CD40LG-Tcm	TES	0.0356268
KIAA11091	9.94013e-38	0.329962	0.267	0.16	2.54388e-33	CD4-IL7R-CCR7-CD40LG-Tcm	KIAA1109	0.0353059
PPP4R3A1	3.70649e-35	0.332647	0.327	0.221	9.48565e-31	CD4-IL7R-CCR7-CD40LG-Tcm	PPP4R3A	0.0352606
TUT42	7.49464e-34	0.375903	0.294	0.206	1.91803e-29	CD4-IL7R-CCR7-CD40LG-Tcm	TUT4	0.0330795
DDX5	3.78925e-73	0.33643	0.958	0.864	9.69744e-69	CD4-IL7R-CCR7-CD40LG-Tcm	DDX5	0.0316244
SOD2	1.13352e-28	0.346301	0.308	0.217	2.9009e-24	CD4-IL7R-CCR7-CD40LG-Tcm	SOD2	0.0315134
MAP3K21	3.84851e-37	0.345683	0.277	0.186	9.84911e-33	CD4-IL7R-CCR7-CD40LG-Tcm	MAP3K2	0.0314572
RPSA	1.07488e-71	0.368293	0.945	0.86	2.75084e-67	CD4-IL7R-CCR7-CD40LG-Tcm	RPSA	0.0313049
SLC4A71	4.71764e-29	0.323715	0.277	0.188	1.20734e-24	CD4-IL7R-CCR7-CD40LG-Tcm	SLC4A7	0.0288106
CRIP12	1.24704e-16	0.394945	0.469	0.398	3.19142e-12	CD4-IL7R-CCR7-CD40LG-Tcm	CRIP1	0.0280411
RPL51	1.47073e-74	0.36577	0.945	0.874	3.76389e-70	CD4-IL7R-CCR7-CD40LG-Tcm	RPL5	0.0259697
RPL141	6.03876e-97	0.395447	0.964	0.904	1.54544e-92	CD4-IL7R-CCR7-CD40LG-Tcm	RPL14	0.0237268
RPL3	2.89439e-146	0.480039	0.975	0.926	7.40731e-142	CD4-IL7R-CCR7-CD40LG-Tcm	RPL3	0.0235219
RPL91	9.7126e-83	0.368775	0.965	0.905	2.48565e-78	CD4-IL7R-CCR7-CD40LG-Tcm	RPL9	0.0221265
RPS81	4.01659e-78	0.362982	0.974	0.915	1.02793e-73	CD4-IL7R-CCR7-CD40LG-Tcm	RPS8	0.021416
RPS161	2.07783e-71	0.331207	0.961	0.902	5.31757e-67	CD4-IL7R-CCR7-CD40LG-Tcm	RPS16	0.0195412
RPS3A1	6.4301e-91	0.411117	0.966	0.92	1.64559e-86	CD4-IL7R-CCR7-CD40LG-Tcm	RPS3A	0.0189114
RPL132	3.08552e-168	0.515484	0.988	0.959	7.89647e-164	CD4-IL7R-CCR7-CD40LG-Tcm	RPL13	0.014949
RPS61	1.08539e-57	0.334233	0.972	0.929	2.77774e-53	CD4-IL7R-CCR7-CD40LG-Tcm	RPS6	0.014372
MT-ATP62	5.24623e-88	0.472564	0.997	0.967	1.34261e-83	CD4-IL7R-CCR7-CD40LG-Tcm	MT-ATP6	0.0141769
MT-CYB2	7.82991e-73	0.380941	0.996	0.959	2.00383e-68	CD4-IL7R-CCR7-CD40LG-Tcm	MT-CYB	0.0140948
RPS141	1.17642e-88	0.386294	0.972	0.938	3.0107e-84	CD4-IL7R-CCR7-CD40LG-Tcm	RPS14	0.013134
RPS181	6.11518e-92	0.407045	0.982	0.951	1.565e-87	CD4-IL7R-CCR7-CD40LG-Tcm	RPS18	0.0126184
RPL302	1.11769e-72	0.341029	0.97	0.936	2.8604e-68	CD4-IL7R-CCR7-CD40LG-Tcm	RPL30	0.011595
RPS123	2.30755e-83	0.387149	0.978	0.95	5.90549e-79	CD4-IL7R-CCR7-CD40LG-Tcm	RPS12	0.0108402
EEF1A11	1.98164e-142	0.490438	0.993	0.972	5.07141e-138	CD4-IL7R-CCR7-CD40LG-Tcm	EEF1A1	0.0102992
RPL102	2.32095e-67	0.349671	0.981	0.969	5.93977e-63	CD4-IL7R-CCR7-CD40LG-Tcm	RPL10	0.00419605
IFITM12	0	2.32672	0.917	0.332	0	CD8-CXCL13-LAG3-Tex	IFITM1	1.36113
PTPRCAP1	0	1.83779	0.609	0.077	0	CD8-CXCL13-LAG3-Tex	PTPRCAP	0.977703
CD8A4	0	1.74801	0.852	0.306	0	CD8-CXCL13-LAG3-Tex	CD8A	0.954416
CD8B4	0	1.63844	0.779	0.245	0	CD8-CXCL13-LAG3-Tex	CD8B	0.874927
DUSP51	0	1.9369	0.608	0.191	0	CD8-CXCL13-LAG3-Tex	DUSP5	0.807688
MT-ATP81	0	1.67103	0.738	0.272	0	CD8-CXCL13-LAG3-Tex	MT-ATP8	0.778702
DUSP22	0	1.7544	0.944	0.504	0	CD8-CXCL13-LAG3-Tex	DUSP2	0.771935
LAG32	0	1.6022	0.672	0.227	0	CD8-CXCL13-LAG3-Tex	LAG3	0.71298
TNFSF9	0	2.00855	0.384	0.063	0	CD8-CXCL13-LAG3-Tex	TNFSF9	0.644743
GABARAP1	0	1.34319	0.692	0.224	0	CD8-CXCL13-LAG3-Tex	GABARAP	0.628614
NME21	0	1.4063	0.531	0.09	0	CD8-CXCL13-LAG3-Tex	NME2	0.62018
CXCL13	2.01214616070329e-313	1.72124	0.478	0.118	0	CD8-CXCL13-LAG3-Tex	CXCL13	0.619647
GZMB2	2.18522e-286	1.43538	0.707	0.305	5.5924e-282	CD8-CXCL13-LAG3-Tex	GZMB	0.577024
RNASEK1	0	1.40045	0.531	0.135	0	CD8-CXCL13-LAG3-Tex	RNASEK	0.55458
MT-ND4L1	0	1.65253	0.902	0.574	0	CD8-CXCL13-LAG3-Tex	MT-ND4L	0.542031
PHLDA11	5.27894e-284	1.51401	0.587	0.24	1.35099e-279	CD8-CXCL13-LAG3-Tex	PHLDA1	0.525362
MIF1	0	1.27686	0.843	0.447	0	CD8-CXCL13-LAG3-Tex	MIF	0.505636
CRIP11	1.00618193064674e-316	1.28552	0.772	0.379	2.57502079691113e-312	CD8-CXCL13-LAG3-Tex	CRIP1	0.50521
DUSP11	0	1.49671	0.923	0.605	0	CD8-CXCL13-LAG3-Tex	DUSP1	0.475954
ALDOA1	0	1.00469	0.739	0.307	0	CD8-CXCL13-LAG3-Tex	ALDOA	0.434027
COTL11	0	1.08823	0.857	0.473	0	CD8-CXCL13-LAG3-Tex	COTL1	0.417879
EEF1G1	2.22863e-281	1.19933	0.502	0.155	5.70352e-277	CD8-CXCL13-LAG3-Tex	EEF1G	0.416167
IFITM22	0	1.19535	0.873	0.545	0	CD8-CXCL13-LAG3-Tex	IFITM2	0.392075
METRNL1	3.99931e-244	1.2926	0.492	0.195	1.0235e-239	CD8-CXCL13-LAG3-Tex	METRNL	0.383902
CD71	0	1.14708	0.892	0.566	0	CD8-CXCL13-LAG3-Tex	CD7	0.37395
RGCC2	4.02399e-213	1.12359	0.698	0.366	1.02982e-208	CD8-CXCL13-LAG3-Tex	RGCC	0.37303
CST72	0	1.02494	0.938	0.596	0	CD8-CXCL13-LAG3-Tex	CST7	0.350529
CITED21	1.34434e-235	1.05049	0.602	0.27	3.44044e-231	CD8-CXCL13-LAG3-Tex	CITED2	0.348761
PNRC12	2.70842e-292	1.01199	0.876	0.554	6.93139e-288	CD8-CXCL13-LAG3-Tex	PNRC1	0.325862
PRF11	4.80793e-193	0.942808	0.7	0.368	1.23044e-188	CD8-CXCL13-LAG3-Tex	PRF1	0.313012
GZMH3	3.48782e-224	0.835732	0.722	0.355	8.92604e-220	CD8-CXCL13-LAG3-Tex	GZMH	0.306714
ARF51	4.18533e-237	0.895999	0.574	0.244	1.07111e-232	CD8-CXCL13-LAG3-Tex	ARF5	0.29568
AREG2	3.63817e-147	1.03721	0.552	0.271	9.3108e-143	CD8-CXCL13-LAG3-Tex	AREG	0.291456
SOCS12	2.02291e-193	0.939073	0.544	0.236	5.17704e-189	CD8-CXCL13-LAG3-Tex	SOCS1	0.289234
ZFP36L23	0	1.21193	0.96	0.722	0	CD8-CXCL13-LAG3-Tex	ZFP36L2	0.288438
NKG72	2.85095e-301	0.786176	0.954	0.593	7.29616e-297	CD8-CXCL13-LAG3-Tex	NKG7	0.28381
VCAM11	5.27142e-186	0.952275	0.423	0.141	1.34906e-181	CD8-CXCL13-LAG3-Tex	VCAM1	0.268542
CCL44	1.7391e-195	0.882075	0.901	0.608	4.45072e-191	CD8-CXCL13-LAG3-Tex	CCL4	0.258448
SH2D2A1	1.08286e-184	0.81624	0.578	0.266	2.77126e-180	CD8-CXCL13-LAG3-Tex	SH2D2A	0.254667
CBLB1	6.45408e-183	0.798303	0.601	0.289	1.65173e-178	CD8-CXCL13-LAG3-Tex	CBLB	0.249071
POLD4	4.49391e-204	0.844263	0.432	0.14	1.15008e-199	CD8-CXCL13-LAG3-Tex	POLD4	0.246525
CD3E4	2.45523e-291	0.892359	0.91	0.634	6.28343e-287	CD8-CXCL13-LAG3-Tex	CD3E	0.246291
LYST3	4.65043e-161	0.815673	0.656	0.359	1.19014e-156	CD8-CXCL13-LAG3-Tex	LYST	0.242255
PRDM12	3.70232e-157	0.809424	0.63	0.334	9.47497e-153	CD8-CXCL13-LAG3-Tex	PRDM1	0.23959
TAF101	9.68091e-191	0.950186	0.445	0.193	2.47754e-186	CD8-CXCL13-LAG3-Tex	TAF10	0.239447
ZYX	4.38785e-188	0.826498	0.496	0.213	1.12294e-183	CD8-CXCL13-LAG3-Tex	ZYX	0.233899
PIM32	6.09056e-155	0.90376	0.499	0.242	1.5587e-150	CD8-CXCL13-LAG3-Tex	PIM3	0.232266
CTLA4	1.44018e-168	0.758643	0.55	0.246	3.6857e-164	CD8-CXCL13-LAG3-Tex	CTLA4	0.230628
LIME1	0	0.825713	0.314	0.036	0	CD8-CXCL13-LAG3-Tex	LIME1	0.229548
DUSP42	4.3801e-175	0.772563	0.815	0.519	1.12096e-170	CD8-CXCL13-LAG3-Tex	DUSP4	0.228679
KLRD1	8.65182e-227	0.63726	0.579	0.236	2.21417e-222	CD8-CXCL13-LAG3-Tex	KLRD1	0.21858
PSMB10	6.14013e-159	0.75533	0.533	0.25	1.57138e-154	CD8-CXCL13-LAG3-Tex	PSMB10	0.213758
CTSW2	1.92607e-209	0.604342	0.805	0.455	4.92919e-205	CD8-CXCL13-LAG3-Tex	CTSW	0.21152
RHOA	1.02646e-217	0.8083	0.85	0.593	2.62692e-213	CD8-CXCL13-LAG3-Tex	RHOA	0.207733
BHLHE40	1.42862e-136	0.800644	0.485	0.229	3.65614e-132	CD8-CXCL13-LAG3-Tex	BHLHE40	0.204965
SYNGR2	1.07203e-141	0.764913	0.498	0.233	2.74354e-137	CD8-CXCL13-LAG3-Tex	SYNGR2	0.202702
JUNB2	2.19153e-260	0.99311	0.948	0.747	5.60857e-256	CD8-CXCL13-LAG3-Tex	JUNB	0.199615
H1FX2	3.98452e-122	0.826529	0.487	0.249	1.01972e-117	CD8-CXCL13-LAG3-Tex	H1FX	0.196714
PDCD11	6.30236e-166	0.658309	0.527	0.229	1.6129e-161	CD8-CXCL13-LAG3-Tex	PDCD1	0.196176
TNFAIP33	1.32118e-178	0.77986	0.865	0.617	3.38117e-174	CD8-CXCL13-LAG3-Tex	TNFAIP3	0.193405
PTMS1	2.18583e-147	0.678205	0.533	0.251	5.59397e-143	CD8-CXCL13-LAG3-Tex	PTMS	0.191254
PSMA6	1.21212e-165	0.715228	0.409	0.148	3.10207e-161	CD8-CXCL13-LAG3-Tex	PSMA6	0.186675
RAC21	1.54188e-173	0.675947	0.855	0.579	3.94597e-169	CD8-CXCL13-LAG3-Tex	RAC2	0.186561
TENT5C2	1.53202e-131	0.71203	0.499	0.239	3.92075e-127	CD8-CXCL13-LAG3-Tex	TENT5C	0.185128
CCL54	1.6592e-276	0.660241	0.987	0.708	4.24623e-272	CD8-CXCL13-LAG3-Tex	CCL5	0.184207
SLA2	1.00386e-136	0.740298	0.415	0.171	2.56908e-132	CD8-CXCL13-LAG3-Tex	SLA2	0.180633
XCL1	4.01675e-91	1.11505	0.253	0.094	1.02797e-86	CD8-CXCL13-LAG3-Tex	XCL1	0.177293
SLC7A51	8.4299e-136	0.684414	0.471	0.216	2.15738e-131	CD8-CXCL13-LAG3-Tex	SLC7A5	0.174526
MT-ND6	4.32025e-111	0.778121	0.492	0.268	1.10564e-106	CD8-CXCL13-LAG3-Tex	MT-ND6	0.174299
ZFP362	3.80647e-206	0.824526	0.929	0.718	9.74152e-202	CD8-CXCL13-LAG3-Tex	ZFP36	0.173975
KRTCAP2	5.96056e-132	0.650157	0.619	0.356	1.52543e-127	CD8-CXCL13-LAG3-Tex	KRTCAP2	0.170991
TOMM5	4.50007e-136	0.682123	0.449	0.204	1.15166e-131	CD8-CXCL13-LAG3-Tex	TOMM5	0.16712
BTG13	3.04481e-301	0.845417	0.987	0.793	7.79228e-297	CD8-CXCL13-LAG3-Tex	BTG1	0.164011
CLEC2B3	2.03069e-118	0.622896	0.738	0.476	5.19694e-114	CD8-CXCL13-LAG3-Tex	CLEC2B	0.163199
IGFLR1	2.1491e-148	0.742675	0.321	0.102	5.49999e-144	CD8-CXCL13-LAG3-Tex	IGFLR1	0.162646
LSP11	2.28757e-151	0.621027	0.834	0.573	5.85434e-147	CD8-CXCL13-LAG3-Tex	LSP1	0.162088
CD811	1.15234e-104	0.752151	0.513	0.301	2.94907e-100	CD8-CXCL13-LAG3-Tex	CD81	0.159456
CXCR61	1.70564e-109	0.692839	0.426	0.197	4.36508e-105	CD8-CXCL13-LAG3-Tex	CXCR6	0.15866
RARRES34	3.61315e-140	0.6519	0.802	0.559	9.24677e-136	CD8-CXCL13-LAG3-Tex	RARRES3	0.158412
RHOB1	2.49944e-124	0.624525	0.481	0.228	6.39656e-120	CD8-CXCL13-LAG3-Tex	RHOB	0.158005
RPL172	1.05502e-135	0.656663	0.83	0.596	2.7e-131	CD8-CXCL13-LAG3-Tex	RPL17	0.153659
UBE2S1	1.27695e-102	0.635983	0.537	0.301	3.26798e-98	CD8-CXCL13-LAG3-Tex	UBE2S	0.150092
ANKRD37	2.50197e-110	0.705419	0.359	0.151	6.40304e-106	CD8-CXCL13-LAG3-Tex	ANKRD37	0.146727
SYTL31	3.10457e-106	0.586244	0.606	0.357	7.94521e-102	CD8-CXCL13-LAG3-Tex	SYTL3	0.145975
UBE2V1	4.76343e-148	0.679178	0.31	0.099	1.21906e-143	CD8-CXCL13-LAG3-Tex	UBE2V1	0.143307
PAXX2	2.16853e-105	0.635822	0.575	0.352	5.54971e-101	CD8-CXCL13-LAG3-Tex	PAXX	0.141788
H2AFX1	1.05081e-116	0.624713	0.418	0.192	2.68923e-112	CD8-CXCL13-LAG3-Tex	H2AFX	0.141185
GZMK4	1.35078e-190	0.426136	0.828	0.499	3.45693e-186	CD8-CXCL13-LAG3-Tex	GZMK	0.140199
EMD	4.48866e-121	0.611182	0.454	0.226	1.14874e-116	CD8-CXCL13-LAG3-Tex	EMD	0.139349
AKIRIN21	3.81322e-109	0.618645	0.464	0.24	9.7588e-105	CD8-CXCL13-LAG3-Tex	AKIRIN2	0.138576
SQSTM11	1.93767e-105	0.562023	0.675	0.43	4.95889e-101	CD8-CXCL13-LAG3-Tex	SQSTM1	0.137696
SNX9	3.3625e-113	0.649312	0.383	0.172	8.60531e-109	CD8-CXCL13-LAG3-Tex	SNX9	0.137005
GTF2B1	8.91016e-101	0.594962	0.534	0.304	2.28029e-96	CD8-CXCL13-LAG3-Tex	GTF2B	0.136841
SIRPG1	7.92456e-128	0.54096	0.461	0.209	2.02805e-123	CD8-CXCL13-LAG3-Tex	SIRPG	0.136322
C12orf571	8.22673e-114	0.606632	0.764	0.54	2.10539e-109	CD8-CXCL13-LAG3-Tex	C12orf57	0.135885
CCNI	5.23475e-132	0.606983	0.802	0.579	1.33968e-127	CD8-CXCL13-LAG3-Tex	CCNI	0.135357
2023-09-11	1.68284e-105	0.550129	0.584	0.339	4.30672e-101	CD8-CXCL13-LAG3-Tex	2023-09-01	0.134782
PPDPF2	1.887e-130	0.613684	0.873	0.661	4.82921e-126	CD8-CXCL13-LAG3-Tex	PPDPF	0.130101
ALOX5AP1	7.06535e-91	0.554256	0.636	0.403	1.80816e-86	CD8-CXCL13-LAG3-Tex	ALOX5AP	0.129142
2023-06-02	1.45773e-151	0.548351	0.901	0.666	3.73061e-147	CD8-CXCL13-LAG3-Tex	JUN	0.128862
TAGAP1	5.90186e-95	0.542804	0.533	0.299	1.5104e-90	CD8-CXCL13-LAG3-Tex	TAGAP	0.127016
DAZAP2	6.38011e-105	0.559162	0.672	0.446	1.6328e-100	CD8-CXCL13-LAG3-Tex	DAZAP2	0.126371
CD99	5.12366e-125	0.5969	0.814	0.604	1.31125e-120	CD8-CXCL13-LAG3-Tex	CD99	0.125349
PPIB	2.56844e-108	0.561143	0.785	0.563	6.57315e-104	CD8-CXCL13-LAG3-Tex	PPIB	0.124574
BCL3	6.12983e-126	0.66523	0.292	0.105	1.56875e-121	CD8-CXCL13-LAG3-Tex	BCL3	0.124398
JUND3	9.89116e-78	0.701348	0.775	0.602	2.53135e-73	CD8-CXCL13-LAG3-Tex	JUND	0.121333
TERF2IP2	1.0069e-95	0.51364	0.646	0.414	2.57686e-91	CD8-CXCL13-LAG3-Tex	TERF2IP	0.119165
LBH1	5.83612e-91	0.517298	0.604	0.374	1.49358e-86	CD8-CXCL13-LAG3-Tex	LBH	0.118979
IER21	4.22009e-101	0.503962	0.738	0.504	1.08e-96	CD8-CXCL13-LAG3-Tex	IER2	0.117927
RAB1B	6.66882e-103	0.564966	0.426	0.219	1.70668e-98	CD8-CXCL13-LAG3-Tex	RAB1B	0.116948
MYH92	9.40059e-87	0.561728	0.628	0.42	2.4058e-82	CD8-CXCL13-LAG3-Tex	MYH9	0.116839
TSC22D32	4.31194e-194	0.748048	0.962	0.806	1.10351e-189	CD8-CXCL13-LAG3-Tex	TSC22D3	0.116696
CRTAM3	1.90834e-105	0.518296	0.434	0.211	4.88383e-101	CD8-CXCL13-LAG3-Tex	CRTAM	0.11558
FYN2	5.6196e-100	0.495508	0.693	0.46	1.43817e-95	CD8-CXCL13-LAG3-Tex	FYN	0.115453
NFIL3	1.51754e-125	0.667811	0.258	0.086	3.88368e-121	CD8-CXCL13-LAG3-Tex	NFIL3	0.114863
SERTAD12	1.27548e-86	0.510324	0.596	0.371	3.26421e-82	CD8-CXCL13-LAG3-Tex	SERTAD1	0.114823
LIMD21	2.30403e-90	0.542448	0.713	0.504	5.89647e-86	CD8-CXCL13-LAG3-Tex	LIMD2	0.113372
RAB5IF	1.61533e-91	0.589475	0.394	0.205	4.13396e-87	CD8-CXCL13-LAG3-Tex	RAB5IF	0.111411
CHCHD101	7.07823e-89	0.524801	0.447	0.237	1.81146e-84	CD8-CXCL13-LAG3-Tex	CHCHD10	0.110208
PCBP1	9.69775e-86	0.506558	0.644	0.43	2.48185e-81	CD8-CXCL13-LAG3-Tex	PCBP1	0.108404
RPP21	1.18081e-115	0.574606	0.287	0.1	3.02192e-111	CD8-CXCL13-LAG3-Tex	RPP21	0.107451
PSMB92	1.31752e-101	0.471193	0.808	0.58	3.3718e-97	CD8-CXCL13-LAG3-Tex	PSMB9	0.107432
HMGN4	1.92461e-156	0.543169	0.253	0.059	4.92546e-152	CD8-CXCL13-LAG3-Tex	HMGN4	0.105375
SERP11	1.6971e-85	0.473007	0.669	0.449	4.34321e-81	CD8-CXCL13-LAG3-Tex	SERP1	0.104062
B3GNT21	3.50363e-94	0.564096	0.321	0.137	8.9665e-90	CD8-CXCL13-LAG3-Tex	B3GNT2	0.103794
GNB2	5.46479e-79	0.503737	0.518	0.314	1.39855e-74	CD8-CXCL13-LAG3-Tex	GNB2	0.102762
CNBP1	1.15704e-93	0.480352	0.772	0.56	2.9611e-89	CD8-CXCL13-LAG3-Tex	CNBP	0.101835
PPP1R16B1	6.71288e-115	0.480587	0.339	0.129	1.71796e-110	CD8-CXCL13-LAG3-Tex	PPP1R16B	0.100923
PDE4D1	7.90244e-86	0.486909	0.423	0.216	2.02239e-81	CD8-CXCL13-LAG3-Tex	PDE4D	0.10079
SH3BGRL31	3.62707e-200	0.675032	0.966	0.817	9.28239e-196	CD8-CXCL13-LAG3-Tex	SH3BGRL3	0.10058
DDIT42	8.1036e-96	0.514285	0.804	0.609	2.07387e-91	CD8-CXCL13-LAG3-Tex	DDIT4	0.100286
GZMM2	3.66461e-98	0.414338	0.559	0.319	9.37846e-94	CD8-CXCL13-LAG3-Tex	GZMM	0.099441
ITGA42	6.58823e-93	0.433234	0.514	0.286	1.68606e-88	CD8-CXCL13-LAG3-Tex	ITGA4	0.0987774
MTHFD2	2.27941e-74	0.516712	0.453	0.262	5.83346e-70	CD8-CXCL13-LAG3-Tex	MTHFD2	0.098692
NFKBIA2	9.48841e-103	0.431141	0.805	0.577	2.42827e-98	CD8-CXCL13-LAG3-Tex	NFKBIA	0.0983
LITAF2	7.52782e-83	0.459793	0.696	0.485	1.92652e-78	CD8-CXCL13-LAG3-Tex	LITAF	0.0970164
ALYREF	9.60862e-108	0.6207	0.258	0.104	2.45904e-103	CD8-CXCL13-LAG3-Tex	ALYREF	0.0955879
CCDC85B1	1.05179e-80	0.44126	0.552	0.336	2.69173e-76	CD8-CXCL13-LAG3-Tex	CCDC85B	0.0953122
MYL12A2	2.52719e-122	0.573814	0.919	0.753	6.46758e-118	CD8-CXCL13-LAG3-Tex	MYL12A	0.0952532
SNHG121	1.10591e-82	0.472592	0.425	0.224	2.83026e-78	CD8-CXCL13-LAG3-Tex	SNHG12	0.094991
CMTM7	1.33564e-83	0.516434	0.366	0.184	3.41817e-79	CD8-CXCL13-LAG3-Tex	CMTM7	0.0939911
CYTOR3	7.81271e-67	0.475608	0.553	0.356	1.99943e-62	CD8-CXCL13-LAG3-Tex	CYTOR	0.0936947
NELL2	1.45345e-129	0.504308	0.25	0.066	3.71968e-125	CD8-CXCL13-LAG3-Tex	NELL2	0.0927926
LCP2	2.93524e-84	0.424673	0.507	0.289	7.51187e-80	CD8-CXCL13-LAG3-Tex	LCP2	0.0925787
CKS22	3.1447e-59	0.488211	0.573	0.385	8.04792e-55	CD8-CXCL13-LAG3-Tex	CKS2	0.0917837
IL6ST2	4.79621e-68	0.49169	0.427	0.241	1.22745e-63	CD8-CXCL13-LAG3-Tex	IL6ST	0.0914544
HAVCR22	4.22263e-99	0.406448	0.464	0.239	1.08066e-94	CD8-CXCL13-LAG3-Tex	HAVCR2	0.0914509
CNN21	2.74559e-70	0.457106	0.532	0.332	7.02652e-66	CD8-CXCL13-LAG3-Tex	CNN2	0.0914212
ZNF3312	1.24611e-77	0.422014	0.707	0.495	3.18903e-73	CD8-CXCL13-LAG3-Tex	ZNF331	0.0894669
CYTIP1	4.68801e-86	0.405878	0.772	0.552	1.19975e-81	CD8-CXCL13-LAG3-Tex	CYTIP	0.0892932
RASAL31	1.52107e-95	0.414236	0.414	0.2	3.89271e-91	CD8-CXCL13-LAG3-Tex	RASAL3	0.0886464
CDKN1B2	4.23008e-69	0.44958	0.525	0.33	1.08256e-64	CD8-CXCL13-LAG3-Tex	CDKN1B	0.0876681
FXYD51	1.47471e-86	0.425441	0.788	0.582	3.77409e-82	CD8-CXCL13-LAG3-Tex	FXYD5	0.0876408
PFKFB3	1.59777e-86	0.44128	0.379	0.181	4.08901e-82	CD8-CXCL13-LAG3-Tex	PFKFB3	0.0873734
SLC9A3R1	6.50313e-75	0.441881	0.45	0.253	1.66428e-70	CD8-CXCL13-LAG3-Tex	SLC9A3R1	0.0870506
MAP1LC3B1	6.63408e-73	0.422863	0.66	0.456	1.69779e-68	CD8-CXCL13-LAG3-Tex	MAP1LC3B	0.086264
OTUB1	1.31589e-72	0.451031	0.452	0.261	3.36763e-68	CD8-CXCL13-LAG3-Tex	OTUB1	0.086147
PGAM1	1.83581e-68	0.423469	0.626	0.423	4.69821e-64	CD8-CXCL13-LAG3-Tex	PGAM1	0.0859643
CD62	7.72043e-85	0.41496	0.424	0.218	1.97581e-80	CD8-CXCL13-LAG3-Tex	CD6	0.0854817
RELB	1.4244e-87	0.539789	0.271	0.113	3.64533e-83	CD8-CXCL13-LAG3-Tex	RELB	0.0852866
IRF12	1.69311e-72	0.415126	0.672	0.467	4.333e-68	CD8-CXCL13-LAG3-Tex	IRF1	0.0851008
TGFB13	3.39003e-69	0.436968	0.462	0.271	8.67577e-65	CD8-CXCL13-LAG3-Tex	TGFB1	0.0834609
SARAF1	2.82156e-121	0.594637	0.884	0.744	7.22093e-117	CD8-CXCL13-LAG3-Tex	SARAF	0.0832492
PNPLA2	1.90972e-90	0.454075	0.33	0.147	4.88736e-86	CD8-CXCL13-LAG3-Tex	PNPLA2	0.0830957
TGIF12	2.06497e-63	0.466652	0.424	0.246	5.28468e-59	CD8-CXCL13-LAG3-Tex	TGIF1	0.083064
RPS4Y12	1.01189e-50	0.642465	0.301	0.172	2.58962e-46	CD8-CXCL13-LAG3-Tex	RPS4Y1	0.082878
GNAI22	4.54688e-60	0.444971	0.551	0.366	1.16364e-55	CD8-CXCL13-LAG3-Tex	GNAI2	0.0823197
C18orf32	3.51119e-94	0.47575	0.284	0.111	8.98583e-90	CD8-CXCL13-LAG3-Tex	C18orf32	0.0823048
CEBPD	1.72738e-62	0.474947	0.382	0.209	4.42072e-58	CD8-CXCL13-LAG3-Tex	CEBPD	0.0821657
CD741	1.80071e-165	0.486176	0.972	0.803	4.60837e-161	CD8-CXCL13-LAG3-Tex	CD74	0.0821638
SRRT	1.00281e-67	0.500154	0.383	0.219	2.56639e-63	CD8-CXCL13-LAG3-Tex	SRRT	0.0820253
CDK2AP22	6.2483e-61	0.457161	0.469	0.29	1.59906e-56	CD8-CXCL13-LAG3-Tex	CDK2AP2	0.0818317
MAPRE2	1.54749e-77	0.440222	0.366	0.182	3.96034e-73	CD8-CXCL13-LAG3-Tex	MAPRE2	0.0810009
GUK1	1.0358e-77	0.416828	0.77	0.576	2.65082e-73	CD8-CXCL13-LAG3-Tex	GUK1	0.0808647
ZBTB381	8.79237e-72	0.403598	0.483	0.283	2.25014e-67	CD8-CXCL13-LAG3-Tex	ZBTB38	0.0807196
CCND3	1.71672e-72	0.393378	0.651	0.447	4.39344e-68	CD8-CXCL13-LAG3-Tex	CCND3	0.080249
SHISA52	1.89719e-67	0.428388	0.468	0.282	4.85528e-63	CD8-CXCL13-LAG3-Tex	SHISA5	0.0796802
ARHGEF1	3.5692e-67	0.399226	0.586	0.39	9.13429e-63	CD8-CXCL13-LAG3-Tex	ARHGEF1	0.0782484
PCED1B	6.76889e-82	0.438753	0.318	0.14	1.73229e-77	CD8-CXCL13-LAG3-Tex	PCED1B	0.078098
REX1BD	2.92198e-59	0.443277	0.454	0.279	7.47794e-55	CD8-CXCL13-LAG3-Tex	REX1BD	0.0775735
SRSF91	1.7488e-58	0.43485	0.504	0.326	4.47552e-54	CD8-CXCL13-LAG3-Tex	SRSF9	0.0774033
YPEL3	9.47343e-61	0.46519	0.388	0.222	2.42444e-56	CD8-CXCL13-LAG3-Tex	YPEL3	0.0772215
PARP84	6.57609e-69	0.385915	0.518	0.318	1.68295e-64	CD8-CXCL13-LAG3-Tex	PARP8	0.077183
GABARAPL11	7.58476e-68	0.399568	0.493	0.3	1.94109e-63	CD8-CXCL13-LAG3-Tex	GABARAPL1	0.0771167
ETS12	5.76675e-83	0.340186	0.688	0.463	1.47583e-78	CD8-CXCL13-LAG3-Tex	ETS1	0.076542
CSK	3.94829e-62	0.428301	0.439	0.261	1.01045e-57	CD8-CXCL13-LAG3-Tex	CSK	0.0762375
UBALD21	1.62822e-53	0.514617	0.422	0.275	4.16694e-49	CD8-CXCL13-LAG3-Tex	UBALD2	0.0756486
KRT10	2.84854e-59	0.41228	0.503	0.32	7.28999e-55	CD8-CXCL13-LAG3-Tex	KRT10	0.0754473
SELPLG	2.77609e-67	0.413574	0.4	0.218	7.10458e-63	CD8-CXCL13-LAG3-Tex	SELPLG	0.0752704
SOD13	2.41564e-60	0.490059	0.84	0.687	6.18211e-56	CD8-CXCL13-LAG3-Tex	SOD1	0.074979
PCBP2	5.84628e-57	0.499856	0.638	0.488	1.49618e-52	CD8-CXCL13-LAG3-Tex	PCBP2	0.0749785
TMUB1	2.35969e-73	0.448618	0.333	0.166	6.03893e-69	CD8-CXCL13-LAG3-Tex	TMUB1	0.0749192
CD38	3.09215e-80	0.433421	0.301	0.13	7.91344e-76	CD8-CXCL13-LAG3-Tex	CD38	0.074115
MAT2B	1.4757e-66	0.418618	0.395	0.218	3.77662e-62	CD8-CXCL13-LAG3-Tex	MAT2B	0.0740954
TNFRSF91	5.55201e-83	0.395944	0.371	0.184	1.42087e-78	CD8-CXCL13-LAG3-Tex	TNFRSF9	0.0740415
HCLS11	2.42223e-70	0.357209	0.607	0.4	6.19897e-66	CD8-CXCL13-LAG3-Tex	HCLS1	0.0739422
RABAC1	1.79288e-57	0.412196	0.67	0.491	4.58833e-53	CD8-CXCL13-LAG3-Tex	RABAC1	0.0737831
WDR83OS	2.35879e-56	0.411069	0.632	0.453	6.03663e-52	CD8-CXCL13-LAG3-Tex	WDR83OS	0.0735813
RPL22L11	1.40725e-48	0.429063	0.597	0.427	3.60143e-44	CD8-CXCL13-LAG3-Tex	RPL22L1	0.0729407
SELENOW	3.44341e-56	0.403855	0.517	0.337	8.81237e-52	CD8-CXCL13-LAG3-Tex	SELENOW	0.072694
GPI	4.78378e-65	0.405071	0.418	0.239	1.22427e-60	CD8-CXCL13-LAG3-Tex	GPI	0.0725077
C4orf481	3.18414e-55	0.43984	0.414	0.25	8.14884e-51	CD8-CXCL13-LAG3-Tex	C4orf48	0.0721338
SELENOM	9.48102e-67	0.454207	0.301	0.143	2.42638e-62	CD8-CXCL13-LAG3-Tex	SELENOM	0.0717647
HCST4	2.8241e-102	0.363754	0.905	0.708	7.22743e-98	CD8-CXCL13-LAG3-Tex	HCST	0.0716595
ANXA111	5.38133e-58	0.401906	0.501	0.323	1.37719e-53	CD8-CXCL13-LAG3-Tex	ANXA11	0.0715394
PRELID1	3.98338e-59	0.378116	0.569	0.38	1.01943e-54	CD8-CXCL13-LAG3-Tex	PRELID1	0.071464
ORAI11	9.20322e-57	0.498841	0.329	0.186	2.35529e-52	CD8-CXCL13-LAG3-Tex	ORAI1	0.0713342
RFTN1	3.75524e-84	0.401394	0.302	0.127	9.61042e-80	CD8-CXCL13-LAG3-Tex	RFTN1	0.070244
PTP4A23	8.1397e-55	0.392224	0.534	0.355	2.08311e-50	CD8-CXCL13-LAG3-Tex	PTP4A2	0.0702081
MSN1	9.25218e-65	0.352607	0.645	0.446	2.36782e-60	CD8-CXCL13-LAG3-Tex	MSN	0.0701689
TNFRSF1B1	5.19435e-68	0.353677	0.521	0.323	1.32934e-63	CD8-CXCL13-LAG3-Tex	TNFRSF1B	0.070028
PSME11	1.25291e-81	0.400019	0.847	0.673	3.20644e-77	CD8-CXCL13-LAG3-Tex	PSME1	0.0696032
SDF4	2.71207e-65	0.401721	0.38	0.207	6.94073e-61	CD8-CXCL13-LAG3-Tex	SDF4	0.0694977
PELI1	2.79909e-63	0.47266	0.304	0.157	7.16342e-59	CD8-CXCL13-LAG3-Tex	PELI1	0.069481
RNF187	1.45314e-68	0.431441	0.319	0.158	3.71888e-64	CD8-CXCL13-LAG3-Tex	RNF187	0.069462
CLIC31	3.56978e-82	0.378974	0.343	0.161	9.13578e-78	CD8-CXCL13-LAG3-Tex	CLIC3	0.0689732
COX5A	4.91101e-59	0.362986	0.61	0.42	1.25683e-54	CD8-CXCL13-LAG3-Tex	COX5A	0.0689673
EPC1	4.31334e-57	0.380841	0.566	0.385	1.10387e-52	CD8-CXCL13-LAG3-Tex	EPC1	0.0689322
SLBP1	2.28126e-58	0.420024	0.4	0.236	5.83819e-54	CD8-CXCL13-LAG3-Tex	SLBP	0.0688839
CYBA	2.86127e-96	0.370277	0.908	0.723	7.32256e-92	CD8-CXCL13-LAG3-Tex	CYBA	0.0685013
LEPROTL11	8.60732e-66	0.370829	0.714	0.532	2.20278e-61	CD8-CXCL13-LAG3-Tex	LEPROTL1	0.0674909
ODC11	1.73338e-55	0.433021	0.362	0.207	4.43606e-51	CD8-CXCL13-LAG3-Tex	ODC1	0.0671183
ELOB	3.17499e-52	0.385133	0.666	0.493	8.12545e-48	CD8-CXCL13-LAG3-Tex	ELOB	0.0666279
ERN1	8.83887e-66	0.405539	0.325	0.161	2.26204e-61	CD8-CXCL13-LAG3-Tex	ERN1	0.0665085
STX11	9.24331e-64	0.422908	0.303	0.146	2.36555e-59	CD8-CXCL13-LAG3-Tex	STX11	0.0663965
KRAS1	2.71871e-57	0.417393	0.374	0.215	6.95773e-53	CD8-CXCL13-LAG3-Tex	KRAS	0.0663655
PSTPIP11	8.30168e-80	0.330081	0.442	0.242	2.12457e-75	CD8-CXCL13-LAG3-Tex	PSTPIP1	0.0660163
ISG202	1.96578e-74	0.348291	0.812	0.623	5.03082e-70	CD8-CXCL13-LAG3-Tex	ISG20	0.0658271
UQCRFS1	2.21591e-51	0.396338	0.463	0.298	5.67095e-47	CD8-CXCL13-LAG3-Tex	UQCRFS1	0.0653957
TOX1	2.10883e-70	0.370791	0.358	0.182	5.39691e-66	CD8-CXCL13-LAG3-Tex	TOX	0.0652592
VCP	9.13143e-54	0.380343	0.491	0.32	2.33692e-49	CD8-CXCL13-LAG3-Tex	VCP	0.0650387
PFN1	1.40872e-138	0.506395	0.974	0.846	3.60521e-134	CD8-CXCL13-LAG3-Tex	PFN1	0.0648185
RBM381	3.22963e-61	0.38298	0.371	0.202	8.26527e-57	CD8-CXCL13-LAG3-Tex	RBM38	0.0647236
ROMO1	2.32551e-50	0.372935	0.547	0.374	5.95143e-46	CD8-CXCL13-LAG3-Tex	ROMO1	0.0645178
FCMR	1.35207e-72	0.360139	0.355	0.177	3.46022e-68	CD8-CXCL13-LAG3-Tex	FCMR	0.0641047
BRD21	2.69236e-57	0.3877	0.674	0.51	6.89028e-53	CD8-CXCL13-LAG3-Tex	BRD2	0.0635828
RAB27A2	7.70312e-57	0.355871	0.47	0.292	1.97138e-52	CD8-CXCL13-LAG3-Tex	RAB27A	0.063345
TMX41	6.30656e-55	0.398078	0.369	0.211	1.61397e-50	CD8-CXCL13-LAG3-Tex	TMX4	0.0628963
PDE3B2	9.59107e-71	0.35647	0.35	0.174	2.45455e-66	CD8-CXCL13-LAG3-Tex	PDE3B	0.0627386
CHST11	1.14655e-53	0.3955	0.374	0.216	2.93425e-49	CD8-CXCL13-LAG3-Tex	CHST11	0.0624891
VOPP1	2.01144e-56	0.401092	0.353	0.198	5.14767e-52	CD8-CXCL13-LAG3-Tex	VOPP1	0.0621693
GATA3	9.776e-72	0.345219	0.372	0.192	2.50187e-67	CD8-CXCL13-LAG3-Tex	GATA3	0.0621395
UBE2L61	4.08665e-51	0.349032	0.544	0.37	1.04586e-46	CD8-CXCL13-LAG3-Tex	UBE2L6	0.0607316
MAP4K1	5.35703e-68	0.352555	0.345	0.173	1.37097e-63	CD8-CXCL13-LAG3-Tex	MAP4K1	0.0606395
SERPINB1	2.95586e-41	0.410673	0.459	0.312	7.56465e-37	CD8-CXCL13-LAG3-Tex	SERPINB1	0.0603689
RNF149	2.27646e-54	0.352845	0.428	0.261	5.82593e-50	CD8-CXCL13-LAG3-Tex	RNF149	0.0589251
DNAJB12	1.42849e-68	0.506525	0.92	0.804	3.65579e-64	CD8-CXCL13-LAG3-Tex	DNAJB1	0.0587569
MAP2K21	1.1926e-48	0.416486	0.357	0.216	3.05209e-44	CD8-CXCL13-LAG3-Tex	MAP2K2	0.0587245
RALY	7.42829e-49	0.346528	0.503	0.335	1.90105e-44	CD8-CXCL13-LAG3-Tex	RALY	0.0582166
PPM1M	2.17185e-79	0.376512	0.25	0.096	5.5582e-75	CD8-CXCL13-LAG3-Tex	PPM1M	0.0579829
ISCU	8.02971e-41	0.376417	0.566	0.413	2.05496e-36	CD8-CXCL13-LAG3-Tex	ISCU	0.0575917
PPP3CC	1.42253e-63	0.365319	0.299	0.143	3.64053e-59	CD8-CXCL13-LAG3-Tex	PPP3CC	0.0569898
GABARAPL2	2.53824e-46	0.344131	0.58	0.415	6.49586e-42	CD8-CXCL13-LAG3-Tex	GABARAPL2	0.0567816
COMMD62	1.44262e-61	0.364663	0.825	0.67	3.69196e-57	CD8-CXCL13-LAG3-Tex	COMMD6	0.0565228
NFKBIZ2	5.33766e-51	0.346784	0.407	0.245	1.36601e-46	CD8-CXCL13-LAG3-Tex	NFKBIZ	0.056179
CLTB	6.1833e-49	0.371128	0.385	0.234	1.58243e-44	CD8-CXCL13-LAG3-Tex	CLTB	0.0560403
GAPDH	2.44165e-165	0.583624	0.988	0.892	6.24866e-161	CD8-CXCL13-LAG3-Tex	GAPDH	0.0560279
CHIC2	1.11248e-49	0.372477	0.356	0.207	2.84706e-45	CD8-CXCL13-LAG3-Tex	CHIC2	0.055499
TRMT112	2.09012e-46	0.348932	0.704	0.545	5.34903e-42	CD8-CXCL13-LAG3-Tex	TRMT112	0.0554801
DCXR	7.14488e-47	0.359908	0.402	0.248	1.82852e-42	CD8-CXCL13-LAG3-Tex	DCXR	0.0554258
YWHAB	4.75041e-51	0.371906	0.772	0.625	1.21573e-46	CD8-CXCL13-LAG3-Tex	YWHAB	0.0546701
SIAH2	2.95137e-56	0.36282	0.309	0.159	7.55315e-52	CD8-CXCL13-LAG3-Tex	SIAH2	0.054423
BAG3	4.82112e-47	0.413938	0.29	0.159	1.23382e-42	CD8-CXCL13-LAG3-Tex	BAG3	0.0542259
MTFP1	2.55349e-61	0.376217	0.265	0.121	6.5349e-57	CD8-CXCL13-LAG3-Tex	MTFP1	0.0541753
RNF1151	9.42013e-49	0.353794	0.383	0.23	2.4108e-44	CD8-CXCL13-LAG3-Tex	RNF115	0.0541304
ATF32	4.81937e-29	0.455861	0.37	0.252	1.23337e-24	CD8-CXCL13-LAG3-Tex	ATF3	0.0537916
TMEM256	2.80721e-44	0.356013	0.414	0.264	7.18421e-40	CD8-CXCL13-LAG3-Tex	TMEM256	0.053402
TSEN54	3.79997e-53	0.355976	0.32	0.173	9.7249e-49	CD8-CXCL13-LAG3-Tex	TSEN54	0.0523285
PFDN52	3.77839e-95	0.405089	0.943	0.814	9.66966e-91	CD8-CXCL13-LAG3-Tex	PFDN5	0.0522565
ABRACL1	2.20691e-43	0.327907	0.534	0.376	5.64794e-39	CD8-CXCL13-LAG3-Tex	ABRACL	0.0518094
CD821	2.51538e-41	0.352876	0.378	0.235	6.43737e-37	CD8-CXCL13-LAG3-Tex	CD82	0.0504612
ARPC1B	1.76648e-41	0.331823	0.705	0.553	4.52076e-37	CD8-CXCL13-LAG3-Tex	ARPC1B	0.0504371
H2AFZ1	1.3796e-33	0.387355	0.758	0.628	3.53066e-29	CD8-CXCL13-LAG3-Tex	H2AFZ	0.0503562
ARHGDIB	4.37602e-58	0.37013	0.871	0.735	1.11991e-53	CD8-CXCL13-LAG3-Tex	ARHGDIB	0.0503377
METTL26	3.27887e-42	0.372684	0.358	0.223	8.3913e-38	CD8-CXCL13-LAG3-Tex	METTL26	0.0503123
HERPUD21	3.64909e-48	0.336526	0.36	0.211	9.33874e-44	CD8-CXCL13-LAG3-Tex	HERPUD2	0.0501424
GSPT12	4.33066e-41	0.334596	0.455	0.306	1.1083e-36	CD8-CXCL13-LAG3-Tex	GSPT1	0.0498548
MAP3K8	1.81209e-51	0.331965	0.341	0.191	4.63751e-47	CD8-CXCL13-LAG3-Tex	MAP3K8	0.0497948
TXNL4A	2.5845e-42	0.406092	0.333	0.211	6.61426e-38	CD8-CXCL13-LAG3-Tex	TXNL4A	0.0495433
KLF22	1.9014e-35	0.358657	0.384	0.25	4.86606e-31	CD8-CXCL13-LAG3-Tex	KLF2	0.04806
NME3	1.83113e-40	0.329038	0.394	0.251	4.68623e-36	CD8-CXCL13-LAG3-Tex	NME3	0.0470524
SNHG71	8.0057e-35	0.362019	0.392	0.263	2.04882e-30	CD8-CXCL13-LAG3-Tex	SNHG7	0.0467005
SNAP471	2.08655e-42	0.348984	0.313	0.181	5.3399e-38	CD8-CXCL13-LAG3-Tex	SNAP47	0.0460658
DNAJB4	2.26806e-42	0.380045	0.261	0.14	5.80443e-38	CD8-CXCL13-LAG3-Tex	DNAJB4	0.0459854
MPG	1.6424e-40	0.33521	0.366	0.23	4.20322e-36	CD8-CXCL13-LAG3-Tex	MPG	0.0455885
RPLP01	2.17028e-120	0.450801	0.969	0.868	5.55418e-116	CD8-CXCL13-LAG3-Tex	RPLP0	0.0455309
ZNRD1	5.42793e-40	0.323157	0.387	0.248	1.38912e-35	CD8-CXCL13-LAG3-Tex	ZNRD1	0.0449188
LSM2	1.76212e-36	0.322632	0.419	0.28	4.50961e-32	CD8-CXCL13-LAG3-Tex	LSM2	0.0448459
MAF11	2.5797e-39	0.341483	0.378	0.247	6.60196e-35	CD8-CXCL13-LAG3-Tex	MAF1	0.0447343
STUB1	1.63882e-38	0.325239	0.386	0.25	4.19406e-34	CD8-CXCL13-LAG3-Tex	STUB1	0.0442325
IGF2R	3.33644e-47	0.359384	0.254	0.131	8.53861e-43	CD8-CXCL13-LAG3-Tex	IGF2R	0.0442043
ABHD17A2	1.27325e-34	0.346529	0.377	0.251	3.2585e-30	CD8-CXCL13-LAG3-Tex	ABHD17A	0.0436627
NAP1L41	7.39037e-31	0.333799	0.502	0.373	1.89134e-26	CD8-CXCL13-LAG3-Tex	NAP1L4	0.0430601
NUDT4	1.60285e-41	0.353219	0.276	0.155	4.10202e-37	CD8-CXCL13-LAG3-Tex	NUDT4	0.0427394
FAAP20	1.00283e-36	0.330374	0.366	0.237	2.56643e-32	CD8-CXCL13-LAG3-Tex	FAAP20	0.0426182
RPS263	1.3898e-76	0.361521	0.944	0.828	3.55677e-72	CD8-CXCL13-LAG3-Tex	RPS26	0.0419364
SPATS2L	4.10487e-35	0.389736	0.301	0.194	1.05052e-30	CD8-CXCL13-LAG3-Tex	SPATS2L	0.0417017
RPS131	1.437e-143	0.507741	0.982	0.902	3.67757e-139	CD8-CXCL13-LAG3-Tex	RPS13	0.0406193
RPL7A1	7.36949e-168	0.534216	0.983	0.907	1.886e-163	CD8-CXCL13-LAG3-Tex	RPL7A	0.0406004
RPL123	1.35461e-191	0.583071	0.99	0.921	3.46672e-187	CD8-CXCL13-LAG3-Tex	RPL12	0.0402319
FDX1	1.22302e-38	0.327145	0.296	0.178	3.12996e-34	CD8-CXCL13-LAG3-Tex	FDX1	0.0386031
NENF	1.70052e-35	0.324212	0.302	0.183	4.35196e-31	CD8-CXCL13-LAG3-Tex	NENF	0.0385812
PABPN1	1.04748e-35	0.331439	0.33	0.214	2.68072e-31	CD8-CXCL13-LAG3-Tex	PABPN1	0.0384469
HLA-E	9.95937e-94	0.377211	0.96	0.859	2.5488e-89	CD8-CXCL13-LAG3-Tex	HLA-E	0.0380983
NACA1	5.57308e-88	0.360476	0.962	0.859	1.42626e-83	CD8-CXCL13-LAG3-Tex	NACA	0.037129
ZNF267	9.40935e-32	0.328428	0.257	0.153	2.40804e-27	CD8-CXCL13-LAG3-Tex	ZNF267	0.0341566
RPL301	2.05321e-192	0.596346	0.99	0.935	5.25458e-188	CD8-CXCL13-LAG3-Tex	RPL30	0.032799
EEF1D2	6.66742e-74	0.334039	0.952	0.855	1.70633e-69	CD8-CXCL13-LAG3-Tex	EEF1D	0.0324018
RPL291	1.3962e-114	0.394795	0.984	0.902	3.57316e-110	CD8-CXCL13-LAG3-Tex	RPL29	0.0323732
FAU2	5.69037e-137	0.446116	0.991	0.919	1.45628e-132	CD8-CXCL13-LAG3-Tex	FAU	0.0321204
RPL392	2.66536e-91	0.459858	0.987	0.923	6.82118e-87	CD8-CXCL13-LAG3-Tex	RPL39	0.0294309
HLA-C2	1.0863e-146	0.449785	0.996	0.931	2.78006e-142	CD8-CXCL13-LAG3-Tex	HLA-C	0.029236
RPS71	5.28292e-108	0.383086	0.987	0.913	1.352e-103	CD8-CXCL13-LAG3-Tex	RPS7	0.0283484
ACTB	1.81817e-224	0.667624	0.997	0.955	4.65305e-220	CD8-CXCL13-LAG3-Tex	ACTB	0.0280402
H3F3B2	2.32821e-83	0.410248	0.985	0.922	5.95835e-79	CD8-CXCL13-LAG3-Tex	H3F3B	0.0258456
RPS282	2.31432e-88	0.442775	0.989	0.939	5.9228e-84	CD8-CXCL13-LAG3-Tex	RPS28	0.0221388
RPL191	2.39024e-125	0.394086	0.992	0.937	6.11709e-121	CD8-CXCL13-LAG3-Tex	RPL19	0.0216747
RPS15A2	5.95065e-113	0.399597	0.99	0.94	1.52289e-108	CD8-CXCL13-LAG3-Tex	RPS15A	0.0199798
RPL111	3.58787e-108	0.362268	0.991	0.941	9.18207e-104	CD8-CXCL13-LAG3-Tex	RPL11	0.0181134
RPS122	1.81638e-100	0.360556	0.994	0.949	4.64849e-96	CD8-CXCL13-LAG3-Tex	RPS12	0.016225
RPL283	1.86261e-96	0.337158	0.996	0.958	4.76679e-92	CD8-CXCL13-LAG3-Tex	RPL28	0.012812
RPLP12	1.70443e-123	0.401898	0.997	0.973	4.36197e-119	CD8-CXCL13-LAG3-Tex	RPLP1	0.00964554
MTRNR2L123	1.75867e-85	0.664083	0.303	0.383	4.50079e-81	CD8-CXCL13-LAG3-Tex	MTRNR2L12	-0.0531267
PLCG21	9.02417e-254	2.49405	0.375	0.169	2.30947e-249	CD8-GZMH-GZMA-CD52-Teff	PLCG2	0.513774
CD521	6.8347e-121	0.88812	0.759	0.645	1.74914e-116	CD8-GZMH-GZMA-CD52-Teff	CD52	0.101246	Lowery et al. 2022, Cluster 4
GIMAP73	2.02034e-100	0.921699	0.451	0.343	5.17045e-96	CD8-GZMH-GZMA-CD52-Teff	GIMAP7	0.0995435
GZMH1	1.56902e-55	0.815585	0.468	0.373	4.01543e-51	CD8-GZMH-GZMA-CD52-Teff	GZMH	0.0774806	Lowery et al. 2022, Cluster 7
GIMAP43	3.85773e-77	0.772737	0.418	0.319	9.87271e-73	CD8-GZMH-GZMA-CD52-Teff	GIMAP4	0.076501
SLFN53	5.68482e-65	0.770763	0.343	0.269	1.45486e-60	CD8-GZMH-GZMA-CD52-Teff	SLFN5	0.0570365
GZMA2	8.92325e-41	0.582449	0.66	0.571	2.28364e-36	CD8-GZMH-GZMA-CD52-Teff	GZMA	0.0518379	Lowery et al. 2022, Cluster 7
TRAF3IP3	1.62719e-62	0.653433	0.414	0.337	4.16431e-58	CD8-GZMH-GZMA-CD52-Teff	TRAF3IP3	0.0503143
CD2	1.64474e-70	0.607298	0.752	0.676	4.20923e-66	CD8-GZMH-GZMA-CD52-Teff	CD2	0.0461546
TRAC1	5.89435e-32	0.466473	0.681	0.594	1.50848e-27	CD8-GZMH-GZMA-CD52-Teff	TRAC	0.0405832
CCL52	3.8526e-28	0.366519	0.828	0.72	9.85958e-24	CD8-GZMH-GZMA-CD52-Teff	CCL5	0.0395841
IL32	1.79922e-45	0.448187	0.836	0.748	4.60456e-41	CD8-GZMH-GZMA-CD52-Teff	IL32	0.0394405
XIST1	4.18546e-30	0.621184	0.309	0.252	1.07114e-25	CD8-GZMH-GZMA-CD52-Teff	XIST	0.0354075
GIMAP11	3.29971e-46	0.525025	0.254	0.192	8.44461e-42	CD8-GZMH-GZMA-CD52-Teff	GIMAP1	0.0325516
CD3D2	1.06249e-20	0.371346	0.76	0.684	2.71912e-16	CD8-GZMH-GZMA-CD52-Teff	CD3D	0.0282223
GZMM1	3.32626e-59	0.630119	0.376	0.332	8.51255e-55	CD8-GZMH-GZMA-CD52-Teff	GZMM	0.0277252	Lowery et al. 2022, Cluster 7
GZMK2	8.26885e-21	0.394039	0.585	0.516	2.11617e-16	CD8-GZMH-GZMA-CD52-Teff	GZMK	0.0271887	Lowery et al. 2022, Cluster 7
TRBC21	1.82751e-42	0.563826	0.628	0.58	4.67697e-38	CD8-GZMH-GZMA-CD52-Teff	TRBC2	0.0270636
TC2N1	4.22693e-32	0.468167	0.264	0.207	1.08176e-27	CD8-GZMH-GZMA-CD52-Teff	TC2N	0.0266855
ATM2	1.58878e-51	0.584774	0.279	0.237	4.06601e-47	CD8-GZMH-GZMA-CD52-Teff	ATM	0.0245605
TXNIP3	3.59875e-67	0.621262	0.706	0.667	9.20993e-63	CD8-GZMH-GZMA-CD52-Teff	TXNIP	0.0242292
SYNE12	1.34968e-44	0.619121	0.268	0.23	3.45411e-40	CD8-GZMH-GZMA-CD52-Teff	SYNE1	0.0235266
CD8B3	3.11548e-23	0.491541	0.322	0.275	7.97313e-19	CD8-GZMH-GZMA-CD52-Teff	CD8B	0.0231024
CD3G2	1.86434e-39	0.456154	0.515	0.468	4.77121e-35	CD8-GZMH-GZMA-CD52-Teff	CD3G	0.0214393
KIAA15512	2.43725e-76	0.728129	0.461	0.432	6.2374e-72	CD8-GZMH-GZMA-CD52-Teff	KIAA1551	0.0211157
TBC1D10C	2.509e-46	0.524698	0.394	0.359	6.42102e-42	CD8-GZMH-GZMA-CD52-Teff	TBC1D10C	0.0183644
CD8A2	8.7487e-12	0.347237	0.387	0.337	2.23897e-07	CD8-GZMH-GZMA-CD52-Teff	CD8A	0.0173619
IKZF12	1.47134e-59	0.609208	0.384	0.356	3.76547e-55	CD8-GZMH-GZMA-CD52-Teff	IKZF1	0.0170578
LTB1	1.52181e-13	0.400058	0.387	0.348	3.89462e-09	CD8-GZMH-GZMA-CD52-Teff	LTB	0.0156023
N4BP2L22	1.60377e-96	0.704084	0.488	0.466	4.10438e-92	CD8-GZMH-GZMA-CD52-Teff	N4BP2L2	0.0154898
CORO1A	9.74571e-46	0.455735	0.739	0.707	2.49412e-41	CD8-GZMH-GZMA-CD52-Teff	CORO1A	0.0145835
CXCR3	3.10631e-36	0.461176	0.26	0.242	7.94967e-32	CD8-GZMH-GZMA-CD52-Teff	CXCR3	0.00830116	Lowery et al. 2022, Cluster 7
RPL282	5.2648e-48	0.34406	0.98	0.959	1.34737e-43	CD8-GZMH-GZMA-CD52-Teff	RPL28	0.00722526
PCSK72	3.91734e-39	0.46371	0.293	0.278	1.00253e-34	CD8-GZMH-GZMA-CD52-Teff	PCSK7	0.00695565
TNFAIP81	2.55155e-37	0.4134	0.283	0.267	6.52992e-33	CD8-GZMH-GZMA-CD52-Teff	TNFAIP8	0.0066144
LCP12	8.37958e-24	0.357541	0.523	0.505	2.1445e-19	CD8-GZMH-GZMA-CD52-Teff	LCP1	0.00643574
CD3E2	5.31221e-25	0.36041	0.667	0.65	1.3595e-20	CD8-GZMH-GZMA-CD52-Teff	CD3E	0.00612697
S100A4	3.25963e-37	0.415447	0.78	0.767	8.34205e-33	CD8-GZMH-GZMA-CD52-Teff	S100A4	0.00540081	Lowery et al. 2022, Cluster 4
HCST2	1.94283e-33	0.389001	0.732	0.719	4.97208e-29	CD8-GZMH-GZMA-CD52-Teff	HCST	0.00505701
IKZF32	4.29009e-42	0.51478	0.315	0.306	1.09792e-37	CD8-GZMH-GZMA-CD52-Teff	IKZF3	0.00463302
ARHGAP15	7.34275e-35	0.382375	0.296	0.285	1.87916e-30	CD8-GZMH-GZMA-CD52-Teff	ARHGAP15	0.00420612
PTPRC2	2.81907e-42	0.416672	0.714	0.704	7.21456e-38	CD8-GZMH-GZMA-CD52-Teff	PTPRC	0.00416672
IL7R2	1.57712e-13	0.355867	0.392	0.381	4.03615e-09	CD8-GZMH-GZMA-CD52-Teff	IL7R	0.00391454
TMSB4X2	4.8917e-60	0.446009	0.987	0.979	1.25188e-55	CD8-GZMH-GZMA-CD52-Teff	TMSB4X	0.00356807
CD481	9.09767e-35	0.348482	0.508	0.499	2.32828e-30	CD8-GZMH-GZMA-CD52-Teff	CD48	0.00313634
ACAP1	7.40227e-33	0.386422	0.507	0.5	1.89439e-28	CD8-GZMH-GZMA-CD52-Teff	ACAP1	0.00270495
ARHGAP30	9.10989e-29	0.380807	0.259	0.252	2.3314e-24	CD8-GZMH-GZMA-CD52-Teff	ARHGAP30	0.00266565
AAK12	9.44562e-55	0.495244	0.365	0.36	2.41732e-50	CD8-GZMH-GZMA-CD52-Teff	AAK1	0.00247622
OXNAD11	5.70918e-36	0.412493	0.279	0.273	1.46109e-31	CD8-GZMH-GZMA-CD52-Teff	OXNAD1	0.00247496
EMB2	1.11215e-36	0.396897	0.372	0.368	2.84622e-32	CD8-GZMH-GZMA-CD52-Teff	EMB	0.00158759
ANKRD442	1.16659e-36	0.423745	0.278	0.275	2.98553e-32	CD8-GZMH-GZMA-CD52-Teff	ANKRD44	0.00127123
MBP2	5.75386e-36	0.389955	0.277	0.274	1.47253e-31	CD8-GZMH-GZMA-CD52-Teff	MBP	0.00116986
APOBEC3G2	1.4595e-28	0.39388	0.446	0.444	3.73516e-24	CD8-GZMH-GZMA-CD52-Teff	APOBEC3G	0.00078776
RARRES32	2.76437e-44	0.425751	0.574	0.573	7.07458e-40	CD8-GZMH-GZMA-CD52-Teff	RARRES3	0.000425751
GBP52	1.89422e-27	0.330384	0.294	0.293	4.84769e-23	CD8-GZMH-GZMA-CD52-Teff	GBP5	0.000330384
SH3BGRL3	2.18581e-83	0.579137	0.826	0.826	5.59392e-79	CD8-GZMH-GZMA-CD52-Teff	SH3BGRL3	0
PRMT21	3.68666e-67	0.542468	0.336	0.336	9.43491e-63	CD8-GZMH-GZMA-CD52-Teff	PRMT2	0
RPS272	1.77094e-36	0.354705	0.97	0.97	4.5322e-32	CD8-GZMH-GZMA-CD52-Teff	RPS27	0
RPS252	7.01062e-52	0.350474	0.919	0.922	1.79416e-47	CD8-GZMH-GZMA-CD52-Teff	RPS25	-0.00105142
2023-09-01	4.39137e-44	0.442378	0.348	0.354	1.12384e-39	CD8-GZMH-GZMA-CD52-Teff	2023-09-01	-0.00265427
PARP83	1.13191e-30	0.354387	0.323	0.331	2.89678e-26	CD8-GZMH-GZMA-CD52-Teff	PARP8	-0.00283509
ERICH1	3.1164e-39	0.389493	0.244	0.253	7.97548e-35	CD8-GZMH-GZMA-CD52-Teff	ERICH1	-0.00350544
MTRNR2L122	1.80121e-16	0.354508	0.368	0.378	4.60966e-12	CD8-GZMH-GZMA-CD52-Teff	MTRNR2L12	-0.00354508
1962-09-01	1.69341e-48	0.407988	0.332	0.341	4.33377e-44	CD8-GZMH-GZMA-CD52-Teff	2023-09-06	-0.00367189
SIT11	1.74288e-27	0.357499	0.29	0.301	4.46038e-23	CD8-GZMH-GZMA-CD52-Teff	SIT1	-0.00393249
EVL	1.99231e-43	0.397876	0.606	0.616	5.09871e-39	CD8-GZMH-GZMA-CD52-Teff	EVL	-0.00397876
UPF2	2.3385e-35	0.333667	0.247	0.26	5.98469e-31	CD8-GZMH-GZMA-CD52-Teff	UPF2	-0.00433766
ITM2C1	3.38627e-53	0.522979	0.283	0.292	8.66615e-49	CD8-GZMH-GZMA-CD52-Teff	ITM2C	-0.00470681
DOCK81	2.43948e-32	0.362803	0.288	0.302	6.24311e-28	CD8-GZMH-GZMA-CD52-Teff	DOCK8	-0.00507924
EMP3	1.87568e-38	0.407686	0.515	0.528	4.80024e-34	CD8-GZMH-GZMA-CD52-Teff	EMP3	-0.00529991
GMFG	1.69389e-36	0.34992	0.568	0.584	4.33501e-32	CD8-GZMH-GZMA-CD52-Teff	GMFG	-0.00559872
AKNA2	1.15227e-24	0.355314	0.311	0.328	2.94888e-20	CD8-GZMH-GZMA-CD52-Teff	AKNA	-0.00604034
RPS261	1.50854e-34	0.36158	0.819	0.836	3.86065e-30	CD8-GZMH-GZMA-CD52-Teff	RPS26	-0.00614686
APOBEC3C1	1.96008e-45	0.455783	0.282	0.296	5.01623e-41	CD8-GZMH-GZMA-CD52-Teff	APOBEC3C	-0.00638096
RAC2	3.75243e-36	0.361528	0.578	0.596	9.60323e-32	CD8-GZMH-GZMA-CD52-Teff	RAC2	-0.00650751
KLF132	3.95849e-35	0.373984	0.233	0.251	1.01306e-30	CD8-GZMH-GZMA-CD52-Teff	KLF13	-0.00673171
HCLS1	1.03676e-35	0.357325	0.394	0.413	2.65327e-31	CD8-GZMH-GZMA-CD52-Teff	HCLS1	-0.00678917
MBNL12	8.01429e-57	0.49544	0.418	0.432	2.05102e-52	CD8-GZMH-GZMA-CD52-Teff	MBNL1	-0.00693617
LUC7L3	6.12521e-44	0.393822	0.379	0.397	1.56756e-39	CD8-GZMH-GZMA-CD52-Teff	LUC7L3	-0.0070888
LYAR2	8.82915e-47	0.428355	0.264	0.281	2.25956e-42	CD8-GZMH-GZMA-CD52-Teff	LYAR	-0.00728203
NKTR2	1.6586e-43	0.38339	0.347	0.368	4.24469e-39	CD8-GZMH-GZMA-CD52-Teff	NKTR	-0.00805119
SYNRG1	1.68946e-38	0.324349	0.288	0.313	4.32367e-34	CD8-GZMH-GZMA-CD52-Teff	SYNRG	-0.00810872
ASH1L2	5.65371e-36	0.339576	0.23	0.255	1.4469e-31	CD8-GZMH-GZMA-CD52-Teff	ASH1L	-0.0084894
ZRANB21	1.96149e-44	0.356286	0.252	0.276	5.01984e-40	CD8-GZMH-GZMA-CD52-Teff	ZRANB2	-0.00855087
RPS291	5.87329e-64	0.454327	0.895	0.915	1.50309e-59	CD8-GZMH-GZMA-CD52-Teff	RPS29	-0.00908654
KANSL11	5.82598e-39	0.361424	0.222	0.251	1.49099e-34	CD8-GZMH-GZMA-CD52-Teff	KANSL1	-0.0104813
VPS13C2	2.20866e-38	0.327642	0.256	0.29	5.6524e-34	CD8-GZMH-GZMA-CD52-Teff	VPS13C	-0.0111398
CNN2	2.77712e-36	0.325011	0.31	0.345	7.1072e-32	CD8-GZMH-GZMA-CD52-Teff	CNN2	-0.0113754
DDX172	5.42309e-69	0.517174	0.407	0.429	1.38788e-64	CD8-GZMH-GZMA-CD52-Teff	DDX17	-0.0113778
ANXA6	3.90441e-39	0.328173	0.351	0.39	9.99217e-35	CD8-GZMH-GZMA-CD52-Teff	ANXA6	-0.0127987
MYL12A1	5.78789e-58	0.42248	0.733	0.764	1.48124e-53	CD8-GZMH-GZMA-CD52-Teff	MYL12A	-0.0130969
RPS102	1.55059e-55	0.357191	0.766	0.804	3.96827e-51	CD8-GZMH-GZMA-CD52-Teff	RPS10	-0.0135733
FLNA	4.63444e-48	0.412871	0.283	0.317	1.18605e-43	CD8-GZMH-GZMA-CD52-Teff	FLNA	-0.0140376
FKBP52	2.04809e-42	0.373371	0.379	0.418	5.24148e-38	CD8-GZMH-GZMA-CD52-Teff	FKBP5	-0.0145615
RNF2133	7.7511e-64	0.523998	0.54	0.568	1.98366e-59	CD8-GZMH-GZMA-CD52-Teff	RNF213	-0.0146719
KDM5A1	7.41636e-40	0.329121	0.225	0.272	1.89799e-35	CD8-GZMH-GZMA-CD52-Teff	KDM5A	-0.0154687
KTN12	5.96532e-45	0.334149	0.315	0.362	1.52665e-40	CD8-GZMH-GZMA-CD52-Teff	KTN1	-0.015705
AES2	2.39388e-51	0.380123	0.4	0.443	6.12641e-47	CD8-GZMH-GZMA-CD52-Teff	AES	-0.0163453
CHURC1	1.27224e-57	0.324092	0.258	0.309	3.25591e-53	CD8-GZMH-GZMA-CD52-Teff	CHURC1	-0.0165287
CYTOR2	9.09086e-42	0.379192	0.326	0.37	2.32653e-37	CD8-GZMH-GZMA-CD52-Teff	CYTOR	-0.0166845
TMA72	6.1725e-63	0.391273	0.743	0.787	1.57967e-58	CD8-GZMH-GZMA-CD52-Teff	TMA7	-0.017216
GSTK11	7.9067e-57	0.324933	0.457	0.515	2.02348e-52	CD8-GZMH-GZMA-CD52-Teff	GSTK1	-0.0188461
RPL171	5.6587e-50	0.379489	0.561	0.612	1.44817e-45	CD8-GZMH-GZMA-CD52-Teff	RPL17	-0.0193539
MYL12B	1.42588e-65	0.341485	0.643	0.701	3.64911e-61	CD8-GZMH-GZMA-CD52-Teff	MYL12B	-0.0198061
UQCR11	7.00909e-57	0.329131	0.573	0.641	1.79377e-52	CD8-GZMH-GZMA-CD52-Teff	UQCR11	-0.0223809
ABRACL	1.26706e-66	0.355821	0.325	0.388	3.24267e-62	CD8-GZMH-GZMA-CD52-Teff	ABRACL	-0.0224168
SHISA51	4.39413e-58	0.333271	0.228	0.296	1.12455e-53	CD8-GZMH-GZMA-CD52-Teff	SHISA5	-0.0226624
NDUFA31	1.28945e-55	0.323256	0.397	0.469	3.29997e-51	CD8-GZMH-GZMA-CD52-Teff	NDUFA3	-0.0232744
RPL36A1	2.02822e-65	0.365611	0.674	0.747	5.19063e-61	CD8-GZMH-GZMA-CD52-Teff	RPL36A	-0.0266896
PAXX1	9.58474e-56	0.356009	0.283	0.368	2.45293e-51	CD8-GZMH-GZMA-CD52-Teff	PAXX	-0.0302608
GZMK1	1.18957e-292	1.2738	0.895	0.503	3.04435e-288	CD8-GZMK-CCL4-CCL5-Teff	GZMK	0.499328
CCL4L21	3.96141e-106	1.18579	0.61	0.356	1.0138e-101	CD8-GZMK-CCL4-CCL5-Teff	CCL4L2	0.30119
CCL51	4.81341e-250	1.03066	0.976	0.713	1.23185e-245	CD8-GZMK-CCL4-CCL5-Teff	CCL5	0.271065
CMC1	4.15728e-183	1.45154	0.534	0.349	1.06393e-178	CD8-GZMK-CCL4-CCL5-Teff	CMC1	0.268534
CST7	2.95937e-178	0.942194	0.868	0.606	7.57361e-174	CD8-GZMK-CCL4-CCL5-Teff	CST7	0.246855
NKG7	1.09008e-157	0.78179	0.901	0.602	2.78974e-153	CD8-GZMK-CCL4-CCL5-Teff	NKG7	0.233755
GZMA1	4.69022e-116	0.710341	0.828	0.563	1.20032e-111	CD8-GZMK-CCL4-CCL5-Teff	GZMA	0.18824
CCL3L11	5.10251e-73	0.931793	0.385	0.207	1.30584e-68	CD8-GZMK-CCL4-CCL5-Teff	CCL3L1	0.165859
TRAC	2.14499e-102	0.684242	0.815	0.588	5.48945e-98	CD8-GZMK-CCL4-CCL5-Teff	TRAC	0.155323
TRBC1	1.21947e-101	0.935287	0.65	0.484	3.12087e-97	CD8-GZMK-CCL4-CCL5-Teff	TRBC1	0.155258
CCL42	1.1008e-96	0.632456	0.854	0.615	2.81717e-92	CD8-GZMK-CCL4-CCL5-Teff	CCL4	0.151157
CD27	2.82568e-89	0.767852	0.636	0.444	7.23149e-85	CD8-GZMK-CCL4-CCL5-Teff	CD27	0.147428
RPS17	7.29417e-115	0.623112	0.867	0.651	1.86672e-110	CD8-GZMK-CCL4-CCL5-Teff	RPS17	0.134592
RPL36A	1.24136e-163	0.798934	0.897	0.737	3.17688e-159	CD8-GZMK-CCL4-CCL5-Teff	RPL36A	0.127829
IFNG1	3.19494e-49	0.771231	0.433	0.288	8.1765e-45	CD8-GZMK-CCL4-CCL5-Teff	IFNG	0.111829
CD3D1	2.33049e-77	0.528735	0.867	0.679	5.96419e-73	CD8-GZMK-CCL4-CCL5-Teff	CD3D	0.0994022
CTSW	2.02897e-56	0.528434	0.655	0.468	5.19254e-52	CD8-GZMK-CCL4-CCL5-Teff	CTSW	0.0988171
TRGC2	3.13543e-54	0.743989	0.283	0.159	8.0242e-50	CD8-GZMK-CCL4-CCL5-Teff	TRGC2	0.0922546
RPL311	9.29328e-234	0.897789	0.964	0.862	2.37834e-229	CD8-GZMK-CCL4-CCL5-Teff	RPL31	0.0915744
RGS11	8.10424e-73	0.643981	0.879	0.747	2.07404e-68	CD8-GZMK-CCL4-CCL5-Teff	RGS1	0.0850054
CRTAM1	8.00182e-39	0.708756	0.338	0.219	2.04783e-34	CD8-GZMK-CCL4-CCL5-Teff	CRTAM	0.0843419
RPL27A1	1.11986e-235	0.900323	0.971	0.879	2.86595e-231	CD8-GZMK-CCL4-CCL5-Teff	RPL27A	0.0828297
RPS201	1.11502e-178	0.757249	0.957	0.852	2.85356e-174	CD8-GZMK-CCL4-CCL5-Teff	RPS20	0.0795111
CD3E1	1.11295e-61	0.519439	0.792	0.644	2.84827e-57	CD8-GZMK-CCL4-CCL5-Teff	CD3E	0.076877
RPL23	1.31761e-127	0.654643	0.925	0.811	3.37203e-123	CD8-GZMK-CCL4-CCL5-Teff	RPL23	0.0746293
RPL38	7.09618e-187	0.752658	0.951	0.856	1.81605e-182	CD8-GZMK-CCL4-CCL5-Teff	RPL38	0.0715026
RPS29	3.21926e-246	0.973435	0.982	0.911	8.23874e-242	CD8-GZMK-CCL4-CCL5-Teff	RPS29	0.0691139
HLA-DPB1	2.06297e-52	0.463231	0.758	0.616	5.27955e-48	CD8-GZMK-CCL4-CCL5-Teff	HLA-DPB1	0.0657787
CXCR41	2.50783e-88	0.596617	0.941	0.835	6.41803e-84	CD8-GZMK-CCL4-CCL5-Teff	CXCR4	0.0632414
TUBA4A	1.4144e-76	0.693784	0.667	0.578	3.61974e-72	CD8-GZMK-CCL4-CCL5-Teff	TUBA4A	0.0617468
RPS26	5.07263e-104	0.782134	0.907	0.832	1.29819e-99	CD8-GZMK-CCL4-CCL5-Teff	RPS26	0.05866
HCST1	1.62897e-55	0.469616	0.837	0.714	4.16887e-51	CD8-GZMK-CCL4-CCL5-Teff	HCST	0.0577627
RGS2	2.95425e-63	0.703217	0.607	0.525	7.56052e-59	CD8-GZMK-CCL4-CCL5-Teff	RGS2	0.0576638
RPL23A	1.15112e-244	0.796035	0.99	0.918	2.94594e-240	CD8-GZMK-CCL4-CCL5-Teff	RPL23A	0.0573145
RPL27	2.49548e-142	0.628253	0.955	0.866	6.38644e-138	CD8-GZMK-CCL4-CCL5-Teff	RPL27	0.0559145
CD8B2	1.6076e-34	0.54084	0.373	0.273	4.11418e-30	CD8-GZMK-CCL4-CCL5-Teff	CD8B	0.054084
UBB1	6.08957e-98	0.662337	0.937	0.856	1.55844e-93	CD8-GZMK-CCL4-CCL5-Teff	UBB	0.0536493
RPL7	6.66246e-111	0.543616	0.954	0.856	1.70506e-106	CD8-GZMK-CCL4-CCL5-Teff	RPL7	0.0532744
RPS251	1.24406e-221	0.695382	0.992	0.919	3.18379e-217	CD8-GZMK-CCL4-CCL5-Teff	RPS25	0.0507629
RPS101	8.4264e-82	0.543356	0.89	0.799	2.15649e-77	CD8-GZMK-CCL4-CCL5-Teff	RPS10	0.0494454
RACK1	2.10983e-34	0.353793	0.833	0.695	5.39947e-30	CD8-GZMK-CCL4-CCL5-Teff	RACK1	0.0488235
RPLP21	1.0767e-252	0.803128	0.993	0.933	2.7555e-248	CD8-GZMK-CCL4-CCL5-Teff	RPLP2	0.0481877
RPL13A1	1.4353e-209	0.767229	0.99	0.929	3.67323e-205	CD8-GZMK-CCL4-CCL5-Teff	RPL13A	0.046801
RPL21	4.28186e-193	0.723354	0.983	0.921	1.09581e-188	CD8-GZMK-CCL4-CCL5-Teff	RPL21	0.044848
HLA-DRB1	3.14493e-34	0.333116	0.758	0.628	8.0485e-30	CD8-GZMK-CCL4-CCL5-Teff	HLA-DRB1	0.0433051
CCL31	3.14083e-25	0.396733	0.463	0.354	8.03801e-21	CD8-GZMK-CCL4-CCL5-Teff	CCL3	0.0432439
CD8A1	5.5404e-21	0.453704	0.43	0.335	1.4179e-16	CD8-GZMK-CCL4-CCL5-Teff	CD8A	0.0431019
RPS11	7.92368e-94	0.504191	0.951	0.866	2.02783e-89	CD8-GZMK-CCL4-CCL5-Teff	RPS11	0.0428562
RPL121	1.69602e-134	0.609252	0.991	0.922	4.34047e-130	CD8-GZMK-CCL4-CCL5-Teff	RPL12	0.0420384
TOMM7	1.5621e-71	0.484845	0.86	0.776	3.99771e-67	CD8-GZMK-CCL4-CCL5-Teff	TOMM7	0.040727
RPL35A	4.51639e-133	0.51213	0.988	0.913	1.15583e-128	CD8-GZMK-CCL4-CCL5-Teff	RPL35A	0.0384097
RPL10A	2.19587e-77	0.443107	0.958	0.872	5.61968e-73	CD8-GZMK-CCL4-CCL5-Teff	RPL10A	0.0381072
RPL37A	1.65163e-95	0.466379	0.974	0.894	4.22686e-91	CD8-GZMK-CCL4-CCL5-Teff	RPL37A	0.0373103
RPL26	2.92681e-134	0.557568	0.986	0.921	7.4903e-130	CD8-GZMK-CCL4-CCL5-Teff	RPL26	0.0362419
RPS15A1	3.29533e-181	0.642878	0.995	0.94	8.43342e-177	CD8-GZMK-CCL4-CCL5-Teff	RPS15A	0.0353583
TRBC2	1.40084e-38	0.488549	0.651	0.579	3.58502e-34	CD8-GZMK-CCL4-CCL5-Teff	TRBC2	0.0351755
RPL15	1.01687e-111	0.477372	0.986	0.913	2.60237e-107	CD8-GZMK-CCL4-CCL5-Teff	RPL15	0.0348481
RPS16	1.94334e-94	0.429166	0.983	0.902	4.97341e-90	CD8-GZMK-CCL4-CCL5-Teff	RPS16	0.0347624
RARRES31	3.28234e-53	0.459593	0.644	0.57	8.40015e-49	CD8-GZMK-CCL4-CCL5-Teff	RARRES3	0.0340099
COX7C	5.37047e-61	0.450004	0.871	0.796	1.37441e-56	CD8-GZMK-CCL4-CCL5-Teff	COX7C	0.0337503
CREM	2.66007e-72	0.708725	0.639	0.593	6.80766e-68	CD8-GZMK-CCL4-CCL5-Teff	CREM	0.0326013
RPL361	1.00022e-96	0.45889	0.981	0.911	2.55977e-92	CD8-GZMK-CCL4-CCL5-Teff	RPL36	0.0321223
RPL341	6.28678e-154	0.555516	0.993	0.936	1.60891e-149	CD8-GZMK-CCL4-CCL5-Teff	RPL34	0.0316644
ID21	2.75171e-39	0.415362	0.735	0.66	7.04219e-35	CD8-GZMK-CCL4-CCL5-Teff	ID2	0.0311521
HLA-DQA1	5.64638e-23	0.38196	0.398	0.318	1.44502e-18	CD8-GZMK-CCL4-CCL5-Teff	HLA-DQA1	0.0305568
RPL37	3.89768e-97	0.454534	0.984	0.917	9.97494e-93	CD8-GZMK-CCL4-CCL5-Teff	RPL37	0.0304538
OAZ1	6.05316e-62	0.465929	0.913	0.848	1.54912e-57	CD8-GZMK-CCL4-CCL5-Teff	OAZ1	0.0302854
RPL36AL1	2.51317e-50	0.398271	0.885	0.81	6.43171e-46	CD8-GZMK-CCL4-CCL5-Teff	RPL36AL	0.0298703
UBA52	3.05433e-60	0.344084	0.965	0.879	7.81665e-56	CD8-GZMK-CCL4-CCL5-Teff	UBA52	0.0295913
RPS6	1.50448e-124	0.482161	0.988	0.929	3.85027e-120	CD8-GZMK-CCL4-CCL5-Teff	RPS6	0.0284475
RPS271	4.22905e-300	0.980787	0.998	0.969	1.0823e-295	CD8-GZMK-CCL4-CCL5-Teff	RPS27	0.0284428
RPL391	1.94484e-94	0.426876	0.99	0.924	4.97724e-90	CD8-GZMK-CCL4-CCL5-Teff	RPL39	0.0281738
RPL9	4.9964e-69	0.378574	0.98	0.906	1.27868e-64	CD8-GZMK-CCL4-CCL5-Teff	RPL9	0.0280145
RPS281	9.76743e-140	0.529438	0.992	0.94	2.49968e-135	CD8-GZMK-CCL4-CCL5-Teff	RPS28	0.0275308
RPS14	1.65417e-137	0.515081	0.991	0.938	4.23334e-133	CD8-GZMK-CCL4-CCL5-Teff	RPS14	0.0272993
FAU1	1.98054e-90	0.403232	0.988	0.921	5.06859e-86	CD8-GZMK-CCL4-CCL5-Teff	FAU	0.0270166
SELENOK	3.08796e-66	0.528465	0.526	0.475	7.90272e-62	CD8-GZMK-CCL4-CCL5-Teff	SELENOK	0.0269517
RPS31	1.48057e-130	0.480783	0.995	0.939	3.78907e-126	CD8-GZMK-CCL4-CCL5-Teff	RPS3	0.0269239
RPL35	4.47912e-63	0.376972	0.974	0.904	1.1463e-58	CD8-GZMK-CCL4-CCL5-Teff	RPL35	0.026388
RPS9	6.54411e-79	0.429742	0.974	0.913	1.67477e-74	CD8-GZMK-CCL4-CCL5-Teff	RPS9	0.0262143
RPL61	2.55489e-64	0.373417	0.98	0.911	6.53846e-60	CD8-GZMK-CCL4-CCL5-Teff	RPL6	0.0257658
RPS8	3.53534e-67	0.32642	0.991	0.915	9.04764e-63	CD8-GZMK-CCL4-CCL5-Teff	RPS8	0.0248079
RPS4X	2.66253e-112	0.470459	0.989	0.938	6.81396e-108	CD8-GZMK-CCL4-CCL5-Teff	RPS4X	0.0239934
RPS24	1.47004e-79	0.377017	0.989	0.927	3.76212e-75	CD8-GZMK-CCL4-CCL5-Teff	RPS24	0.023375
RPS151	7.40554e-117	0.462626	0.992	0.942	1.89523e-112	CD8-GZMK-CCL4-CCL5-Teff	RPS15	0.0231313
RPS211	5.96011e-59	0.333676	0.964	0.895	1.52531e-54	CD8-GZMK-CCL4-CCL5-Teff	RPS21	0.0230236
IGKC1	0.000168601	0.464856	0.289	0.24	1	CD8-GZMK-CCL4-CCL5-Teff	IGKC	0.0227779
CD37	3.75161e-51	0.42	0.633	0.579	9.60113e-47	CD8-GZMK-CCL4-CCL5-Teff	CD37	0.02268
UQCRB	1.64446e-50	0.394988	0.796	0.741	4.2085e-46	CD8-GZMK-CCL4-CCL5-Teff	UQCRB	0.0217243
COX4I1	5.04283e-34	0.338286	0.838	0.774	1.29056e-29	CD8-GZMK-CCL4-CCL5-Teff	COX4I1	0.0216503
RPS27A	7.16333e-106	0.431422	0.995	0.947	1.83324e-101	CD8-GZMK-CCL4-CCL5-Teff	RPS27A	0.0207083
RPS3A	4.71788e-62	0.344517	0.979	0.92	1.2074e-57	CD8-GZMK-CCL4-CCL5-Teff	RPS3A	0.0203265
APOBEC3G1	8.92322e-35	0.383202	0.494	0.442	2.28363e-30	CD8-GZMK-CCL4-CCL5-Teff	APOBEC3G	0.0199265
EEF1D1	3.42858e-44	0.356177	0.914	0.859	8.77442e-40	CD8-GZMK-CCL4-CCL5-Teff	EEF1D	0.0195897
PPDPF1	6.03521e-53	0.451174	0.715	0.672	1.54453e-48	CD8-GZMK-CCL4-CCL5-Teff	PPDPF	0.0194005
RPL4	1.48926e-33	0.327298	0.865	0.806	3.8113e-29	CD8-GZMK-CCL4-CCL5-Teff	RPL4	0.0193106
TMA71	5.03163e-41	0.359492	0.834	0.783	1.28769e-36	CD8-GZMK-CCL4-CCL5-Teff	TMA7	0.0183341
RPL281	1.72148e-117	0.450701	0.998	0.958	4.40561e-113	CD8-GZMK-CCL4-CCL5-Teff	RPL28	0.018028
HLA-B	2.86587e-92	0.432405	0.995	0.954	7.33433e-88	CD8-GZMK-CCL4-CCL5-Teff	HLA-B	0.0177286
CYTOR1	2.83385e-43	0.421575	0.406	0.366	7.25239e-39	CD8-GZMK-CCL4-CCL5-Teff	CYTOR	0.016863
PFDN51	5.36789e-43	0.342827	0.869	0.82	1.37375e-38	CD8-GZMK-CCL4-CCL5-Teff	PFDN5	0.0167985
RPL411	1.95111e-153	0.647896	0.993	0.968	4.99329e-149	CD8-GZMK-CCL4-CCL5-Teff	RPL41	0.0161974
RPL131	4.09984e-103	0.391903	0.999	0.959	1.04923e-98	CD8-GZMK-CCL4-CCL5-Teff	RPL13	0.0156761
RPS121	2.54631e-77	0.326443	0.997	0.95	6.51653e-73	CD8-GZMK-CCL4-CCL5-Teff	RPS12	0.0153428
UBC	5.12244e-63	0.429457	0.973	0.938	1.31093e-58	CD8-GZMK-CCL4-CCL5-Teff	UBC	0.015031
LYST1	2.49456e-38	0.361977	0.411	0.375	6.38408e-34	CD8-GZMK-CCL4-CCL5-Teff	LYST	0.0130312
RPL101	5.2393e-117	0.440729	0.998	0.969	1.34084e-112	CD8-GZMK-CCL4-CCL5-Teff	RPL10	0.0127811
CLEC2B1	3.79004e-40	0.500215	0.516	0.491	9.69947e-36	CD8-GZMK-CCL4-CCL5-Teff	CLEC2B	0.0125054
SNRPD2	1.44256e-48	0.362865	0.68	0.647	3.6918e-44	CD8-GZMK-CCL4-CCL5-Teff	SNRPD2	0.0119746
ITM2A	9.16599e-33	0.360313	0.468	0.436	2.34576e-28	CD8-GZMK-CCL4-CCL5-Teff	ITM2A	0.01153
EIF1	3.50714e-47	0.349323	0.984	0.951	8.97547e-43	CD8-GZMK-CCL4-CCL5-Teff	EIF1	0.0115277
SH2D1A1	3.42419e-46	0.416163	0.325	0.299	8.76318e-42	CD8-GZMK-CCL4-CCL5-Teff	SH2D1A	0.0108202
COMMD61	2.10426e-57	0.397004	0.703	0.679	5.38522e-53	CD8-GZMK-CCL4-CCL5-Teff	COMMD6	0.00952811
RPLP11	2.15609e-85	0.35508	0.999	0.973	5.51787e-81	CD8-GZMK-CCL4-CCL5-Teff	RPLP1	0.00923207
OST4	1.06115e-39	0.324055	0.741	0.713	2.71569e-35	CD8-GZMK-CCL4-CCL5-Teff	OST4	0.00907355
ITM2C	3.09019e-49	0.446272	0.311	0.291	7.90842e-45	CD8-GZMK-CCL4-CCL5-Teff	ITM2C	0.00892544
TMSB4X1	6.9724e-73	0.402233	1	0.979	1.78438e-68	CD8-GZMK-CCL4-CCL5-Teff	TMSB4X	0.0084469
SOD11	8.33398e-47	0.416053	0.706	0.696	2.13283e-42	CD8-GZMK-CCL4-CCL5-Teff	SOD1	0.00416053
SNRPN	6.35207e-69	0.417571	0.346	0.337	1.62562e-64	CD8-GZMK-CCL4-CCL5-Teff	SNRPN	0.00375814
SIT1	6.59918e-49	0.377595	0.308	0.3	1.68886e-44	CD8-GZMK-CCL4-CCL5-Teff	SIT1	0.00302076
LITAF	1.42399e-50	0.379825	0.496	0.498	3.64427e-46	CD8-GZMK-CCL4-CCL5-Teff	LITAF	-0.000759651
YPEL5	2.86161e-56	0.39426	0.534	0.541	7.32343e-52	CD8-GZMK-CCL4-CCL5-Teff	YPEL5	-0.00275982
NDUFA3	1.42849e-71	0.395421	0.459	0.466	3.65579e-67	CD8-GZMK-CCL4-CCL5-Teff	NDUFA3	-0.00276794
CDK2AP2	1.4617e-60	0.329504	0.28	0.302	3.74078e-56	CD8-GZMK-CCL4-CCL5-Teff	CDK2AP2	-0.00724909
TGIF1	3.10576e-57	0.344407	0.234	0.258	7.94825e-53	CD8-GZMK-CCL4-CCL5-Teff	TGIF1	-0.00826577
LYAR1	1.0189e-64	0.367086	0.257	0.281	2.60757e-60	CD8-GZMK-CCL4-CCL5-Teff	LYAR	-0.00881005
APOBEC3C	2.65617e-50	0.322719	0.265	0.296	6.79768e-46	CD8-GZMK-CCL4-CCL5-Teff	APOBEC3C	-0.0100043
CYCS	1.2835e-57	0.33928	0.534	0.573	3.28474e-53	CD8-GZMK-CCL4-CCL5-Teff	CYCS	-0.0132319
BCAS2	3.13753e-78	0.383774	0.331	0.391	8.02957e-74	CD8-GZMK-CCL4-CCL5-Teff	BCAS2	-0.0230264
DUSP1	0	2.19407	0.945	0.612	0	CD8-IL7R-CD69-Tm	DUSP1	0.730626
DUSP2	7.38353e-271	1.63318	0.827	0.518	1.88959e-266	CD8-IL7R-CD69-Tm	DUSP2	0.504653
JUN	0	1.75211	0.924	0.671	0	CD8-IL7R-CD69-Tm	JUN	0.443285
PTPRCAP	2.82709e-173	1.59275	0.376	0.099	7.23508e-169	CD8-IL7R-CD69-Tm	PTPRCAP	0.441193
IFITM1	7.67113e-166	1.39702	0.631	0.356	1.9632e-161	CD8-IL7R-CD69-Tm	IFITM1	0.38418
NFKBIA	3.98951e-281	1.54616	0.824	0.581	1.02099e-276	CD8-IL7R-CD69-Tm	NFKBIA	0.375718
CITED2	2.47177e-242	1.54854	0.516	0.281	6.32576e-238	CD8-IL7R-CD69-Tm	CITED2	0.363907
IL7R	3.89353e-149	1.27375	0.655	0.37	9.96431e-145	CD8-IL7R-CD69-Tm	IL7R	0.363018
KLF2	3.55595e-164	1.49127	0.49	0.249	9.1004e-160	CD8-IL7R-CD69-Tm	KLF2	0.359396
UBE2S	8.99052e-213	1.55341	0.515	0.307	2.30085e-208	CD8-IL7R-CD69-Tm	UBE2S	0.32311
JUND	2.10471e-254	1.62342	0.796	0.605	5.38637e-250	CD8-IL7R-CD69-Tm	JUND	0.310074
IER2	5.82971e-263	1.43783	0.723	0.509	1.49194e-258	CD8-IL7R-CD69-Tm	IER2	0.307696
ZFP36	6.10644e-278	1.48659	0.916	0.723	1.56276e-273	CD8-IL7R-CD69-Tm	ZFP36	0.286911
RGCC	5.53823e-162	1.39866	0.582	0.378	1.41734e-157	CD8-IL7R-CD69-Tm	RGCC	0.285326
PNRC1	4.2638e-230	1.28336	0.779	0.565	1.09119e-225	CD8-IL7R-CD69-Tm	PNRC1	0.274638
CRIP1	2.39877e-161	1.43417	0.58	0.396	6.13894e-157	CD8-IL7R-CD69-Tm	CRIP1	0.263887
JUNB	1.41504e-277	1.35212	0.938	0.752	3.62137e-273	CD8-IL7R-CD69-Tm	JUNB	0.251495
TNFAIP3	2.34102e-189	1.23692	0.819	0.625	5.99114e-185	CD8-IL7R-CD69-Tm	TNFAIP3	0.239963
SERTAD1	1.16223e-184	1.29425	0.542	0.378	2.97438e-180	CD8-IL7R-CD69-Tm	SERTAD1	0.212257
BTG1	1.64728e-271	1.19473	0.968	0.798	4.21572e-267	CD8-IL7R-CD69-Tm	BTG1	0.203105
EGR1	7.48057e-115	1.33818	0.337	0.191	1.91443e-110	CD8-IL7R-CD69-Tm	EGR1	0.195374
ZFP36L2	2.85136e-168	1.07687	0.909	0.729	7.29721e-164	CD8-IL7R-CD69-Tm	ZFP36L2	0.193837
DNAJB1	8.34356e-237	1.41015	0.935	0.806	2.13528e-232	CD8-IL7R-CD69-Tm	DNAJB1	0.18191
RPS4Y1	3.8038e-119	1.2245	0.322	0.174	9.73467e-115	CD8-IL7R-CD69-Tm	RPS4Y1	0.181226
CD69	1.81807e-155	1.16935	0.769	0.619	4.65281e-151	CD8-IL7R-CD69-Tm	CD69	0.175403
NME2	2.24981e-101	1.10404	0.259	0.111	5.75772e-97	CD8-IL7R-CD69-Tm	NME2	0.163397
DUSP5	1.01386e-135	1.3306	0.333	0.212	2.59467e-131	CD8-IL7R-CD69-Tm	DUSP5	0.161002
SOCS1	4.10654e-153	1.16574	0.385	0.249	1.05095e-148	CD8-IL7R-CD69-Tm	SOCS1	0.158541
FOSB	6.06083e-156	1.17727	0.609	0.479	1.55109e-151	CD8-IL7R-CD69-Tm	FOSB	0.153044
BTG2	9.11749e-141	1.04349	0.595	0.453	2.33335e-136	CD8-IL7R-CD69-Tm	BTG2	0.148175
TAGAP	4.3788e-127	1.09973	0.438	0.309	1.12062e-122	CD8-IL7R-CD69-Tm	TAGAP	0.141865
H2AFX	4.99602e-151	1.06442	0.331	0.201	1.27858e-146	CD8-IL7R-CD69-Tm	H2AFX	0.138375
TSC22D3	5.07774e-216	1.14289	0.93	0.811	1.29949e-211	CD8-IL7R-CD69-Tm	TSC22D3	0.136004
EEF1G	3.97899e-100	1.07475	0.294	0.171	1.0183e-95	CD8-IL7R-CD69-Tm	EEF1G	0.132195
NR4A1	2.73421e-107	1.12802	0.393	0.282	6.99738e-103	CD8-IL7R-CD69-Tm	NR4A1	0.12521
RNASEK	1.26463e-99	1.00804	0.274	0.154	3.23644e-95	CD8-IL7R-CD69-Tm	RNASEK	0.120964
ATF3	8.38496e-129	1.23023	0.354	0.256	2.14588e-124	CD8-IL7R-CD69-Tm	ATF3	0.120563
MT-ND4L	7.8094e-86	1.05749	0.693	0.589	1.99858e-81	CD8-IL7R-CD69-Tm	MT-ND4L	0.109979
PPP1R15A	1.60299e-123	0.902628	0.73	0.613	4.10237e-119	CD8-IL7R-CD69-Tm	PPP1R15A	0.105607
MT-ATP8	2.75417e-56	0.854778	0.413	0.295	7.04848e-52	CD8-IL7R-CD69-Tm	MT-ATP8	0.100864
MIF	2.36965e-105	0.874999	0.576	0.467	6.06442e-101	CD8-IL7R-CD69-Tm	MIF	0.0953749
FOS	1.34755e-118	1.05916	0.8	0.714	3.44866e-114	CD8-IL7R-CD69-Tm	FOS	0.0910875
KLF6	8.69327e-113	0.909238	0.832	0.738	2.22478e-108	CD8-IL7R-CD69-Tm	KLF6	0.0854684
DDIT4	3.99351e-97	0.833876	0.706	0.618	1.02202e-92	CD8-IL7R-CD69-Tm	DDIT4	0.0733811
RPL17	2.22651e-117	0.820813	0.69	0.606	5.69809e-113	CD8-IL7R-CD69-Tm	RPL17	0.0689483
ALDOA	4.0219e-52	0.662395	0.428	0.33	1.02929e-47	CD8-IL7R-CD69-Tm	ALDOA	0.0649147
GABARAP	2.58492e-78	0.82847	0.327	0.249	6.61532e-74	CD8-IL7R-CD69-Tm	GABARAP	0.0646206
PHLDA1	3.18401e-79	1.02286	0.321	0.258	8.14852e-75	CD8-IL7R-CD69-Tm	PHLDA1	0.06444
CDKN1A	6.59682e-100	0.887652	0.259	0.197	1.68826e-95	CD8-IL7R-CD69-Tm	CDKN1A	0.0550344
NFKBIZ	5.59305e-93	0.863572	0.311	0.253	1.43137e-88	CD8-IL7R-CD69-Tm	NFKBIZ	0.0500872
SNHG12	6.06389e-91	0.79427	0.295	0.234	1.55187e-86	CD8-IL7R-CD69-Tm	SNHG12	0.0484505
CKS2	2.4926e-102	0.913858	0.443	0.394	6.37907e-98	CD8-IL7R-CD69-Tm	CKS2	0.044779
AREG	3.31869e-22	0.644322	0.351	0.285	8.49318e-18	CD8-IL7R-CD69-Tm	AREG	0.0425253
MYADM	5.24209e-68	0.692713	0.325	0.266	1.34156e-63	CD8-IL7R-CD69-Tm	MYADM	0.04087
H1FX	7.43541e-100	0.907603	0.307	0.262	1.90287e-95	CD8-IL7R-CD69-Tm	H1FX	0.0408421
SERP1	1.18624e-128	0.787706	0.511	0.46	3.03582e-124	CD8-IL7R-CD69-Tm	SERP1	0.040173
ANXA1	6.29593e-49	0.757201	0.514	0.462	1.61125e-44	CD8-IL7R-CD69-Tm	ANXA1	0.0393744
RPS13	4.01549e-194	0.815062	0.953	0.905	1.02764e-189	CD8-IL7R-CD69-Tm	RPS13	0.039123
RPL39	3.99124e-263	0.950552	0.966	0.925	1.02144e-258	CD8-IL7R-CD69-Tm	RPL39	0.0389726
GADD45B	2.71085e-67	0.727281	0.578	0.527	6.93759e-63	CD8-IL7R-CD69-Tm	GADD45B	0.0370914
CD55	5.6847e-58	0.622393	0.321	0.263	1.45483e-53	CD8-IL7R-CD69-Tm	CD55	0.0360988
RPLP0	8.62622e-120	0.677727	0.925	0.872	2.20762e-115	CD8-IL7R-CD69-Tm	RPLP0	0.0359195
RPS21	1.66207e-150	0.727169	0.945	0.896	4.25358e-146	CD8-IL7R-CD69-Tm	RPS21	0.0356313
ODC1	9.71924e-111	0.862957	0.256	0.215	2.48735e-106	CD8-IL7R-CD69-Tm	ODC1	0.0353813
IFITM2	6.18849e-47	0.570966	0.622	0.562	1.58376e-42	CD8-IL7R-CD69-Tm	IFITM2	0.034258
RSRP1	1.07321e-81	0.694901	0.561	0.514	2.74657e-77	CD8-IL7R-CD69-Tm	RSRP1	0.0326603
IER5	6.83573e-68	0.677838	0.303	0.259	1.7494e-63	CD8-IL7R-CD69-Tm	IER5	0.0298249
RHOB	2.28564e-70	0.793373	0.279	0.242	5.84942e-66	CD8-IL7R-CD69-Tm	RHOB	0.0293548
TXNIP	1.06982e-42	0.49084	0.726	0.667	2.73788e-38	CD8-IL7R-CD69-Tm	TXNIP	0.0289596
RPL30	8.71783e-269	0.930362	0.968	0.937	2.23107e-264	CD8-IL7R-CD69-Tm	RPL30	0.0288412
RPL11	5.24855e-174	0.689845	0.982	0.943	1.34321e-169	CD8-IL7R-CD69-Tm	RPL11	0.0269039
PLK3	4.80053e-53	0.560118	0.252	0.205	1.22855e-48	CD8-IL7R-CD69-Tm	PLK3	0.0263256
FAU	3.17311e-150	0.671837	0.96	0.922	8.12062e-146	CD8-IL7R-CD69-Tm	FAU	0.0255298
RPL7A	1.21346e-117	0.612327	0.951	0.91	3.1055e-113	CD8-IL7R-CD69-Tm	RPL7A	0.0251054
HIST1H4C	1.26489e-49	0.510061	0.521	0.473	3.23712e-45	CD8-IL7R-CD69-Tm	HIST1H4C	0.0244829
RPS28	2.23906e-217	0.909628	0.967	0.941	5.7302e-213	CD8-IL7R-CD69-Tm	RPS28	0.0236503
RPL36	5.98206e-104	0.595909	0.951	0.912	1.53093e-99	CD8-IL7R-CD69-Tm	RPL36	0.0232405
FTH1	5.47377e-52	0.473417	0.963	0.914	1.40085e-47	CD8-IL7R-CD69-Tm	FTH1	0.0231974
RPL32	6.55934e-160	0.676652	0.973	0.939	1.67867e-155	CD8-IL7R-CD69-Tm	RPL32	0.0230062
H3F3B	3.08491e-136	0.759961	0.955	0.925	7.89491e-132	CD8-IL7R-CD69-Tm	H3F3B	0.0227988
RPL12	2.44666e-72	0.492146	0.968	0.923	6.26149e-68	CD8-IL7R-CD69-Tm	RPL12	0.0221466
DNAJA1	1.31786e-112	0.815714	0.781	0.754	3.37266e-108	CD8-IL7R-CD69-Tm	DNAJA1	0.0220243
SNHG7	1.36967e-127	0.825557	0.296	0.27	3.50526e-123	CD8-IL7R-CD69-Tm	SNHG7	0.0214645
RPL29	2.87053e-91	0.552515	0.943	0.905	7.34627e-87	CD8-IL7R-CD69-Tm	RPL29	0.0209956
RPL14	7.28955e-99	0.543857	0.943	0.906	1.86554e-94	CD8-IL7R-CD69-Tm	RPL14	0.0201227
CSRNP1	1.34486e-62	0.576889	0.299	0.265	3.44177e-58	CD8-IL7R-CD69-Tm	CSRNP1	0.0196142
RPL19	4.60972e-124	0.574326	0.973	0.939	1.17972e-119	CD8-IL7R-CD69-Tm	RPL19	0.0195271
GTF2B	9.78821e-117	0.819628	0.34	0.317	2.505e-112	CD8-IL7R-CD69-Tm	GTF2B	0.0188515
RPS7	3.14086e-81	0.508597	0.953	0.916	8.03808e-77	CD8-IL7R-CD69-Tm	RPS7	0.0188181
RPS12	1.03674e-153	0.690178	0.978	0.951	2.65322e-149	CD8-IL7R-CD69-Tm	RPS12	0.0186348
RPL8	5.87859e-75	0.481894	0.953	0.915	1.50445e-70	CD8-IL7R-CD69-Tm	RPL8	0.018312
RPS5	2.93608e-99	0.56991	0.906	0.874	7.51401e-95	CD8-IL7R-CD69-Tm	RPS5	0.0182371
RPS15A	3.08652e-104	0.559972	0.973	0.941	7.89901e-100	CD8-IL7R-CD69-Tm	RPS15A	0.0179191
TGFB1	1.19597e-83	0.714303	0.305	0.281	3.06073e-79	CD8-IL7R-CD69-Tm	TGFB1	0.0171433
RPS23	6.09376e-123	0.63364	0.959	0.934	1.55951e-118	CD8-IL7R-CD69-Tm	RPS23	0.015841
CD8B	6.20351e-51	0.634329	0.298	0.276	1.5876e-46	CD8-IL7R-CD69-Tm	CD8B	0.0139552
RPL5	1.48423e-74	0.492867	0.905	0.877	3.79845e-70	CD8-IL7R-CD69-Tm	RPL5	0.0138003
RPS3	3.64044e-117	0.558296	0.963	0.941	9.31662e-113	CD8-IL7R-CD69-Tm	RPS3	0.0122825
RPS18	2.87735e-74	0.449157	0.978	0.951	7.3637e-70	CD8-IL7R-CD69-Tm	RPS18	0.0121272
TUBB4B	8.4182e-62	0.565568	0.538	0.517	2.15439e-57	CD8-IL7R-CD69-Tm	TUBB4B	0.0118769
UBB	1.85375e-34	0.477639	0.882	0.859	4.74411e-30	CD8-IL7R-CD69-Tm	UBB	0.0109857
VIM	4.26068e-25	0.332129	0.711	0.678	1.09039e-20	CD8-IL7R-CD69-Tm	VIM	0.0109602
NACA	5.85645e-35	0.39293	0.891	0.864	1.49878e-30	CD8-IL7R-CD69-Tm	NACA	0.0106091
RPL6	3.20069e-40	0.373817	0.94	0.912	8.19121e-36	CD8-IL7R-CD69-Tm	RPL6	0.0104669
RPS15	2.04292e-51	0.362947	0.969	0.943	5.22823e-47	CD8-IL7R-CD69-Tm	RPS15	0.00943663
RPL18A	1.33714e-54	0.389706	0.961	0.938	3.42201e-50	CD8-IL7R-CD69-Tm	RPL18A	0.00896325
EEF1D	6.80748e-61	0.484618	0.878	0.86	1.74217e-56	CD8-IL7R-CD69-Tm	EEF1D	0.00872313
RPL10	2.29307e-126	0.575522	0.985	0.97	5.86843e-122	CD8-IL7R-CD69-Tm	RPL10	0.00863283
SLC2A3	1.62183e-45	0.553335	0.421	0.406	4.1506e-41	CD8-IL7R-CD69-Tm	SLC2A3	0.00830002
RPL28	1.91475e-65	0.391406	0.98	0.959	4.90022e-61	CD8-IL7R-CD69-Tm	RPL28	0.00821952
RPL24	6.50509e-39	0.354787	0.91	0.889	1.66478e-34	CD8-IL7R-CD69-Tm	RPL24	0.00745053
DDIT3	2.55885e-60	0.569703	0.27	0.257	6.5486e-56	CD8-IL7R-CD69-Tm	DDIT3	0.00740614
STK17A	4.29453e-48	0.483127	0.457	0.442	1.09906e-43	CD8-IL7R-CD69-Tm	STK17A	0.00724691
RPL34	6.87068e-44	0.324279	0.958	0.937	1.75834e-39	CD8-IL7R-CD69-Tm	RPL34	0.00680986
RPL22L1	6.19788e-114	0.731304	0.446	0.437	1.58616e-109	CD8-IL7R-CD69-Tm	RPL22L1	0.00658174
C12orf57	2.66044e-106	0.710912	0.562	0.553	6.8086e-102	CD8-IL7R-CD69-Tm	C12orf57	0.0063982
EEF1B2	2.37057e-73	0.496815	0.784	0.772	6.06676e-69	CD8-IL7R-CD69-Tm	EEF1B2	0.00596178
RPS27	3.96193e-54	0.364236	0.985	0.969	1.01394e-49	CD8-IL7R-CD69-Tm	RPS27	0.00582777
FXYD5	1.43745e-74	0.568454	0.603	0.594	3.67872e-70	CD8-IL7R-CD69-Tm	FXYD5	0.00511609
MTRNR2L12	2.71201e-21	0.758633	0.384	0.378	6.94059e-17	CD8-IL7R-CD69-Tm	MTRNR2L12	0.0045518
TSPYL2	2.80828e-45	0.547868	0.329	0.321	7.18695e-41	CD8-IL7R-CD69-Tm	TSPYL2	0.00438295
RPLP1	4.40289e-106	0.530725	0.982	0.974	1.12679e-101	CD8-IL7R-CD69-Tm	RPLP1	0.0042458
TMA7	1.21259e-36	0.374489	0.796	0.785	3.10326e-32	CD8-IL7R-CD69-Tm	TMA7	0.00411938
TOB1	2.05047e-60	0.622824	0.336	0.33	5.24756e-56	CD8-IL7R-CD69-Tm	TOB1	0.00373694
ZFAS1	1.99505e-88	0.598136	0.617	0.611	5.10573e-84	CD8-IL7R-CD69-Tm	ZFAS1	0.00358881
EIF4A3	1.26655e-107	0.689845	0.309	0.304	3.24136e-103	CD8-IL7R-CD69-Tm	EIF4A3	0.00344922
RPL41	2.54918e-39	0.348669	0.977	0.968	6.52386e-35	CD8-IL7R-CD69-Tm	RPL41	0.00313802
EEF1A1	5.18759e-28	0.327906	0.982	0.973	1.32761e-23	CD8-IL7R-CD69-Tm	EEF1A1	0.00295116
PFDN5	1.63509e-68	0.497582	0.827	0.822	4.18452e-64	CD8-IL7R-CD69-Tm	PFDN5	0.00248791
CD3E	5.14934e-30	0.341467	0.655	0.65	1.31782e-25	CD8-IL7R-CD69-Tm	CD3E	0.00170733
SARAF	1.41748e-50	0.46821	0.755	0.752	3.62761e-46	CD8-IL7R-CD69-Tm	SARAF	0.00140463
LMNA	1.99568e-36	0.526487	0.25	0.248	5.10734e-32	CD8-IL7R-CD69-Tm	LMNA	0.00105297
BIRC3	8.06378e-25	0.355795	0.382	0.38	2.06368e-20	CD8-IL7R-CD69-Tm	BIRC3	0.00071159
TENT5C	8.06723e-52	0.550654	0.255	0.254	2.06456e-47	CD8-IL7R-CD69-Tm	TENT5C	0.000550654
HSP90AB1	6.55041e-31	0.396809	0.867	0.866	1.67638e-26	CD8-IL7R-CD69-Tm	HSP90AB1	0.000396809
MRPL18	3.87432e-85	0.676705	0.312	0.314	9.91516e-81	CD8-IL7R-CD69-Tm	MRPL18	-0.00135341
PPP1R10	7.49317e-66	0.541017	0.272	0.275	1.91765e-61	CD8-IL7R-CD69-Tm	PPP1R10	-0.00162305
RPL36AL	3.92221e-35	0.330228	0.807	0.813	1.00377e-30	CD8-IL7R-CD69-Tm	RPL36AL	-0.00198137
AHNAK	3.69517e-29	0.354099	0.312	0.318	9.45667e-25	CD8-IL7R-CD69-Tm	AHNAK	-0.00212459
MCL1	1.22547e-55	0.480281	0.539	0.544	3.13622e-51	CD8-IL7R-CD69-Tm	MCL1	-0.0024014
NEU1	1.59495e-56	0.528995	0.255	0.261	4.08179e-52	CD8-IL7R-CD69-Tm	NEU1	-0.00317397
CEBPB	5.88522e-59	0.537077	0.286	0.294	1.50614e-54	CD8-IL7R-CD69-Tm	CEBPB	-0.00429661
SNHG8	8.21358e-93	0.625175	0.476	0.484	2.10202e-88	CD8-IL7R-CD69-Tm	SNHG8	-0.0050014
PARP8	1.99569e-36	0.352723	0.316	0.331	5.10738e-32	CD8-IL7R-CD69-Tm	PARP8	-0.00529085
LYAR	1.6439e-53	0.435241	0.268	0.281	4.20708e-49	CD8-IL7R-CD69-Tm	LYAR	-0.00565813
IRF1	3.46961e-48	0.439979	0.465	0.48	8.87941e-44	CD8-IL7R-CD69-Tm	IRF1	-0.00659969
S100A10	3.34541e-42	0.395531	0.585	0.603	8.56156e-38	CD8-IL7R-CD69-Tm	S100A10	-0.00711956
COMMD6	1.10353e-79	0.560791	0.667	0.68	2.82417e-75	CD8-IL7R-CD69-Tm	COMMD6	-0.00729028
ZFAND2A	3.66507e-66	0.668059	0.282	0.296	9.37965e-62	CD8-IL7R-CD69-Tm	ZFAND2A	-0.00935282
INTS6	2.44612e-35	0.329071	0.224	0.253	6.26012e-31	CD8-IL7R-CD69-Tm	INTS6	-0.00954307
PPDPF	4.60525e-42	0.355297	0.644	0.675	1.17858e-37	CD8-IL7R-CD69-Tm	PPDPF	-0.0110142
PRDM1	9.60782e-39	0.364009	0.322	0.353	2.45883e-34	CD8-IL7R-CD69-Tm	PRDM1	-0.0112843
IDS	2.69019e-44	0.342267	0.374	0.412	6.88474e-40	CD8-IL7R-CD69-Tm	IDS	-0.0130061
CHCHD10	8.75115e-74	0.425749	0.219	0.25	2.23959e-69	CD8-IL7R-CD69-Tm	CHCHD10	-0.0131982
SQSTM1	6.30544e-99	0.697413	0.426	0.445	1.61369e-94	CD8-IL7R-CD69-Tm	SQSTM1	-0.0132508
ZFAND5	3.63226e-61	0.46255	0.34	0.369	9.29568e-57	CD8-IL7R-CD69-Tm	ZFAND5	-0.013414
BRD2	5.77e-69	0.457778	0.49	0.521	1.47666e-64	CD8-IL7R-CD69-Tm	BRD2	-0.0141911
SRSF2	4.04594e-67	0.431073	0.495	0.528	1.03544e-62	CD8-IL7R-CD69-Tm	SRSF2	-0.0142254
XBP1	1.28551e-51	0.339067	0.254	0.297	3.28988e-47	CD8-IL7R-CD69-Tm	XBP1	-0.0145799
PIM3	3.055e-79	0.573186	0.232	0.259	7.81836e-75	CD8-IL7R-CD69-Tm	PIM3	-0.015476
CCNH	4.90331e-71	0.557454	0.371	0.399	1.25485e-66	CD8-IL7R-CD69-Tm	CCNH	-0.0156087
SOD1	2.11233e-62	0.533504	0.667	0.697	5.40588e-58	CD8-IL7R-CD69-Tm	SOD1	-0.0160051
H2AFZ	2.04784e-47	0.571802	0.609	0.637	5.24083e-43	CD8-IL7R-CD69-Tm	H2AFZ	-0.0160105
RPS10	6.39911e-74	0.469259	0.768	0.804	1.63766e-69	CD8-IL7R-CD69-Tm	RPS10	-0.0168933
SLC38A2	2.04342e-63	0.517278	0.345	0.378	5.22951e-59	CD8-IL7R-CD69-Tm	SLC38A2	-0.0170702
CDKN1B	1.06509e-60	0.377807	0.295	0.343	2.72578e-56	CD8-IL7R-CD69-Tm	CDKN1B	-0.0181347
TAGLN2	2.42003e-60	0.422682	0.478	0.524	6.19333e-56	CD8-IL7R-CD69-Tm	TAGLN2	-0.0194434
PTP4A2	8.5989e-68	0.336725	0.309	0.368	2.20063e-63	CD8-IL7R-CD69-Tm	PTP4A2	-0.0198668
ARF5	1.66181e-75	0.376216	0.213	0.266	4.2529e-71	CD8-IL7R-CD69-Tm	ARF5	-0.0199395
ZFP36L1	2.44458e-44	0.386474	0.434	0.488	6.25617e-40	CD8-IL7R-CD69-Tm	ZFP36L1	-0.0208696
CHMP1B	3.24216e-50	0.322958	0.255	0.32	8.29733e-46	CD8-IL7R-CD69-Tm	CHMP1B	-0.0209923
IL6ST	7.25046e-57	0.328539	0.19	0.255	1.85554e-52	CD8-IL7R-CD69-Tm	IL6ST	-0.021355
CD81	5.70958e-61	0.392166	0.26	0.316	1.46119e-56	CD8-IL7R-CD69-Tm	CD81	-0.0219613
UBALD2	1.37443e-90	0.564506	0.247	0.286	3.51744e-86	CD8-IL7R-CD69-Tm	UBALD2	-0.0220157
DEDD2	1.84449e-57	0.412171	0.246	0.301	4.72042e-53	CD8-IL7R-CD69-Tm	DEDD2	-0.0226694
CNBP	4.78638e-74	0.355373	0.51	0.575	1.22493e-69	CD8-IL7R-CD69-Tm	CNBP	-0.0230992
NDFIP1	1.54646e-79	0.426083	0.27	0.326	3.95769e-75	CD8-IL7R-CD69-Tm	NDFIP1	-0.0238607
PPP1R2	1.89826e-56	0.331783	0.44	0.512	4.85803e-52	CD8-IL7R-CD69-Tm	PPP1R2	-0.0238884
C4orf48	2.48752e-78	0.366772	0.194	0.263	6.36606e-74	CD8-IL7R-CD69-Tm	C4orf48	-0.0253073
AKIRIN2	2.08418e-76	0.357819	0.185	0.256	5.33382e-72	CD8-IL7R-CD69-Tm	AKIRIN2	-0.0254052
MAP1LC3B	2.21749e-85	0.45688	0.415	0.471	5.67501e-81	CD8-IL7R-CD69-Tm	MAP1LC3B	-0.0255853
PAXX	6.85628e-85	0.472067	0.312	0.367	1.75466e-80	CD8-IL7R-CD69-Tm	PAXX	-0.0259637
MZT2A	9.76566e-80	0.397612	0.307	0.374	2.49923e-75	CD8-IL7R-CD69-Tm	MZT2A	-0.02664
LBH	1.3287e-62	0.372722	0.319	0.391	3.40042e-58	CD8-IL7R-CD69-Tm	LBH	-0.026836
AES	3.44605e-71	0.408716	0.377	0.444	8.81914e-67	CD8-IL7R-CD69-Tm	AES	-0.027384
UBE2B	9.31721e-74	0.33547	0.337	0.419	2.38446e-69	CD8-IL7R-CD69-Tm	UBE2B	-0.0275085
ARF4	3.87583e-89	0.401434	0.277	0.357	9.91903e-85	CD8-IL7R-CD69-Tm	ARF4	-0.0321147
CCL4	9.45224e-33	0.820561	0.585	0.627	2.41902e-28	CD8-IL7R-CD69-Tm	CCL4	-0.0344636
SAP18	5.51399e-110	0.48297	0.543	0.631	1.41114e-105	CD8-IL7R-CD69-Tm	SAP18	-0.0425013
ISG15	0	2.54912	0.9	0.478	0	CD8-ISG High	ISG15	1.07573
IFIT3	0	2.21642	0.487	0.07	0	CD8-ISG High	IFIT3	0.924247
IFI44L	1.10771e-301	1.95057	0.613	0.15	2.83484e-297	CD8-ISG High	IFI44L	0.903113
IFI6	8.72096754125535e-313	1.9762	0.775	0.323	2.23187e-308	CD8-ISG High	IFI6	0.893242
IFIT1	2.05191725493996e-315	1.9173	0.439	0.054	5.25126663884236e-311	CD8-ISG High	IFIT1	0.738159
MX1	1.38562e-284	1.91196	0.597	0.215	3.54607e-280	CD8-ISG High	MX1	0.730368
OAS1	2.36314e-214	1.51427	0.478	0.128	6.04775e-210	CD8-ISG High	OAS1	0.529995
IFI27	5.61271e-108	1.66966	0.486	0.199	1.43641e-103	CD8-ISG High	IFI27	0.479193
MX2	3.51016e-188	1.42586	0.433	0.13	8.9832e-184	CD8-ISG High	MX2	0.432036
IFIT2	4.89317e-183	1.75186	0.278	0.048	1.25226e-178	CD8-ISG High	IFIT2	0.402929
RSAD2	1.07356e-201	1.38623	0.328	0.051	2.74744e-197	CD8-ISG High	RSAD2	0.383987
IFI44	1.2758e-159	1.31711	0.443	0.164	3.26502e-155	CD8-ISG High	IFI44	0.367474
LY6E	3.73717e-270	1.44238	0.862	0.629	9.56416e-266	CD8-ISG High	LY6E	0.336073
IRF7	2.51981e-139	1.21863	0.447	0.187	6.44871e-135	CD8-ISG High	IRF7	0.316843
ISG201	1.0039e-219	1.39292	0.846	0.628	2.56918e-215	CD8-ISG High	ISG20	0.303657
OASL	6.29903e-111	1.23108	0.436	0.2	1.61205e-106	CD8-ISG High	OASL	0.290535
SAMD9L1	3.44571e-119	1.29933	0.416	0.208	8.81826e-115	CD8-ISG High	SAMD9L	0.27026
USP18	4.0049e-147	1.13779	0.307	0.07	1.02493e-142	CD8-ISG High	USP18	0.269656
TNFSF10	1.6211e-124	1.25076	0.388	0.175	4.14872e-120	CD8-ISG High	TNFSF10	0.266411
XAF12	5.38264e-99	1.11811	0.438	0.201	1.37753e-94	CD8-ISG High	XAF1	0.264992
MT2A	1.78294e-112	1.13225	0.812	0.583	4.56291e-108	CD8-ISG High	MT2A	0.259286
PLSCR1	6.1074e-109	1.0702	0.395	0.194	1.563e-104	CD8-ISG High	PLSCR1	0.21511
IFI35	1.38921e-109	1.07976	0.405	0.206	3.55525e-105	CD8-ISG High	IFI35	0.214873
IFITM21	4.35649e-97	0.959497	0.771	0.559	1.11491e-92	CD8-ISG High	IFITM2	0.203413
BST2	3.67997e-115	1.05418	0.639	0.447	9.41779e-111	CD8-ISG High	BST2	0.202402
EPSTI11	1.33174e-90	1.01957	0.431	0.237	3.40819e-86	CD8-ISG High	EPSTI1	0.197798
CD691	8.5614e-84	1.07961	0.779	0.62	2.19103e-79	CD8-ISG High	CD69	0.171658
UBE2L6	1.33011e-89	0.904683	0.557	0.375	3.40402e-85	CD8-ISG High	UBE2L6	0.164652
LGALS9	1.4506e-75	0.872706	0.323	0.151	3.71237e-71	CD8-ISG High	LGALS9	0.150105
SAMD91	4.71415e-79	1.0351	0.362	0.221	1.20645e-74	CD8-ISG High	SAMD9	0.145949
EIF2AK21	8.57983e-83	0.905362	0.389	0.237	2.19575e-78	CD8-ISG High	EIF2AK2	0.137615
SP110	5.98704e-65	0.812807	0.432	0.271	1.5322e-60	CD8-ISG High	SP110	0.130862
IFITM3	3.40571e-49	0.874897	0.406	0.262	8.71591e-45	CD8-ISG High	IFITM3	0.125985
GIMAP72	6.37959e-46	0.78042	0.493	0.343	1.63267e-41	CD8-ISG High	GIMAP7	0.117063
ANXA12	2.21196e-31	0.708711	0.613	0.46	5.66084e-27	CD8-ISG High	ANXA1	0.108433
GBP12	7.08122e-49	0.775848	0.346	0.207	1.81223e-44	CD8-ISG High	GBP1	0.107843
ALOX5AP	1.59394e-34	0.656569	0.573	0.413	4.07921e-30	CD8-ISG High	ALOX5AP	0.105051
NT5C3A	4.41207e-81	0.887951	0.334	0.217	1.12914e-76	CD8-ISG High	NT5C3A	0.10389
DRAP1	8.51067e-91	0.791046	0.655	0.526	2.17805e-86	CD8-ISG High	DRAP1	0.102045
TRIM222	9.77605e-50	0.769304	0.425	0.293	2.50189e-45	CD8-ISG High	TRIM22	0.101548
PSMB9	6.21735e-62	0.693302	0.728	0.59	1.59114e-57	CD8-ISG High	PSMB9	0.0956757
C19orf66	2.54862e-49	0.693334	0.362	0.238	6.52243e-45	CD8-ISG High	C19orf66	0.0859735
PHF11	2.22666e-55	0.699731	0.324	0.202	5.69846e-51	CD8-ISG High	PHF11	0.0853672
IFI161	1.36128e-58	0.754001	0.633	0.522	3.48378e-54	CD8-ISG High	IFI16	0.0836941
TXNIP2	9.2281e-40	0.598264	0.802	0.665	2.36166e-35	CD8-ISG High	TXNIP	0.0819621
GPR1711	2.49364e-28	0.596201	0.358	0.224	6.38174e-24	CD8-ISG High	GPR171	0.079891
STAT12	1.84051e-38	0.678665	0.448	0.331	4.71023e-34	CD8-ISG High	STAT1	0.0794038
RGS1	1.1092e-42	0.739348	0.854	0.75	2.83866e-38	CD8-ISG High	RGS1	0.0768922
PARP142	4.54354e-45	0.80241	0.368	0.28	1.16278e-40	CD8-ISG High	PARP14	0.0706121
PPM1K	5.54721e-48	0.696892	0.337	0.236	1.41964e-43	CD8-ISG High	PPM1K	0.0703861
SP1001	2.25089e-43	0.611845	0.602	0.492	5.76048e-39	CD8-ISG High	SP100	0.067303
SPINT2	3.98983e-24	0.532649	0.253	0.127	1.02108e-19	CD8-ISG High	SPINT2	0.0671138
PARP91	5.79688e-45	0.634138	0.266	0.166	1.48354e-40	CD8-ISG High	PARP9	0.0634138
S100A11	1.21654e-29	0.512514	0.722	0.608	3.11336e-25	CD8-ISG High	S100A11	0.0584266
CD52	2.14954e-22	0.394033	0.784	0.646	5.50111e-18	CD8-ISG High	CD52	0.0543766
LAP3	4.85811e-51	0.646918	0.343	0.26	1.24329e-46	CD8-ISG High	LAP3	0.0536942
CD48	7.89992e-33	0.504895	0.598	0.497	2.02175e-28	CD8-ISG High	CD48	0.0509943
RARRES3	3.17669e-32	0.518532	0.668	0.571	8.12978e-28	CD8-ISG High	RARRES3	0.0502976
DDIT41	7.7059e-40	0.654566	0.693	0.619	1.9721e-35	CD8-ISG High	DDIT4	0.0484379
RPL31	5.49067e-64	0.600451	0.944	0.864	1.40517e-59	CD8-ISG High	RPL31	0.0480361
CHST12	6.05092e-30	0.522796	0.416	0.327	1.54855e-25	CD8-ISG High	CHST12	0.0465288
RPL27A	8.55099e-60	0.553718	0.965	0.881	2.18837e-55	CD8-ISG High	RPL27A	0.0465123
TAP1	2.36033e-31	0.532405	0.493	0.409	6.04056e-27	CD8-ISG High	TAP1	0.044722
MYL12A	3.6645e-66	0.638959	0.829	0.761	9.37818e-62	CD8-ISG High	MYL12A	0.0434492
ID2	4.37639e-34	0.572945	0.736	0.661	1.12001e-29	CD8-ISG High	ID2	0.0429708
HLA-DQB1	1.06783e-19	0.451061	0.441	0.349	2.73279e-15	CD8-ISG High	HLA-DQB1	0.0414976
ODF2L1	2.58068e-34	0.568151	0.35	0.277	6.60448e-30	CD8-ISG High	ODF2L	0.041475
GIMAP42	4.02968e-24	0.490183	0.405	0.321	1.03128e-19	CD8-ISG High	GIMAP4	0.0411753
CHMP5	8.31268e-44	0.540788	0.324	0.251	2.12738e-39	CD8-ISG High	CHMP5	0.0394776
CARD16	6.91751e-17	0.374687	0.475	0.373	1.77033e-12	CD8-ISG High	CARD16	0.0382181
RBCK1	4.62082e-47	0.572564	0.376	0.31	1.18256e-42	CD8-ISG High	RBCK1	0.0377893
JUNB1	1.4965e-27	0.477615	0.834	0.757	3.82983e-23	CD8-ISG High	JUNB	0.0367763
C1QB	5.32829e-17	0.599856	0.351	0.29	1.36362e-12	CD8-ISG High	C1QB	0.0365912
LAG31	7.91783e-15	0.44901	0.332	0.252	2.02633e-10	CD8-ISG High	LAG3	0.0359208
CCL3	3.69156e-10	0.498541	0.424	0.356	9.44743e-06	CD8-ISG High	CCL3	0.0339008
AREG1	4.01362e-09	0.490361	0.354	0.286	0.000102717	CD8-ISG High	AREG	0.0333445
CXCR4	1.58079e-29	0.38919	0.921	0.837	4.04556e-25	CD8-ISG High	CXCR4	0.032692
SAT1	6.33385e-23	0.375967	0.848	0.763	1.62096e-18	CD8-ISG High	SAT1	0.0319572
GADD45B1	1.16596e-20	0.468531	0.596	0.528	2.98392e-16	CD8-ISG High	GADD45B	0.0318601
RPS20	1.05709e-35	0.396872	0.927	0.855	2.70529e-31	CD8-ISG High	RPS20	0.0285748
RNF2132	2.65928e-24	0.488512	0.623	0.565	6.80563e-20	CD8-ISG High	RNF213	0.0283337
C1QC	2.70075e-09	0.483974	0.272	0.214	6.91175e-05	CD8-ISG High	C1QC	0.0280705
CCL3L1	5.98818e-07	0.455601	0.273	0.213	0.015325	CD8-ISG High	CCL3L1	0.027336
CD53	1.224e-16	0.342475	0.641	0.566	3.13245e-12	CD8-ISG High	CD53	0.0256856
NUB11	4.24855e-36	0.501464	0.295	0.245	1.08729e-31	CD8-ISG High	NUB1	0.0250732
TMEM1231	4.46725e-37	0.492947	0.307	0.257	1.14326e-32	CD8-ISG High	TMEM123	0.0246473
IFNG	3.46391e-07	0.354581	0.361	0.292	0.00886483	CD8-ISG High	IFNG	0.0244661
C1QA	2.48335e-10	0.477742	0.345	0.294	6.3554e-06	CD8-ISG High	C1QA	0.0243648
TMSB10	8.08255e-76	0.571344	0.994	0.953	2.06849e-71	CD8-ISG High	TMSB10	0.0234251
RPLP2	1.5878e-53	0.458408	0.984	0.934	4.06349e-49	CD8-ISG High	RPLP2	0.0229204
GZMB1	2.19867e-09	0.426884	0.38	0.328	5.62683e-05	CD8-ISG High	GZMB	0.0221979
TYMP1	2.33248e-17	0.421741	0.34	0.288	5.96929e-13	CD8-ISG High	TYMP	0.0219305
SPP1	1.04307e-13	0.623314	0.318	0.283	2.66943e-09	CD8-ISG High	SPP1	0.021816
SHISA5	3.9629e-31	0.440343	0.341	0.292	1.01418e-26	CD8-ISG High	SHISA5	0.0215768
RPL13A	1.19757e-41	0.419776	0.978	0.93	3.06482e-37	CD8-ISG High	RPL13A	0.0201492
C6orf48	7.51731e-17	0.359641	0.487	0.431	1.92383e-12	CD8-ISG High	C6orf48	0.0201399
CAPG	1.85167e-17	0.41505	0.264	0.216	4.73879e-13	CD8-ISG High	CAPG	0.0199224
KLF61	5.13894e-18	0.364728	0.788	0.741	1.31516e-13	CD8-ISG High	KLF6	0.0171422
PLP2	1.47511e-22	0.371283	0.442	0.397	3.77509e-18	CD8-ISG High	PLP2	0.0167077
IGKC	4.39237e-07	0.504016	0.274	0.242	0.0112409	CD8-ISG High	IGKC	0.0161285
HLA-C	1.6452e-45	0.436463	0.97	0.934	4.21039e-41	CD8-ISG High	HLA-C	0.0157127
ZFAS11	2.47095e-19	0.324525	0.656	0.61	6.32365e-15	CD8-ISG High	ZFAS1	0.0149282
GPR1831	5.31712e-10	0.37066	0.282	0.244	1.36076e-05	CD8-ISG High	GPR183	0.0140851
PSME2	8.80837e-22	0.343168	0.622	0.582	2.25424e-17	CD8-ISG High	PSME2	0.0137267
BIRC31	8.29341e-16	0.441927	0.41	0.379	2.12245e-11	CD8-ISG High	BIRC3	0.0136997
ADAR2	4.11114e-38	0.535155	0.334	0.309	1.05212e-33	CD8-ISG High	ADAR	0.0133789
RPS25	6.78061e-29	0.334233	0.961	0.921	1.73529e-24	CD8-ISG High	RPS25	0.0133693
PSMB8	6.21536e-21	0.347206	0.541	0.503	1.59063e-16	CD8-ISG High	PSMB8	0.0131938
GSTK1	4.34131e-27	0.375707	0.546	0.512	1.11103e-22	CD8-ISG High	GSTK1	0.012774
ATF31	3.5253e-14	0.436823	0.288	0.259	9.02194e-10	CD8-ISG High	ATF3	0.0126679
CCL41	6.48217e-07	0.404951	0.653	0.624	0.0165892	CD8-ISG High	CCL4	0.0117436
TSC22D31	1.66375e-15	0.342403	0.848	0.815	4.25787e-11	CD8-ISG High	TSC22D3	0.0112993
PSME1	1.92588e-24	0.337659	0.714	0.683	4.92871e-20	CD8-ISG High	PSME1	0.0104674
TMSB4X	8.6845e-80	0.573354	0.997	0.979	2.22254e-75	CD8-ISG High	TMSB4X	0.0103204
SLFN52	4.04964e-14	0.348067	0.301	0.272	1.03638e-09	CD8-ISG High	SLFN5	0.010094
GSDMD	1.54012e-20	0.322048	0.301	0.274	3.94147e-16	CD8-ISG High	GSDMD	0.00869529
CASP1	6.79811e-19	0.339854	0.253	0.23	1.73977e-14	CD8-ISG High	CASP1	0.00781665
C4orf3	3.70178e-28	0.37266	0.472	0.454	9.47358e-24	CD8-ISG High	C4orf3	0.00670788
APOE	4.97558e-11	0.427361	0.344	0.332	1.27335e-06	CD8-ISG High	APOE	0.00512833
CCL4L2	0.000526718	0.331204	0.372	0.367	1	CD8-ISG High	CCL4L2	0.00165602
IFITM11	2.43267e-09	0.534116	0.35	0.367	6.2257e-05	CD8-ISG High	IFITM1	-0.00907996
CEMIP2	0	1.66699	0.709	0.258	0	CD8-ITGA1-ITGAL-Trm	CEMIP2	0.751813
RNF19A	0	1.41834	0.827	0.398	0	CD8-ITGA1-ITGAL-Trm	RNF19A	0.60847
ETS1	0	1.20148	0.875	0.446	0	CD8-ITGA1-ITGAL-Trm	ETS1	0.515436
PIK3R1	0	1.26457	0.78	0.396	0	CD8-ITGA1-ITGAL-Trm	PIK3R1	0.485593
CNOT6L	0	1.10923	0.753	0.371	0	CD8-ITGA1-ITGAL-Trm	CNOT6L	0.423724
HIST1H1D	0	1.28961	0.452	0.137	2.22747e-304	CD8-ITGA1-ITGAL-Trm	HIST1H1D	0.406229
KIAA1551	4.94065645841247e-324	1.06069	0.769	0.408	1.26441280083692e-319	CD8-ITGA1-ITGAL-Trm	KIAA1551	0.382909
MTRNR2L121	0	0.854768	0.793	0.346	0	CD8-ITGA1-ITGAL-Trm	MTRNR2L12	0.382081
SMCHD1	1.03753785626662e-322	1.0451	0.764	0.399	2.65526688175753e-318	CD8-ITGA1-ITGAL-Trm	SMCHD1	0.381461
LCP1	0	1.01195	0.84	0.48	0	CD8-ITGA1-ITGAL-Trm	LCP1	0.364302
HIST1H1E	1.34209e-291	1.09314	0.494	0.168	3.43467e-287	CD8-ITGA1-ITGAL-Trm	HIST1H1E	0.356362
CD8A	0	0.772452	0.744	0.308	0	CD8-ITGA1-ITGAL-Trm	CD8A	0.336789
STK17A1	6.13433e-307	0.925955	0.774	0.417	1.5699e-302	CD8-ITGA1-ITGAL-Trm	STK17A	0.330566
ARAP2	7.70943e-280	0.939264	0.586	0.241	1.973e-275	CD8-ITGA1-ITGAL-Trm	ARAP2	0.324046
PTPRC	0	1.13343	0.969	0.684	0	CD8-ITGA1-ITGAL-Trm	PTPRC	0.323028
ZEB2	2.64916e-249	1.00572	0.545	0.23	6.77973e-245	CD8-ITGA1-ITGAL-Trm	ZEB2	0.316802
EMB	5.1838e-273	0.912768	0.685	0.344	1.32664e-268	CD8-ITGA1-ITGAL-Trm	EMB	0.311254
SMAP2	8.2578e-277	0.893566	0.748	0.404	2.11334e-272	CD8-ITGA1-ITGAL-Trm	SMAP2	0.307387
ITGA4	6.26408e-255	0.910939	0.613	0.276	1.6031e-250	CD8-ITGA1-ITGAL-Trm	ITGA4	0.306986
GLS	2.45282e-272	0.942788	0.553	0.232	6.27725e-268	CD8-ITGA1-ITGAL-Trm	GLS	0.302635
IKZF3	2.69072e-248	0.858053	0.624	0.282	6.88608e-244	CD8-ITGA1-ITGAL-Trm	IKZF3	0.293454
DDX3X	1.14016e-287	0.88444	0.818	0.489	2.91789e-283	CD8-ITGA1-ITGAL-Trm	DDX3X	0.290981
CD3G	3.42931e-277	0.81473	0.8	0.444	8.77628e-273	CD8-ITGA1-ITGAL-Trm	CD3G	0.290044
WNK1	3.84157e-253	0.928303	0.645	0.333	9.83135e-249	CD8-ITGA1-ITGAL-Trm	WNK1	0.289631
CCSER2	8.34736e-260	0.910813	0.588	0.272	2.13626e-255	CD8-ITGA1-ITGAL-Trm	CCSER2	0.287817
PTPN22	1.61749e-238	0.861138	0.586	0.259	4.13949e-234	CD8-ITGA1-ITGAL-Trm	PTPN22	0.281592
RUNX3	1.18058e-254	0.796741	0.764	0.421	3.02133e-250	CD8-ITGA1-ITGAL-Trm	RUNX3	0.273282
PDE4D	7.5042e-224	0.933873	0.494	0.208	1.92047e-219	CD8-ITGA1-ITGAL-Trm	PDE4D	0.267088
TERF2IP	1.29448e-243	0.842737	0.718	0.406	3.31284e-239	CD8-ITGA1-ITGAL-Trm	TERF2IP	0.262934
SYNE2	3.22913e-221	0.817106	0.752	0.436	8.26398e-217	CD8-ITGA1-ITGAL-Trm	SYNE2	0.258205
AKAP13	2.86211e-251	0.77047	0.795	0.466	7.32471e-247	CD8-ITGA1-ITGAL-Trm	AKAP13	0.253485
CRTAM	4.61436e-186	0.888398	0.488	0.204	1.18091e-181	CD8-ITGA1-ITGAL-Trm	CRTAM	0.252305
STK17B	1.87725e-251	0.806731	0.832	0.525	4.80425e-247	CD8-ITGA1-ITGAL-Trm	STK17B	0.247667
ZBTB1	2.4207e-221	0.86785	0.494	0.212	6.19505e-217	CD8-ITGA1-ITGAL-Trm	ZBTB1	0.244734
JUND1	4.44903e-255	0.8604	0.875	0.593	1.1386e-250	CD8-ITGA1-ITGAL-Trm	JUND	0.242633
ARL4C	4.44152e-205	0.793848	0.697	0.392	1.13667e-200	CD8-ITGA1-ITGAL-Trm	ARL4C	0.242124
MACF1	5.88475e-202	0.780667	0.61	0.306	1.50603e-197	CD8-ITGA1-ITGAL-Trm	MACF1	0.237323
SMG1	4.42469e-208	0.828975	0.521	0.235	1.13237e-203	CD8-ITGA1-ITGAL-Trm	SMG1	0.237087
IKZF1	2.18041e-209	0.732915	0.657	0.334	5.5801e-205	CD8-ITGA1-ITGAL-Trm	IKZF1	0.236731
STK4	7.96431e-239	0.756754	0.819	0.507	2.03823e-234	CD8-ITGA1-ITGAL-Trm	STK4	0.236107
KANSL1	7.59895e-208	0.783633	0.517	0.23	1.94472e-203	CD8-ITGA1-ITGAL-Trm	KANSL1	0.224903
SLC38A1	6.01305e-199	0.753168	0.629	0.333	1.53886e-194	CD8-ITGA1-ITGAL-Trm	SLC38A1	0.222938
CLEC2B	3.29069e-173	0.765847	0.749	0.472	8.42154e-169	CD8-ITGA1-ITGAL-Trm	CLEC2B	0.21214
IQGAP1	5.54154e-193	0.739762	0.678	0.392	1.41819e-188	CD8-ITGA1-ITGAL-Trm	IQGAP1	0.211572
ZFP36L21	1.28363014617988e-315	0.84484	0.968	0.719	3.28506627010355e-311	CD8-ITGA1-ITGAL-Trm	ZFP36L2	0.210365
MCL11	1.62617e-205	0.713055	0.818	0.523	4.1617e-201	CD8-ITGA1-ITGAL-Trm	MCL1	0.210351
N4BP1	1.79836e-220	0.804613	0.422	0.162	4.60237e-216	CD8-ITGA1-ITGAL-Trm	N4BP1	0.209199
SRRM2	4.00467e-197	0.68355	0.727	0.425	1.02487e-192	CD8-ITGA1-ITGAL-Trm	SRRM2	0.206432
VPS13C	4.37124e-185	0.742481	0.547	0.269	1.11869e-180	CD8-ITGA1-ITGAL-Trm	VPS13C	0.20641
SYTL3	1.45723e-181	0.687897	0.649	0.351	3.72934e-177	CD8-ITGA1-ITGAL-Trm	SYTL3	0.204993
DUSP4	2.98337e-171	0.768072	0.784	0.518	7.63505e-167	CD8-ITGA1-ITGAL-Trm	DUSP4	0.204307
COTL1	9.95936e-209	0.635997	0.794	0.473	2.5488e-204	CD8-ITGA1-ITGAL-Trm	COTL1	0.204155
FYN	3.71417e-199	0.675586	0.753	0.453	9.50529e-195	CD8-ITGA1-ITGAL-Trm	FYN	0.202676
GGA2	6.47397e-211	0.825159	0.412	0.167	1.65682e-206	CD8-ITGA1-ITGAL-Trm	GGA2	0.202164
GZMH	9.84592e-201	0.619748	0.676	0.354	2.51977e-196	CD8-ITGA1-ITGAL-Trm	GZMH	0.199559
GSPT1	3.05931e-173	0.760429	0.553	0.297	7.8294e-169	CD8-ITGA1-ITGAL-Trm	GSPT1	0.19467
PARP81	9.81236e-177	0.659722	0.602	0.309	2.51118e-172	CD8-ITGA1-ITGAL-Trm	PARP8	0.193299
ARGLU1	8.27328e-209	0.688583	0.82	0.54	2.1173e-204	CD8-ITGA1-ITGAL-Trm	ARGLU1	0.192803
CD96	9.76164e-171	0.666732	0.625	0.337	2.4982e-166	CD8-ITGA1-ITGAL-Trm	CD96	0.192019
MYH9	4.06848e-167	0.703032	0.686	0.413	1.04121e-162	CD8-ITGA1-ITGAL-Trm	MYH9	0.191928
TLN1	1.43539e-177	0.704741	0.62	0.349	3.67346e-173	CD8-ITGA1-ITGAL-Trm	TLN1	0.190985
PDE4B	9.71787e-166	0.706137	0.567	0.297	2.487e-161	CD8-ITGA1-ITGAL-Trm	PDE4B	0.190657
DUSP21	5.82324e-254	0.548457	0.852	0.506	1.49028e-249	CD8-ITGA1-ITGAL-Trm	DUSP2	0.189766
SMARCA5	3.95284e-179	0.71441	0.54	0.276	1.01161e-174	CD8-ITGA1-ITGAL-Trm	SMARCA5	0.188604
FKBP5	1.54451e-165	0.669171	0.676	0.397	3.95272e-161	CD8-ITGA1-ITGAL-Trm	FKBP5	0.186699
NSD3	5.17504e-162	0.72843	0.543	0.288	1.3244e-157	CD8-ITGA1-ITGAL-Trm	NSD3	0.18575
MYCBP2	1.21733e-169	0.688526	0.572	0.304	3.1154e-165	CD8-ITGA1-ITGAL-Trm	MYCBP2	0.184525
CLEC2D	6.52067e-163	0.656271	0.677	0.397	1.66877e-158	CD8-ITGA1-ITGAL-Trm	CLEC2D	0.183756
LYST	1.64807e-164	0.64324	0.641	0.356	4.21774e-160	CD8-ITGA1-ITGAL-Trm	LYST	0.183323
GZMA	5.91925e-217	0.581348	0.864	0.552	1.51486e-212	CD8-ITGA1-ITGAL-Trm	GZMA	0.181381
GOLGB1	5.98817e-152	0.713769	0.542	0.293	1.53249e-147	CD8-ITGA1-ITGAL-Trm	GOLGB1	0.177729
FNBP1	2.15047e-173	0.636663	0.713	0.435	5.50348e-169	CD8-ITGA1-ITGAL-Trm	FNBP1	0.176992
PDE3B	2.44378e-164	0.743783	0.405	0.168	6.25412e-160	CD8-ITGA1-ITGAL-Trm	PDE3B	0.176277
UTRN	5.82487e-159	0.684242	0.512	0.255	1.4907e-154	CD8-ITGA1-ITGAL-Trm	UTRN	0.17585
PDCD4	5.0861e-161	0.696418	0.624	0.372	1.30163e-156	CD8-ITGA1-ITGAL-Trm	PDCD4	0.175497
MBNL1	3.08318e-161	0.638323	0.686	0.412	7.89048e-157	CD8-ITGA1-ITGAL-Trm	MBNL1	0.1749
CDC14A	3.60296e-178	0.763171	0.347	0.121	9.2207e-174	CD8-ITGA1-ITGAL-Trm	CDC14A	0.172477
PRPF4B	1.02106e-155	0.657174	0.598	0.336	2.61311e-151	CD8-ITGA1-ITGAL-Trm	PRPF4B	0.17218
ITGB1	2.71695e-151	0.721717	0.644	0.406	6.95323e-147	CD8-ITGA1-ITGAL-Trm	ITGB1	0.171769
NOP53	1.22637e-157	0.600664	0.644	0.361	3.13852e-153	CD8-ITGA1-ITGAL-Trm	NOP53	0.169988
JAK1	1.74306e-159	0.618647	0.673	0.4	4.46083e-155	CD8-ITGA1-ITGAL-Trm	JAK1	0.168891
CCL5	2.95266e-287	0.622506	0.972	0.705	7.55644e-283	CD8-ITGA1-ITGAL-Trm	CCL5	0.166209
TRAT1	2.28708e-138	0.675465	0.488	0.244	5.85309e-134	CD8-ITGA1-ITGAL-Trm	TRAT1	0.164813
ATXN1	5.89841e-155	0.68876	0.446	0.207	1.50952e-150	CD8-ITGA1-ITGAL-Trm	ATXN1	0.164614
IFI16	3.12961e-159	0.621461	0.769	0.506	8.00929e-155	CD8-ITGA1-ITGAL-Trm	IFI16	0.163444
ATF7IP	3.44693e-147	0.667146	0.509	0.265	8.82139e-143	CD8-ITGA1-ITGAL-Trm	ATF7IP	0.162784
SEMA4D	2.01163e-152	0.64134	0.481	0.229	5.14816e-148	CD8-ITGA1-ITGAL-Trm	SEMA4D	0.161618
PPP2R5C	7.7755e-159	0.614797	0.746	0.486	1.9899e-154	CD8-ITGA1-ITGAL-Trm	PPP2R5C	0.159847
NEAT1	9.61528e-171	0.635886	0.878	0.634	2.46074e-166	CD8-ITGA1-ITGAL-Trm	NEAT1	0.155156
AHNAK1	1.84025e-138	0.606434	0.554	0.299	4.70957e-134	CD8-ITGA1-ITGAL-Trm	AHNAK	0.154641
CD8B1	2.28822e-205	0.504753	0.56	0.255	5.85602e-201	CD8-ITGA1-ITGAL-Trm	CD8B	0.15395
CDC42SE2	8.09833e-144	0.607847	0.65	0.398	2.07252e-139	CD8-ITGA1-ITGAL-Trm	CDC42SE2	0.153177
BPTF	3.01589e-137	0.635954	0.559	0.319	7.71827e-133	CD8-ITGA1-ITGAL-Trm	BPTF	0.152629
FAM129A	2.29608e-131	0.68626	0.457	0.235	5.87614e-127	CD8-ITGA1-ITGAL-Trm	FAM129A	0.15235
CDKN1B1	2.09904e-137	0.623369	0.567	0.324	5.37187e-133	CD8-ITGA1-ITGAL-Trm	CDKN1B	0.151479
SH2D1A	2.34892e-132	0.606049	0.53	0.282	6.01136e-128	CD8-ITGA1-ITGAL-Trm	SH2D1A	0.1503
SLA	1.37615e-131	0.593535	0.684	0.431	3.52184e-127	CD8-ITGA1-ITGAL-Trm	SLA	0.150164
NSMCE3	4.89436e-151	0.68674	0.404	0.186	1.25256e-146	CD8-ITGA1-ITGAL-Trm	NSMCE3	0.149709
ABHD17A	3.82105e-149	0.620438	0.482	0.241	9.77884e-145	CD8-ITGA1-ITGAL-Trm	ABHD17A	0.149525
DOCK8	3.09457e-142	0.579531	0.54	0.283	7.91963e-138	CD8-ITGA1-ITGAL-Trm	DOCK8	0.148939
OTULIN	2.48852e-159	0.682473	0.373	0.155	6.36861e-155	CD8-ITGA1-ITGAL-Trm	OTULIN	0.148779
SAMSN1	3.37179e-123	0.613631	0.712	0.471	8.62908e-119	CD8-ITGA1-ITGAL-Trm	SAMSN1	0.147885
RBPJ	1.66508e-124	0.749772	0.57	0.373	4.26127e-120	CD8-ITGA1-ITGAL-Trm	RBPJ	0.147705
APOBEC3G	1.14246e-139	0.55086	0.69	0.425	2.92377e-135	CD8-ITGA1-ITGAL-Trm	APOBEC3G	0.145978
ROCK1	2.0277e-135	0.60298	0.597	0.355	5.1893e-131	CD8-ITGA1-ITGAL-Trm	ROCK1	0.145921
PNRC11	6.49635e-177	0.516781	0.835	0.553	1.66255e-172	CD8-ITGA1-ITGAL-Trm	PNRC1	0.145732
KLF13	1.11552e-136	0.618016	0.468	0.233	2.85485e-132	CD8-ITGA1-ITGAL-Trm	KLF13	0.145234
BCL2L11	2.30626e-148	0.786348	0.321	0.137	5.90218e-144	CD8-ITGA1-ITGAL-Trm	BCL2L11	0.144688
CDV3	4.07399e-141	0.609793	0.509	0.272	1.04262e-136	CD8-ITGA1-ITGAL-Trm	CDV3	0.144521
CBLB	4.39824e-135	0.566902	0.543	0.29	1.1256e-130	CD8-ITGA1-ITGAL-Trm	CBLB	0.143426
REL	5.26566e-127	0.575177	0.665	0.416	1.34759e-122	CD8-ITGA1-ITGAL-Trm	REL	0.143219
HIST1H1C	2.29629e-124	0.715015	0.412	0.212	5.87668e-120	CD8-ITGA1-ITGAL-Trm	HIST1H1C	0.143003
MSN	6.10675e-137	0.560729	0.694	0.44	1.56284e-132	CD8-ITGA1-ITGAL-Trm	MSN	0.142425
XRN1	1.89365e-136	0.631189	0.438	0.213	4.84623e-132	CD8-ITGA1-ITGAL-Trm	XRN1	0.142017
CYLD	8.24876e-132	0.596652	0.499	0.261	2.11102e-127	CD8-ITGA1-ITGAL-Trm	CYLD	0.142003
TMF1	1.42643e-138	0.649665	0.468	0.25	3.65052e-134	CD8-ITGA1-ITGAL-Trm	TMF1	0.141627
DYNC1H1	1.12339e-128	0.607019	0.542	0.31	2.87498e-124	CD8-ITGA1-ITGAL-Trm	DYNC1H1	0.140828
G3BP2	1.46746e-124	0.625035	0.577	0.353	3.75553e-120	CD8-ITGA1-ITGAL-Trm	G3BP2	0.140008
BTG11	1.10661e-286	0.713905	0.987	0.791	2.83203e-282	CD8-ITGA1-ITGAL-Trm	BTG1	0.139925
PRRC2C	3.58701e-154	0.566482	0.809	0.563	9.17987e-150	CD8-ITGA1-ITGAL-Trm	PRRC2C	0.139355
ANKRD11	5.11578e-125	0.592259	0.547	0.315	1.30923e-120	CD8-ITGA1-ITGAL-Trm	ANKRD11	0.137404
RNF213	9.42163e-161	0.515829	0.813	0.548	2.41118e-156	CD8-ITGA1-ITGAL-Trm	RNF213	0.136695
KMT2A	3.53567e-126	0.598994	0.5	0.272	9.04848e-122	CD8-ITGA1-ITGAL-Trm	KMT2A	0.136571
ELF1	7.48672e-141	0.571923	0.794	0.556	1.916e-136	CD8-ITGA1-ITGAL-Trm	ELF1	0.136118
NKTR	2.53575e-122	0.584129	0.583	0.35	6.48949e-118	CD8-ITGA1-ITGAL-Trm	NKTR	0.136102
EZR	2.07655e-138	0.609361	0.777	0.554	5.31431e-134	CD8-ITGA1-ITGAL-Trm	EZR	0.135887
SYNE1	5.49649e-126	0.603312	0.44	0.216	1.40666e-121	CD8-ITGA1-ITGAL-Trm	SYNE1	0.135142
ARID4B	5.36506e-130	0.571577	0.698	0.462	1.37303e-125	CD8-ITGA1-ITGAL-Trm	ARID4B	0.134892
SET	6.38382e-138	0.514832	0.706	0.445	1.63375e-133	CD8-ITGA1-ITGAL-Trm	SET	0.134371
ATRX	4.03945e-121	0.579985	0.613	0.384	1.03378e-116	CD8-ITGA1-ITGAL-Trm	ATRX	0.132817
TGFBR2	8.78534e-134	0.624479	0.392	0.181	2.24834e-129	CD8-ITGA1-ITGAL-Trm	TGFBR2	0.131765
RAB8B	9.35403e-126	0.615981	0.441	0.228	2.39388e-121	CD8-ITGA1-ITGAL-Trm	RAB8B	0.131204
TRAPPC10	1.4621e-156	0.603238	0.35	0.133	3.7418e-152	CD8-ITGA1-ITGAL-Trm	TRAPPC10	0.130903
NIN	4.09348e-131	0.611677	0.406	0.192	1.0476e-126	CD8-ITGA1-ITGAL-Trm	NIN	0.130899
TUT4	7.99389e-128	0.640347	0.401	0.197	2.0458e-123	CD8-ITGA1-ITGAL-Trm	TUT4	0.130631
APOL6	1.03491e-120	0.592031	0.456	0.236	2.64854e-116	CD8-ITGA1-ITGAL-Trm	APOL6	0.130247
GPRIN3	1.27252e-118	0.602917	0.429	0.213	3.25662e-114	CD8-ITGA1-ITGAL-Trm	GPRIN3	0.13023
IQGAP2	1.08664e-119	0.607442	0.462	0.249	2.78094e-115	CD8-ITGA1-ITGAL-Trm	IQGAP2	0.129385
MXD4	6.0573e-135	0.618215	0.405	0.196	1.55018e-130	CD8-ITGA1-ITGAL-Trm	MXD4	0.129207
OSBPL8	3.8138e-124	0.603451	0.496	0.282	9.76029e-120	CD8-ITGA1-ITGAL-Trm	OSBPL8	0.129139
ARHGAP9	7.82787e-114	0.575545	0.504	0.28	2.00331e-109	CD8-ITGA1-ITGAL-Trm	ARHGAP9	0.128922
CD84	9.5067e-124	0.607715	0.386	0.174	2.43296e-119	CD8-ITGA1-ITGAL-Trm	CD84	0.128836
SFPQ	8.17312e-136	0.499153	0.724	0.466	2.09166e-131	CD8-ITGA1-ITGAL-Trm	SFPQ	0.128782
STAG2	1.45658e-127	0.601551	0.45	0.236	3.72768e-123	CD8-ITGA1-ITGAL-Trm	STAG2	0.128732
DDX17	1.17237e-120	0.53556	0.65	0.411	3.00034e-116	CD8-ITGA1-ITGAL-Trm	DDX17	0.127999
CEBPB1	1.42055e-113	0.562411	0.503	0.277	3.63547e-109	CD8-ITGA1-ITGAL-Trm	CEBPB	0.127105
BCL11B	3.71492e-124	0.573184	0.417	0.197	9.50722e-120	CD8-ITGA1-ITGAL-Trm	BCL11B	0.1261
RNF125	1.90198e-117	0.58893	0.417	0.203	4.86756e-113	CD8-ITGA1-ITGAL-Trm	RNF125	0.126031
DDX6	7.08212e-122	0.559692	0.546	0.321	1.81246e-117	CD8-ITGA1-ITGAL-Trm	DDX6	0.125931
DTHD1	2.46076e-141	0.655593	0.284	0.092	6.29758e-137	CD8-ITGA1-ITGAL-Trm	DTHD1	0.125874
SF3B1	5.73219e-124	0.548146	0.684	0.455	1.46698e-119	CD8-ITGA1-ITGAL-Trm	SF3B1	0.125525
AKNA	2.75399e-115	0.526181	0.546	0.311	7.04801e-111	CD8-ITGA1-ITGAL-Trm	AKNA	0.123653
SLC4A7	6.50102e-124	0.667393	0.365	0.18	1.66374e-119	CD8-ITGA1-ITGAL-Trm	SLC4A7	0.123468
FAM102A	1.49772e-122	0.609431	0.38	0.179	3.83296e-118	CD8-ITGA1-ITGAL-Trm	FAM102A	0.122496
ITGA1	2.30055e-136	0.659352	0.284	0.099	5.88758e-132	CD8-ITGA1-ITGAL-Trm	ITGA1	0.12198
SPTAN1	4.46113e-112	0.573063	0.491	0.279	1.14169e-107	CD8-ITGA1-ITGAL-Trm	SPTAN1	0.121489
PRDM11	1.89842e-106	0.524623	0.566	0.335	4.85845e-102	CD8-ITGA1-ITGAL-Trm	PRDM1	0.121188
TNFRSF1B	3.28791e-114	0.511314	0.555	0.318	8.41441e-110	CD8-ITGA1-ITGAL-Trm	TNFRSF1B	0.121181
HLA-DQA2	6.26156e-110	0.63498	0.317	0.129	1.60246e-105	CD8-ITGA1-ITGAL-Trm	HLA-DQA2	0.119376
SLFN5	5.49235e-105	0.565137	0.468	0.257	1.4056e-100	CD8-ITGA1-ITGAL-Trm	SLFN5	0.119244
PIP4K2A	1.95053e-110	0.536723	0.518	0.296	4.99178e-106	CD8-ITGA1-ITGAL-Trm	PIP4K2A	0.119153
CASP8	3.82197e-110	0.54384	0.487	0.269	9.78118e-106	CD8-ITGA1-ITGAL-Trm	CASP8	0.118557
TPR	3.57191e-110	0.533615	0.634	0.414	9.14124e-106	CD8-ITGA1-ITGAL-Trm	TPR	0.117395
ACTR2	4.84119e-115	0.52991	0.632	0.411	1.23896e-110	CD8-ITGA1-ITGAL-Trm	ACTR2	0.11711
AAK1	5.92626e-111	0.509498	0.569	0.344	1.51665e-106	CD8-ITGA1-ITGAL-Trm	AAK1	0.114637
HAUS3	6.6631e-131	0.642911	0.318	0.14	1.70522e-126	CD8-ITGA1-ITGAL-Trm	HAUS3	0.114438
FAM107B	1.46601e-103	0.544047	0.504	0.294	3.75181e-99	CD8-ITGA1-ITGAL-Trm	FAM107B	0.11425
SP100	3.72845e-112	0.504748	0.704	0.479	9.54185e-108	CD8-ITGA1-ITGAL-Trm	SP100	0.113568
LPIN2	8.11626e-116	0.5645	0.42	0.219	2.07711e-111	CD8-ITGA1-ITGAL-Trm	LPIN2	0.113464
GCC2	1.14694e-104	0.530019	0.571	0.359	2.93526e-100	CD8-ITGA1-ITGAL-Trm	GCC2	0.112364
GZMK	9.81897e-163	0.392942	0.783	0.499	2.51287e-158	CD8-ITGA1-ITGAL-Trm	GZMK	0.111596
LBR	1.15508e-112	0.562074	0.445	0.247	2.95609e-108	CD8-ITGA1-ITGAL-Trm	LBR	0.111291
STAT1	1.18153e-97	0.542706	0.523	0.319	3.02378e-93	CD8-ITGA1-ITGAL-Trm	STAT1	0.110712
PYHIN1	9.07197e-108	0.497034	0.479	0.257	2.3217e-103	CD8-ITGA1-ITGAL-Trm	PYHIN1	0.110341
SIK3	3.9911e-138	0.608666	0.288	0.109	1.0214e-133	CD8-ITGA1-ITGAL-Trm	SIK3	0.108951
SCAF11	4.807e-103	0.518303	0.59	0.38	1.23021e-98	CD8-ITGA1-ITGAL-Trm	SCAF11	0.108844
RANBP2	6.11545e-101	0.5816	0.431	0.244	1.56507e-96	CD8-ITGA1-ITGAL-Trm	RANBP2	0.108759
PTMS	5.45854e-107	0.502894	0.469	0.253	1.39695e-102	CD8-ITGA1-ITGAL-Trm	PTMS	0.108625
BOD1L1	1.35683e-105	0.571561	0.422	0.232	3.47239e-101	CD8-ITGA1-ITGAL-Trm	BOD1L1	0.108597
RASGRP1	4.98015e-106	0.556205	0.375	0.18	1.27452e-101	CD8-ITGA1-ITGAL-Trm	RASGRP1	0.10846
USP36	6.95802e-110	0.570619	0.38	0.19	1.7807e-105	CD8-ITGA1-ITGAL-Trm	USP36	0.108418
PCM1	1.35717e-101	0.518033	0.524	0.315	3.47328e-97	CD8-ITGA1-ITGAL-Trm	PCM1	0.108269
CHD1	1.38495e-98	0.559197	0.51	0.317	3.54437e-94	CD8-ITGA1-ITGAL-Trm	CHD1	0.107925
BCLAF1	1.69261e-100	0.51614	0.589	0.382	4.33173e-96	CD8-ITGA1-ITGAL-Trm	BCLAF1	0.106841
USP15	2.63955e-105	0.483387	0.588	0.367	6.75513e-101	CD8-ITGA1-ITGAL-Trm	USP15	0.106829
YY1	1.56145e-106	0.535634	0.474	0.275	3.99606e-102	CD8-ITGA1-ITGAL-Trm	YY1	0.106591
SLC38A21	8.74614e-100	0.499979	0.575	0.362	2.23831e-95	CD8-ITGA1-ITGAL-Trm	SLC38A2	0.106496
RASA2	3.62718e-105	0.523993	0.416	0.213	9.28268e-101	CD8-ITGA1-ITGAL-Trm	RASA2	0.10637
GPBP1	1.15278e-106	0.486517	0.694	0.477	2.95019e-102	CD8-ITGA1-ITGAL-Trm	GPBP1	0.105574
TCF25	1.94101e-108	0.471341	0.663	0.44	4.96743e-104	CD8-ITGA1-ITGAL-Trm	TCF25	0.105109
HP1BP3	4.03766e-103	0.476622	0.58	0.36	1.03332e-98	CD8-ITGA1-ITGAL-Trm	HP1BP3	0.104857
GNAI2	7.45512e-103	0.464049	0.586	0.361	1.90791e-98	CD8-ITGA1-ITGAL-Trm	GNAI2	0.104411
NUFIP2	6.28234e-102	0.54154	0.448	0.256	1.60778e-97	CD8-ITGA1-ITGAL-Trm	NUFIP2	0.103976
JOSD1	2.98572e-110	0.559037	0.388	0.203	7.64106e-106	CD8-ITGA1-ITGAL-Trm	JOSD1	0.103422
DHX36	2.227e-98	0.495931	0.603	0.395	5.69935e-94	CD8-ITGA1-ITGAL-Trm	DHX36	0.103154
ATG2A	8.76933e-104	0.542727	0.364	0.174	2.24425e-99	CD8-ITGA1-ITGAL-Trm	ATG2A	0.103118
THEMIS	3.98519e-114	0.531106	0.335	0.141	1.01989e-109	CD8-ITGA1-ITGAL-Trm	THEMIS	0.103035
DIAPH1	7.12377e-105	0.536424	0.436	0.244	1.82312e-100	CD8-ITGA1-ITGAL-Trm	DIAPH1	0.102993
DOCK10	3.38511e-103	0.541246	0.388	0.198	8.66318e-99	CD8-ITGA1-ITGAL-Trm	DOCK10	0.102837
BRD1	4.92034e-124	0.601863	0.287	0.117	1.25921e-119	CD8-ITGA1-ITGAL-Trm	BRD1	0.102317
OXNAD1	2.62208e-93	0.534105	0.45	0.259	6.71042e-89	CD8-ITGA1-ITGAL-Trm	OXNAD1	0.102014
JMY	1.26985e-117	0.59304	0.309	0.137	3.24979e-113	CD8-ITGA1-ITGAL-Trm	JMY	0.102003
CD44	5.66051e-113	0.448304	0.77	0.543	1.44864e-108	CD8-ITGA1-ITGAL-Trm	CD44	0.101765
JMJD1C	1.04178e-95	0.535535	0.472	0.283	2.66611e-91	CD8-ITGA1-ITGAL-Trm	JMJD1C	0.101216
BCL2	1.58733e-94	0.561682	0.383	0.203	4.0623e-90	CD8-ITGA1-ITGAL-Trm	BCL2	0.101103
NAP1L4	7.10372e-92	0.52628	0.558	0.367	1.81798e-87	CD8-ITGA1-ITGAL-Trm	NAP1L4	0.100519
BIRC6	3.90014e-104	0.527081	0.417	0.227	9.98124e-100	CD8-ITGA1-ITGAL-Trm	BIRC6	0.100145
STAT3	7.77167e-86	0.514762	0.594	0.4	1.98893e-81	CD8-ITGA1-ITGAL-Trm	STAT3	0.0998638
TTN	1.21238e-103	0.589198	0.275	0.106	3.10273e-99	CD8-ITGA1-ITGAL-Trm	TTN	0.0995744
GZMM	1.991e-104	0.43475	0.546	0.318	5.09536e-100	CD8-ITGA1-ITGAL-Trm	GZMM	0.0991231
TSPYL21	8.80157e-73	0.60036	0.474	0.31	2.2525e-68	CD8-ITGA1-ITGAL-Trm	TSPYL2	0.0984591
PDE7A	2.63512e-100	0.534386	0.36	0.176	6.7438e-96	CD8-ITGA1-ITGAL-Trm	PDE7A	0.098327
H1FX1	2.27524e-86	0.525203	0.437	0.25	5.8228e-82	CD8-ITGA1-ITGAL-Trm	H1FX	0.098213
CCND2	1.08959e-90	0.487654	0.479	0.278	2.78848e-86	CD8-ITGA1-ITGAL-Trm	CCND2	0.0980184
LAG3	9.85067e-117	0.426933	0.467	0.238	2.52098e-112	CD8-ITGA1-ITGAL-Trm	LAG3	0.0977677
RAB27A	7.01223e-93	0.481326	0.491	0.288	1.79457e-88	CD8-ITGA1-ITGAL-Trm	RAB27A	0.0977092
CCNL1	1.27125e-105	0.45809	0.768	0.555	3.25339e-101	CD8-ITGA1-ITGAL-Trm	CCNL1	0.0975731
GBP5	2.48807e-90	0.470323	0.485	0.278	6.36747e-86	CD8-ITGA1-ITGAL-Trm	GBP5	0.0973569
ASXL2	1.6312e-110	0.560685	0.33	0.157	4.17457e-106	CD8-ITGA1-ITGAL-Trm	ASXL2	0.0969986
ARID1B	4.23992e-97	0.529634	0.386	0.204	1.08508e-92	CD8-ITGA1-ITGAL-Trm	ARID1B	0.0963933
WIPF1	1.29299e-103	0.417545	0.675	0.446	3.30903e-99	CD8-ITGA1-ITGAL-Trm	WIPF1	0.0956179
YWHAZ	9.04661e-119	0.441957	0.831	0.615	2.31521e-114	CD8-ITGA1-ITGAL-Trm	YWHAZ	0.0954626
FGFR1OP2	3.60584e-95	0.506828	0.516	0.328	9.22806e-91	CD8-ITGA1-ITGAL-Trm	FGFR1OP2	0.0952837
PARP14	1.61353e-88	0.49706	0.46	0.269	4.12933e-84	CD8-ITGA1-ITGAL-Trm	PARP14	0.0949384
LEPROTL1	1.1971e-108	0.4334	0.746	0.527	3.06361e-104	CD8-ITGA1-ITGAL-Trm	LEPROTL1	0.0949147
2023-09-07	7.7275e-118	0.449223	0.818	0.608	1.97762e-113	CD8-ITGA1-ITGAL-Trm	2023-09-07	0.0943369
CCDC186	4.49996e-96	0.523081	0.388	0.208	1.15163e-91	CD8-ITGA1-ITGAL-Trm	CCDC186	0.0941546
SAMD9	8.88466e-89	0.525817	0.391	0.212	2.27376e-84	CD8-ITGA1-ITGAL-Trm	SAMD9	0.0941213
BICDL1	1.44418e-107	0.574014	0.261	0.098	3.69593e-103	CD8-ITGA1-ITGAL-Trm	BICDL1	0.0935643
CFLAR	1.02358e-98	0.423829	0.667	0.448	2.61955e-94	CD8-ITGA1-ITGAL-Trm	CFLAR	0.0928184
ZC3HAV1	2.40681e-90	0.443208	0.597	0.388	6.15952e-86	CD8-ITGA1-ITGAL-Trm	ZC3HAV1	0.0926304
TRIM22	4.96692e-86	0.465403	0.481	0.282	1.27113e-81	CD8-ITGA1-ITGAL-Trm	TRIM22	0.0926153
TRIP12	4.48646e-102	0.518926	0.373	0.195	1.14817e-97	CD8-ITGA1-ITGAL-Trm	TRIP12	0.0923688
JAML	5.346e-97	0.498172	0.348	0.163	1.36815e-92	CD8-ITGA1-ITGAL-Trm	JAML	0.0921619
MDFIC	1.68066e-104	0.528932	0.331	0.157	4.30115e-100	CD8-ITGA1-ITGAL-Trm	MDFIC	0.0920342
DOCK2	7.56027e-97	0.500926	0.357	0.175	1.93482e-92	CD8-ITGA1-ITGAL-Trm	DOCK2	0.0911685
EIF4G2	3.71846e-93	0.437474	0.692	0.484	9.51627e-89	CD8-ITGA1-ITGAL-Trm	EIF4G2	0.0909947
TBC1D2B	1.48764e-102	0.535824	0.304	0.135	3.80716e-98	CD8-ITGA1-ITGAL-Trm	TBC1D2B	0.0905543
SRSF21	4.55658e-89	0.443184	0.716	0.512	1.16612e-84	CD8-ITGA1-ITGAL-Trm	SRSF2	0.0904096
FYB1	1.93523e-92	0.4113	0.629	0.41	4.95264e-88	CD8-ITGA1-ITGAL-Trm	FYB1	0.0900748
RGCC1	3.44463e-82	0.435025	0.577	0.371	8.81549e-78	CD8-ITGA1-ITGAL-Trm	RGCC	0.0896152
PHF3	1.05512e-92	0.488705	0.423	0.24	2.70027e-88	CD8-ITGA1-ITGAL-Trm	PHF3	0.089433
PNN	1.40641e-86	0.448235	0.603	0.404	3.59928e-82	CD8-ITGA1-ITGAL-Trm	PNN	0.0891987
TNFAIP31	2.11065e-120	0.391679	0.843	0.616	5.40157e-116	CD8-ITGA1-ITGAL-Trm	TNFAIP3	0.0889111
ADGRE5	1.79158e-93	0.407684	0.632	0.414	4.58501e-89	CD8-ITGA1-ITGAL-Trm	ADGRE5	0.0888751
CYTIP	2.8067e-107	0.386693	0.777	0.549	7.18292e-103	CD8-ITGA1-ITGAL-Trm	CYTIP	0.0881661
LRRFIP1	1.12262e-86	0.43377	0.629	0.426	2.873e-82	CD8-ITGA1-ITGAL-Trm	LRRFIP1	0.0880554
IDS1	4.32799e-81	0.446195	0.593	0.396	1.10762e-76	CD8-ITGA1-ITGAL-Trm	IDS	0.0879004
CDK13	2.43291e-95	0.499415	0.362	0.187	6.2263e-91	CD8-ITGA1-ITGAL-Trm	CDK13	0.0873976
KAT6A	5.94723e-95	0.535246	0.348	0.185	1.52201e-90	CD8-ITGA1-ITGAL-Trm	KAT6A	0.0872452
PLCG2	1.4728e-84	0.500606	0.339	0.165	3.7692e-80	CD8-ITGA1-ITGAL-Trm	PLCG2	0.0871055
SRRM1	2.04268e-88	0.439663	0.7	0.503	5.22764e-84	CD8-ITGA1-ITGAL-Trm	SRRM1	0.0866137
CD3D	8.71551e-146	0.371424	0.903	0.67	2.23047e-141	CD8-ITGA1-ITGAL-Trm	CD3D	0.0865419
FAM160B1	1.98302e-110	0.553616	0.264	0.108	5.07496e-106	CD8-ITGA1-ITGAL-Trm	FAM160B1	0.0863641
PPP4R3A	1.12723e-91	0.484751	0.392	0.214	2.88482e-87	CD8-ITGA1-ITGAL-Trm	PPP4R3A	0.0862856
OGA	8.99524e-89	0.501347	0.378	0.206	2.30206e-84	CD8-ITGA1-ITGAL-Trm	OGA	0.0862316
PPP1R12A	2.5067e-82	0.486888	0.548	0.371	6.41516e-78	CD8-ITGA1-ITGAL-Trm	PPP1R12A	0.0861792
NAA50	6.84074e-90	0.509902	0.402	0.233	1.75068e-85	CD8-ITGA1-ITGAL-Trm	NAA50	0.0861734
PTP4A21	4.80741e-84	0.447606	0.544	0.352	1.23031e-79	CD8-ITGA1-ITGAL-Trm	PTP4A2	0.0859403
ITK	1.36667e-93	0.421991	0.432	0.23	3.49757e-89	CD8-ITGA1-ITGAL-Trm	ITK	0.0852421
DDX24	5.81998e-103	0.427743	0.818	0.62	1.48945e-98	CD8-ITGA1-ITGAL-Trm	DDX24	0.084693
OGT	1.34498e-84	0.484194	0.388	0.214	3.44206e-80	CD8-ITGA1-ITGAL-Trm	OGT	0.0842497
SKIL	1.94558e-83	0.475266	0.417	0.241	4.97913e-79	CD8-ITGA1-ITGAL-Trm	SKIL	0.0836469
AKIRIN1	1.22824e-89	0.494454	0.414	0.245	3.14331e-85	CD8-ITGA1-ITGAL-Trm	AKIRIN1	0.0835627
ANXA5	3.96929e-78	0.43094	0.62	0.427	1.01582e-73	CD8-ITGA1-ITGAL-Trm	ANXA5	0.0831714
TGFB11	2.32599e-81	0.452468	0.452	0.269	5.95266e-77	CD8-ITGA1-ITGAL-Trm	TGFB1	0.0828016
RASAL3	2.38874e-89	0.440114	0.386	0.199	6.11327e-85	CD8-ITGA1-ITGAL-Trm	RASAL3	0.0823013
CRYBG1	9.57987e-77	0.492372	0.352	0.185	2.45168e-72	CD8-ITGA1-ITGAL-Trm	CRYBG1	0.0822262
SMARCA2	6.04511e-85	0.443819	0.414	0.229	1.54707e-80	CD8-ITGA1-ITGAL-Trm	SMARCA2	0.0821065
FMNL1	2.85855e-85	0.42715	0.428	0.237	7.3156e-81	CD8-ITGA1-ITGAL-Trm	FMNL1	0.0815856
SETX	2.96273e-84	0.476855	0.375	0.204	7.58221e-80	CD8-ITGA1-ITGAL-Trm	SETX	0.0815423
HERPUD2	8.2676e-85	0.503834	0.369	0.208	2.11584e-80	CD8-ITGA1-ITGAL-Trm	HERPUD2	0.0811174
APBB1IP	1.87736e-83	0.403541	0.509	0.308	4.80455e-79	CD8-ITGA1-ITGAL-Trm	APBB1IP	0.0811117
TOP2B	7.8247e-94	0.492492	0.338	0.174	2.0025e-89	CD8-ITGA1-ITGAL-Trm	TOP2B	0.0807687
CYTH1	7.75609e-80	0.461383	0.408	0.233	1.98494e-75	CD8-ITGA1-ITGAL-Trm	CYTH1	0.080742
ADAR	9.79729e-80	0.455071	0.474	0.297	2.50732e-75	CD8-ITGA1-ITGAL-Trm	ADAR	0.0805476
EPB41	8.18931e-81	0.466324	0.385	0.213	2.09581e-76	CD8-ITGA1-ITGAL-Trm	EPB41	0.0802077
GABARAPL1	3.40094e-76	0.45569	0.475	0.299	8.70369e-72	CD8-ITGA1-ITGAL-Trm	GABARAPL1	0.0802015
LNPEP	3.13908e-85	0.464985	0.368	0.196	8.03354e-81	CD8-ITGA1-ITGAL-Trm	LNPEP	0.0799775
PRDM2	5.9194e-85	0.469498	0.363	0.194	1.51489e-80	CD8-ITGA1-ITGAL-Trm	PRDM2	0.0793452
RIF1	4.74741e-87	0.504955	0.335	0.178	1.21496e-82	CD8-ITGA1-ITGAL-Trm	RIF1	0.0792779
PAG1	2.38107e-78	0.480105	0.384	0.219	6.09362e-74	CD8-ITGA1-ITGAL-Trm	PAG1	0.0792173
NIPBL	1.64807e-78	0.475315	0.441	0.275	4.21775e-74	CD8-ITGA1-ITGAL-Trm	NIPBL	0.0789022
MIS18BP1	9.12043e-78	0.486818	0.392	0.231	2.3341e-73	CD8-ITGA1-ITGAL-Trm	MIS18BP1	0.0783777
UHRF2	2.42774e-92	0.517011	0.283	0.132	6.21306e-88	CD8-ITGA1-ITGAL-Trm	UHRF2	0.0780687
BDP1	5.66098e-78	0.460054	0.446	0.277	1.44876e-73	CD8-ITGA1-ITGAL-Trm	BDP1	0.077749
RAB21	1.87309e-94	0.4844	0.33	0.17	4.79362e-90	CD8-ITGA1-ITGAL-Trm	RAB21	0.077504
SUZ12	1.28566e-91	0.490362	0.348	0.19	3.29026e-87	CD8-ITGA1-ITGAL-Trm	SUZ12	0.0774773
ZNF217	7.88482e-102	0.502282	0.277	0.123	2.01788e-97	CD8-ITGA1-ITGAL-Trm	ZNF217	0.0773514
GZMB	2.15887e-80	0.389814	0.513	0.315	5.52497e-76	CD8-ITGA1-ITGAL-Trm	GZMB	0.0771831
EML4	2.48832e-75	0.417057	0.58	0.395	6.3681e-71	CD8-ITGA1-ITGAL-Trm	EML4	0.0771555
SLFN12L	4.10957e-92	0.472564	0.286	0.123	1.05172e-87	CD8-ITGA1-ITGAL-Trm	SLFN12L	0.0770279
NAMPT	5.19704e-67	0.475769	0.472	0.311	1.33003e-62	CD8-ITGA1-ITGAL-Trm	NAMPT	0.0765988
GNG2	7.41785e-76	0.402913	0.52	0.33	1.89838e-71	CD8-ITGA1-ITGAL-Trm	GNG2	0.0765534
CAST	1.03718e-74	0.420229	0.513	0.331	2.65436e-70	CD8-ITGA1-ITGAL-Trm	CAST	0.0764817
SRSF5	1.49904e-104	0.414875	0.848	0.664	3.83633e-100	CD8-ITGA1-ITGAL-Trm	SRSF5	0.0763371
HAVCR2	1.14132e-60	0.502026	0.394	0.242	2.92087e-56	CD8-ITGA1-ITGAL-Trm	HAVCR2	0.0763079
PRKCH	4.73386e-81	0.38153	0.513	0.313	1.21149e-76	CD8-ITGA1-ITGAL-Trm	PRKCH	0.076306
MTDH	1.8712e-75	0.394848	0.602	0.409	4.78877e-71	CD8-ITGA1-ITGAL-Trm	MTDH	0.0762057
FBXW7	2.337e-100	0.532146	0.275	0.133	5.98084e-96	CD8-ITGA1-ITGAL-Trm	FBXW7	0.0755647
DDX39B	1.7596e-87	0.483997	0.318	0.162	4.50316e-83	CD8-ITGA1-ITGAL-Trm	DDX39B	0.0755035
SRSF9	1.07563e-75	0.41444	0.505	0.323	2.75276e-71	CD8-ITGA1-ITGAL-Trm	SRSF9	0.0754281
DNAJC1	2.70282e-81	0.454379	0.398	0.232	6.91706e-77	CD8-ITGA1-ITGAL-Trm	DNAJC1	0.0754269
GOLGA4	7.1761e-71	0.447607	0.471	0.303	1.83651e-66	CD8-ITGA1-ITGAL-Trm	GOLGA4	0.0751979
SPAG9	2.80726e-83	0.478785	0.344	0.187	7.18435e-79	CD8-ITGA1-ITGAL-Trm	SPAG9	0.0751693
ISG20	1.17791e-104	0.354243	0.83	0.619	3.01452e-100	CD8-ITGA1-ITGAL-Trm	ISG20	0.0747452
XIST	2.36496e-53	0.519826	0.387	0.244	6.0524e-49	CD8-ITGA1-ITGAL-Trm	XIST	0.0743351
CHD2	1.47678e-71	0.439495	0.45	0.281	3.77937e-67	CD8-ITGA1-ITGAL-Trm	CHD2	0.0742747
TMPO	2.07172e-75	0.43175	0.417	0.247	5.30196e-71	CD8-ITGA1-ITGAL-Trm	TMPO	0.0733976
YBX3	1.87701e-90	0.577698	0.275	0.148	4.80364e-86	CD8-ITGA1-ITGAL-Trm	YBX3	0.0733676
N4BP2L2	6.78908e-77	0.391113	0.641	0.454	1.73746e-72	CD8-ITGA1-ITGAL-Trm	N4BP2L2	0.0731382
RAP1B	5.56245e-79	0.382855	0.681	0.49	1.42354e-74	CD8-ITGA1-ITGAL-Trm	RAP1B	0.0731253
ZBTB38	2.90423e-68	0.434991	0.45	0.283	7.4325e-64	CD8-ITGA1-ITGAL-Trm	ZBTB38	0.0726435
CDC42	2.13641e-84	0.375748	0.74	0.547	5.46751e-80	CD8-ITGA1-ITGAL-Trm	CDC42	0.0725194
SLC5A3	1.0937e-75	0.524262	0.28	0.142	2.79901e-71	CD8-ITGA1-ITGAL-Trm	SLC5A3	0.0723482
MBP	3.23312e-71	0.42995	0.43	0.263	8.2742e-67	CD8-ITGA1-ITGAL-Trm	MBP	0.0718016
IPCEF1	9.424e-74	0.457255	0.335	0.179	2.41179e-69	CD8-ITGA1-ITGAL-Trm	IPCEF1	0.0713317
EVI2B	4.9906e-76	0.365677	0.525	0.33	1.27719e-71	CD8-ITGA1-ITGAL-Trm	EVI2B	0.071307
2023-03-07	3.19474e-83	0.469012	0.357	0.205	8.17598e-79	CD8-ITGA1-ITGAL-Trm	2023-03-07	0.0712898
EIF3A	1.41811e-66	0.416191	0.542	0.371	3.62923e-62	CD8-ITGA1-ITGAL-Trm	EIF3A	0.0711686
LRBA	3.16286e-83	0.453823	0.31	0.154	8.0944e-79	CD8-ITGA1-ITGAL-Trm	LRBA	0.0707963
SYTL2	1.54643e-84	0.473125	0.267	0.118	3.95761e-80	CD8-ITGA1-ITGAL-Trm	SYTL2	0.0704956
PTGER4	7.53641e-65	0.433735	0.403	0.241	1.92872e-60	CD8-ITGA1-ITGAL-Trm	PTGER4	0.070265
USP34	2.22822e-71	0.441172	0.405	0.246	5.70247e-67	CD8-ITGA1-ITGAL-Trm	USP34	0.0701463
CXCR6	3.24312e-68	0.42767	0.363	0.199	8.2998e-64	CD8-ITGA1-ITGAL-Trm	CXCR6	0.0701379
KDM5A	1.93779e-73	0.463591	0.41	0.259	4.9592e-69	CD8-ITGA1-ITGAL-Trm	KDM5A	0.0700023
SETD2	6.72933e-72	0.453341	0.38	0.226	1.72217e-67	CD8-ITGA1-ITGAL-Trm	SETD2	0.0698146
YTHDC1	1.77251e-70	0.41166	0.518	0.349	4.53622e-66	CD8-ITGA1-ITGAL-Trm	YTHDC1	0.0695705
ACTN4	1.87206e-67	0.404363	0.527	0.355	4.79097e-63	CD8-ITGA1-ITGAL-Trm	ACTN4	0.0695504
MIER1	4.90713e-74	0.42352	0.423	0.26	1.25583e-69	CD8-ITGA1-ITGAL-Trm	MIER1	0.0690338
CYTOR	2.34782e-73	0.35287	0.548	0.354	6.00853e-69	CD8-ITGA1-ITGAL-Trm	CYTOR	0.0684567
RBM25	1.11169e-72	0.370557	0.671	0.487	2.84504e-68	CD8-ITGA1-ITGAL-Trm	RBM25	0.0681824
SYNRG	1.28854e-69	0.403051	0.468	0.3	3.29762e-65	CD8-ITGA1-ITGAL-Trm	SYNRG	0.0677125
TGOLN2	1.11863e-68	0.432663	0.438	0.282	2.86279e-64	CD8-ITGA1-ITGAL-Trm	TGOLN2	0.0674955
NCOR1	3.39303e-68	0.397027	0.55	0.38	8.68345e-64	CD8-ITGA1-ITGAL-Trm	NCOR1	0.0674945
BRD7	1.81672e-80	0.4439	0.334	0.182	4.64935e-76	CD8-ITGA1-ITGAL-Trm	BRD7	0.0674728
ZNF331	7.04653e-68	0.368179	0.678	0.495	1.80335e-63	CD8-ITGA1-ITGAL-Trm	ZNF331	0.0673767
DGKZ	1.45617e-74	0.408104	0.405	0.24	3.72664e-70	CD8-ITGA1-ITGAL-Trm	DGKZ	0.0673371
FNBP4	2.27987e-70	0.410377	0.454	0.29	5.83463e-66	CD8-ITGA1-ITGAL-Trm	FNBP4	0.0673018
SAMD9L	1.28107e-69	0.417312	0.363	0.202	3.27851e-65	CD8-ITGA1-ITGAL-Trm	SAMD9L	0.0671872
ZNF644	3.09521e-73	0.437619	0.371	0.218	7.92125e-69	CD8-ITGA1-ITGAL-Trm	ZNF644	0.0669556
CD6	1.98846e-70	0.391772	0.388	0.218	5.08887e-66	CD8-ITGA1-ITGAL-Trm	CD6	0.0666013
MAP4	6.95423e-72	0.443898	0.367	0.217	1.77973e-67	CD8-ITGA1-ITGAL-Trm	MAP4	0.0665847
ARHGAP26	1.03084e-93	0.482063	0.251	0.113	2.63813e-89	CD8-ITGA1-ITGAL-Trm	ARHGAP26	0.0665247
TM9SF3	9.1787e-88	0.46757	0.329	0.187	2.34901e-83	CD8-ITGA1-ITGAL-Trm	TM9SF3	0.0663949
TTC14	1.87456e-71	0.435111	0.353	0.201	4.79738e-67	CD8-ITGA1-ITGAL-Trm	TTC14	0.0661369
BTG3	1.76287e-61	0.449393	0.486	0.339	4.51154e-57	CD8-ITGA1-ITGAL-Trm	BTG3	0.0660608
VPS37B	4.53877e-64	0.391672	0.479	0.311	1.16156e-59	CD8-ITGA1-ITGAL-Trm	VPS37B	0.0658009
SNRNP200	1.24844e-69	0.416333	0.421	0.263	3.195e-65	CD8-ITGA1-ITGAL-Trm	SNRNP200	0.0657806
RBM39	5.4002e-109	0.361023	0.899	0.717	1.38202e-104	CD8-ITGA1-ITGAL-Trm	RBM39	0.0657062
PRKX	2.37285e-76	0.468368	0.286	0.146	6.07259e-72	CD8-ITGA1-ITGAL-Trm	PRKX	0.0655715
TBL1XR1	9.06814e-76	0.454581	0.347	0.203	2.32072e-71	CD8-ITGA1-ITGAL-Trm	TBL1XR1	0.0654596
PCSK7	1.70504e-65	0.394278	0.433	0.267	4.36353e-61	CD8-ITGA1-ITGAL-Trm	PCSK7	0.0654502
MAP2K2	5.50408e-72	0.416602	0.37	0.213	1.4086e-67	CD8-ITGA1-ITGAL-Trm	MAP2K2	0.0654066
CREBRF	3.50277e-68	0.426791	0.362	0.21	8.9643e-64	CD8-ITGA1-ITGAL-Trm	CREBRF	0.0648722
DEK	1.58352e-72	0.336084	0.623	0.43	4.05255e-68	CD8-ITGA1-ITGAL-Trm	DEK	0.0648642
RALGAPA1	2.55639e-68	0.415331	0.351	0.195	6.54231e-64	CD8-ITGA1-ITGAL-Trm	RALGAPA1	0.0647917
SH3KBP1	1.57034e-62	0.387603	0.525	0.358	4.0188e-58	CD8-ITGA1-ITGAL-Trm	SH3KBP1	0.0647297
EPS15	1.8118e-71	0.421472	0.359	0.206	4.63675e-67	CD8-ITGA1-ITGAL-Trm	EPS15	0.0644852
ARF6	1.16639e-68	0.346162	0.572	0.386	2.98504e-64	CD8-ITGA1-ITGAL-Trm	ARF6	0.0643862
IL6ST1	3.51425e-60	0.436818	0.388	0.242	8.99367e-56	CD8-ITGA1-ITGAL-Trm	IL6ST	0.0637754
PJA2	1.64081e-71	0.397609	0.366	0.206	4.19916e-67	CD8-ITGA1-ITGAL-Trm	PJA2	0.0636174
ATM	1.36886e-67	0.392393	0.389	0.227	3.50319e-63	CD8-ITGA1-ITGAL-Trm	ATM	0.0635676
ITGAL	1.62977e-74	0.376667	0.356	0.188	4.1709e-70	CD8-ITGA1-ITGAL-Trm	ITGAL	0.06328
CD46	1.43547e-70	0.404516	0.389	0.233	3.67364e-66	CD8-ITGA1-ITGAL-Trm	CD46	0.0631045
RNF115	5.05855e-71	0.434841	0.374	0.229	1.29458e-66	CD8-ITGA1-ITGAL-Trm	RNF115	0.063052
ARHGAP18	9.36694e-79	0.477421	0.31	0.178	2.39719e-74	CD8-ITGA1-ITGAL-Trm	ARHGAP18	0.0630196
STIM2	6.29744e-79	0.462033	0.293	0.157	1.61164e-74	CD8-ITGA1-ITGAL-Trm	STIM2	0.0628365
RNMT	3.2295e-66	0.406041	0.409	0.255	8.26492e-62	CD8-ITGA1-ITGAL-Trm	RNMT	0.0625303
PAK2	4.40117e-63	0.392957	0.499	0.34	1.12635e-58	CD8-ITGA1-ITGAL-Trm	PAK2	0.0624802
HLA-F	9.81278e-76	0.323731	0.718	0.525	2.51129e-71	CD8-ITGA1-ITGAL-Trm	HLA-F	0.0624801
SRSF7	1.31656e-94	0.403573	0.895	0.741	3.36935e-90	CD8-ITGA1-ITGAL-Trm	SRSF7	0.0621502
ARFGEF1	6.19343e-78	0.453429	0.284	0.147	1.58502e-73	CD8-ITGA1-ITGAL-Trm	ARFGEF1	0.0621198
CEP350	1.04858e-67	0.436593	0.358	0.216	2.68353e-63	CD8-ITGA1-ITGAL-Trm	CEP350	0.0619962
KTN1	3.12136e-60	0.379891	0.512	0.349	7.98819e-56	CD8-ITGA1-ITGAL-Trm	KTN1	0.0619222
SPTY2D1	8.42975e-76	0.471797	0.309	0.178	2.15734e-71	CD8-ITGA1-ITGAL-Trm	SPTY2D1	0.0618054
METRNL	1.01956e-67	0.375837	0.365	0.201	2.60925e-63	CD8-ITGA1-ITGAL-Trm	METRNL	0.0616372
PLEKHA2	2.23676e-73	0.433767	0.298	0.156	5.72432e-69	CD8-ITGA1-ITGAL-Trm	PLEKHA2	0.0615949
STK10	9.95859e-66	0.396572	0.36	0.205	2.5486e-61	CD8-ITGA1-ITGAL-Trm	STK10	0.0614686
MT-ND5	8.89525e-145	0.46454	0.974	0.842	2.27647e-140	CD8-ITGA1-ITGAL-Trm	MT-ND5	0.0613193
GIMAP7	8.14917e-63	0.344238	0.512	0.334	2.08554e-58	CD8-ITGA1-ITGAL-Trm	GIMAP7	0.0612743
GNPTAB	2.01578e-69	0.440969	0.307	0.169	5.15877e-65	CD8-ITGA1-ITGAL-Trm	GNPTAB	0.0608537
PTBP3	1.12539e-70	0.437142	0.336	0.197	2.88009e-66	CD8-ITGA1-ITGAL-Trm	PTBP3	0.0607628
UBL3	1.49135e-73	0.435498	0.307	0.168	3.81668e-69	CD8-ITGA1-ITGAL-Trm	UBL3	0.0605343
PTPRA	8.36988e-73	0.442078	0.324	0.188	2.14202e-68	CD8-ITGA1-ITGAL-Trm	PTPRA	0.0601226
MAP3K2	3.2031e-71	0.444348	0.317	0.182	8.19738e-67	CD8-ITGA1-ITGAL-Trm	MAP3K2	0.059987
HCST	2.92886e-94	0.331204	0.887	0.707	7.49554e-90	CD8-ITGA1-ITGAL-Trm	HCST	0.0596167
LPIN1	2.20177e-62	0.387634	0.37	0.217	5.63478e-58	CD8-ITGA1-ITGAL-Trm	LPIN1	0.059308
TPM3	2.18344e-66	0.346548	0.758	0.587	5.58786e-62	CD8-ITGA1-ITGAL-Trm	TPM3	0.0592598
CMIP	3.14651e-79	0.448478	0.277	0.145	8.05255e-75	CD8-ITGA1-ITGAL-Trm	CMIP	0.0591991
OPTN	1.87339e-60	0.367142	0.482	0.322	4.79439e-56	CD8-ITGA1-ITGAL-Trm	OPTN	0.0587427
TOP1	9.47215e-57	0.376448	0.507	0.351	2.42411e-52	CD8-ITGA1-ITGAL-Trm	TOP1	0.058726
FOSL2	3.17096e-58	0.423147	0.359	0.221	8.11512e-54	CD8-ITGA1-ITGAL-Trm	FOSL2	0.0583943
CHD4	6.35718e-60	0.410678	0.414	0.272	1.62693e-55	CD8-ITGA1-ITGAL-Trm	CHD4	0.0583163
RBL2	5.20061e-63	0.386634	0.359	0.209	1.33094e-58	CD8-ITGA1-ITGAL-Trm	RBL2	0.0579951
SLC7A5	3.25309e-60	0.402418	0.365	0.221	8.32532e-56	CD8-ITGA1-ITGAL-Trm	SLC7A5	0.0579482
RSBN1	4.66741e-61	0.369929	0.463	0.307	1.19448e-56	CD8-ITGA1-ITGAL-Trm	RSBN1	0.0577089
F2R	3.08446e-68	0.41162	0.291	0.151	7.89375e-64	CD8-ITGA1-ITGAL-Trm	F2R	0.0576268
SAMD3	1.42105e-65	0.373435	0.328	0.174	3.63676e-61	CD8-ITGA1-ITGAL-Trm	SAMD3	0.057509
SLTM	9.82288e-59	0.375493	0.546	0.393	2.51387e-54	CD8-ITGA1-ITGAL-Trm	SLTM	0.0574504
RCAN3	1.26211e-63	0.415246	0.331	0.193	3.22998e-59	CD8-ITGA1-ITGAL-Trm	RCAN3	0.0573039
CAB39	1.82825e-75	0.430064	0.303	0.17	4.67886e-71	CD8-ITGA1-ITGAL-Trm	CAB39	0.0571985
XAF1	1.70209e-55	0.416425	0.335	0.198	4.356e-51	CD8-ITGA1-ITGAL-Trm	XAF1	0.0570503
STAT4	6.87233e-62	0.369872	0.357	0.203	1.75877e-57	CD8-ITGA1-ITGAL-Trm	STAT4	0.0569602
GIMAP4	5.40308e-55	0.346318	0.475	0.311	1.38276e-50	CD8-ITGA1-ITGAL-Trm	GIMAP4	0.0567962
ZNF831	5.15596e-65	0.405186	0.281	0.141	1.31951e-60	CD8-ITGA1-ITGAL-Trm	ZNF831	0.056726
CEBPZ	2.00933e-61	0.419143	0.411	0.276	5.14227e-57	CD8-ITGA1-ITGAL-Trm	CEBPZ	0.0565843
PCNX1	6.97085e-70	0.431774	0.264	0.133	1.78398e-65	CD8-ITGA1-ITGAL-Trm	PCNX1	0.0565624
NR3C1	2.83423e-54	0.371502	0.438	0.286	7.25335e-50	CD8-ITGA1-ITGAL-Trm	NR3C1	0.0564683
FRYL	9.19805e-67	0.420483	0.301	0.167	2.35396e-62	CD8-ITGA1-ITGAL-Trm	FRYL	0.0563447
CCDC88C	3.15937e-62	0.377924	0.353	0.204	8.08545e-58	CD8-ITGA1-ITGAL-Trm	CCDC88C	0.0563107
AGO2	7.11258e-68	0.449797	0.295	0.17	1.82025e-63	CD8-ITGA1-ITGAL-Trm	AGO2	0.0562246
ANKRD36C	6.11586e-62	0.418224	0.298	0.164	1.56517e-57	CD8-ITGA1-ITGAL-Trm	ANKRD36C	0.0560421
CNOT2	4.20274e-59	0.423288	0.397	0.265	1.07557e-54	CD8-ITGA1-ITGAL-Trm	CNOT2	0.055874
CLIC3	1.10964e-67	0.360426	0.315	0.161	2.83979e-63	CD8-ITGA1-ITGAL-Trm	CLIC3	0.0555056
KMT2C	4.99879e-61	0.400663	0.346	0.208	1.27929e-56	CD8-ITGA1-ITGAL-Trm	KMT2C	0.0552915
ORAI1	4.50788e-64	0.407189	0.32	0.185	1.15366e-59	CD8-ITGA1-ITGAL-Trm	ORAI1	0.0549705
UBR2	4.47383e-68	0.400793	0.292	0.155	1.14494e-63	CD8-ITGA1-ITGAL-Trm	UBR2	0.0549087
ANKRD44	9.10428e-61	0.33181	0.428	0.264	2.32997e-56	CD8-ITGA1-ITGAL-Trm	ANKRD44	0.0544169
WAC	2.13204e-60	0.410013	0.391	0.259	5.45633e-56	CD8-ITGA1-ITGAL-Trm	WAC	0.0541218
EIF2AK2	9.18126e-60	0.43933	0.356	0.233	2.34967e-55	CD8-ITGA1-ITGAL-Trm	EIF2AK2	0.0540376
TAX1BP1	2.89566e-55	0.337182	0.601	0.441	7.41056e-51	CD8-ITGA1-ITGAL-Trm	TAX1BP1	0.0539492
SMC5	1.5244e-59	0.387174	0.355	0.216	3.90125e-55	CD8-ITGA1-ITGAL-Trm	SMC5	0.0538172
RB1CC1	6.87754e-61	0.4022	0.328	0.195	1.7601e-56	CD8-ITGA1-ITGAL-Trm	RB1CC1	0.0534926
RBM38	2.8028e-61	0.375614	0.344	0.202	7.17291e-57	CD8-ITGA1-ITGAL-Trm	RBM38	0.0533372
TRAF5	8.3285e-57	0.40088	0.308	0.175	2.13143e-52	CD8-ITGA1-ITGAL-Trm	TRAF5	0.0533171
GBP1	1.47531e-49	0.412734	0.33	0.202	3.7756e-45	CD8-ITGA1-ITGAL-Trm	GBP1	0.05283
ASH1L	1.58689e-56	0.384706	0.382	0.245	4.06116e-52	CD8-ITGA1-ITGAL-Trm	ASH1L	0.0527047
KIAA1109	1.49907e-61	0.418349	0.282	0.157	3.83642e-57	CD8-ITGA1-ITGAL-Trm	KIAA1109	0.0522936
GNA13	1.40148e-67	0.416773	0.293	0.168	3.58666e-63	CD8-ITGA1-ITGAL-Trm	GNA13	0.0520966
C12orf75	2.95721e-52	0.385375	0.403	0.269	7.5681e-48	CD8-ITGA1-ITGAL-Trm	C12orf75	0.0516402
TIPARP	5.0403e-54	0.404155	0.327	0.2	1.28991e-49	CD8-ITGA1-ITGAL-Trm	TIPARP	0.0513277
SP140	1.30715e-54	0.382741	0.325	0.191	3.34526e-50	CD8-ITGA1-ITGAL-Trm	SP140	0.0512873
TACC1	3.08234e-54	0.381335	0.371	0.237	7.88832e-50	CD8-ITGA1-ITGAL-Trm	TACC1	0.0510988
BTN3A2	2.59299e-53	0.333402	0.437	0.284	6.63598e-49	CD8-ITGA1-ITGAL-Trm	BTN3A2	0.0510105
CHORDC1	1.19819e-45	0.376807	0.43	0.295	3.06642e-41	CD8-ITGA1-ITGAL-Trm	CHORDC1	0.0508689
2023-09-06	3.71316e-52	0.325602	0.486	0.33	9.50271e-48	CD8-ITGA1-ITGAL-Trm	2023-09-06	0.0507939
CCDC6	1.73603e-71	0.445124	0.258	0.144	4.44285e-67	CD8-ITGA1-ITGAL-Trm	CCDC6	0.0507442
CCDC85B	7.5187e-52	0.330849	0.491	0.338	1.92419e-47	CD8-ITGA1-ITGAL-Trm	CCDC85B	0.05062
PRKDC	4.58744e-54	0.362925	0.363	0.225	1.17402e-49	CD8-ITGA1-ITGAL-Trm	PRKDC	0.0500836
PLEKHO1	1.66733e-65	0.398708	0.285	0.16	4.26703e-61	CD8-ITGA1-ITGAL-Trm	PLEKHO1	0.0498385
WAPL	8.95693e-65	0.394824	0.314	0.189	2.29226e-60	CD8-ITGA1-ITGAL-Trm	WAPL	0.049353
EFHD2	8.29239e-58	0.322332	0.385	0.232	2.12219e-53	CD8-ITGA1-ITGAL-Trm	EFHD2	0.0493168
RIOK3	1.79053e-61	0.390151	0.313	0.188	4.58232e-57	CD8-ITGA1-ITGAL-Trm	RIOK3	0.0487689
MTRNR2L8	6.3176e-58	0.390021	0.269	0.144	1.6168e-53	CD8-ITGA1-ITGAL-Trm	MTRNR2L8	0.0487526
ITSN2	9.89169e-54	0.350499	0.389	0.25	2.53148e-49	CD8-ITGA1-ITGAL-Trm	ITSN2	0.0487193
KIF2A	5.54564e-56	0.368825	0.369	0.237	1.41924e-51	CD8-ITGA1-ITGAL-Trm	KIF2A	0.0486849
GTF2I	2.59283e-53	0.344898	0.376	0.235	6.63556e-49	CD8-ITGA1-ITGAL-Trm	GTF2I	0.0486306
RPS6KA3	1.391e-56	0.376232	0.316	0.187	3.55984e-52	CD8-ITGA1-ITGAL-Trm	RPS6KA3	0.0485339
WDR82	4.05252e-62	0.383448	0.319	0.194	1.03712e-57	CD8-ITGA1-ITGAL-Trm	WDR82	0.047931
ZFC3H1	1.71714e-56	0.388894	0.289	0.166	4.39451e-52	CD8-ITGA1-ITGAL-Trm	ZFC3H1	0.0478339
PREX1	4.86858e-51	0.351329	0.353	0.217	1.24597e-46	CD8-ITGA1-ITGAL-Trm	PREX1	0.0477807
MIA3	1.30336e-57	0.382606	0.307	0.184	3.33555e-53	CD8-ITGA1-ITGAL-Trm	MIA3	0.0470606
REST	2.04438e-59	0.396991	0.312	0.194	5.23199e-55	CD8-ITGA1-ITGAL-Trm	REST	0.0468449
NCKAP1L	6.47913e-54	0.346931	0.315	0.18	1.65814e-49	CD8-ITGA1-ITGAL-Trm	NCKAP1L	0.0468357
PPP1R14B	8.62936e-43	0.447778	0.28	0.176	2.20843e-38	CD8-ITGA1-ITGAL-Trm	PPP1R14B	0.0465689
PPP1R16B	5.93438e-60	0.349172	0.265	0.132	1.51873e-55	CD8-ITGA1-ITGAL-Trm	PPP1R16B	0.0464399
ZRANB2	2.7152e-51	0.331697	0.405	0.265	6.94875e-47	CD8-ITGA1-ITGAL-Trm	ZRANB2	0.0464376
MALT1	7.73732e-54	0.369533	0.301	0.176	1.98014e-49	CD8-ITGA1-ITGAL-Trm	MALT1	0.0461916
DIP2A	1.35575e-52	0.37514	0.297	0.174	3.46965e-48	CD8-ITGA1-ITGAL-Trm	DIP2A	0.0461423
DCP2	1.06022e-54	0.379818	0.337	0.216	2.7133e-50	CD8-ITGA1-ITGAL-Trm	DCP2	0.045958
SYAP1	5.29131e-48	0.323465	0.538	0.396	1.35415e-43	CD8-ITGA1-ITGAL-Trm	SYAP1	0.0459321
ASCC3	1.57099e-56	0.35644	0.301	0.173	4.02047e-52	CD8-ITGA1-ITGAL-Trm	ASCC3	0.0456243
MAF	1.02642e-43	0.415524	0.289	0.18	2.62681e-39	CD8-ITGA1-ITGAL-Trm	MAF	0.0452921
B3GNT2	1.88063e-59	0.380863	0.258	0.14	4.81292e-55	CD8-ITGA1-ITGAL-Trm	B3GNT2	0.0449418
CUL3	4.26869e-60	0.382611	0.281	0.164	1.09244e-55	CD8-ITGA1-ITGAL-Trm	CUL3	0.0447655
GBP4	1.15692e-45	0.365989	0.307	0.185	2.9608e-41	CD8-ITGA1-ITGAL-Trm	GBP4	0.0446507
SPCS3	2.27225e-50	0.345813	0.402	0.273	5.81515e-46	CD8-ITGA1-ITGAL-Trm	SPCS3	0.0446099
PHF20L1	1.17365e-55	0.374257	0.316	0.197	3.00361e-51	CD8-ITGA1-ITGAL-Trm	PHF20L1	0.0445365
PPP2R5A	1.8657e-62	0.3829	0.255	0.139	4.7747e-58	CD8-ITGA1-ITGAL-Trm	PPP2R5A	0.0444164
ZBTB7A	6.91935e-59	0.372398	0.271	0.152	1.7708e-54	CD8-ITGA1-ITGAL-Trm	ZBTB7A	0.0443154
TCEA1	1.71085e-47	0.327355	0.495	0.36	4.37842e-43	CD8-ITGA1-ITGAL-Trm	TCEA1	0.044193
HUWE1	6.12081e-55	0.37109	0.307	0.188	1.56644e-50	CD8-ITGA1-ITGAL-Trm	HUWE1	0.0441597
TAF10	2.33843e-54	0.326853	0.333	0.198	5.98451e-50	CD8-ITGA1-ITGAL-Trm	TAF10	0.0441251
MT-ND1	4.0472e-285	0.814935	0.997	0.943	1.03576e-280	CD8-ITGA1-ITGAL-Trm	MT-ND1	0.0440065
EPSTI1	7.1447e-43	0.351132	0.359	0.234	1.82847e-38	CD8-ITGA1-ITGAL-Trm	EPSTI1	0.0438915
R3HDM2	2.49333e-56	0.363882	0.281	0.161	6.38092e-52	CD8-ITGA1-ITGAL-Trm	R3HDM2	0.0436658
TTC39C	6.55199e-51	0.349101	0.32	0.195	1.67678e-46	CD8-ITGA1-ITGAL-Trm	TTC39C	0.0436376
DDHD1	1.37478e-52	0.390196	0.252	0.141	3.51834e-48	CD8-ITGA1-ITGAL-Trm	DDHD1	0.0433118
NUB1	1.83004e-51	0.346347	0.362	0.237	4.68344e-47	CD8-ITGA1-ITGAL-Trm	NUB1	0.0432934
CENPC	5.41802e-49	0.345947	0.328	0.203	1.38658e-44	CD8-ITGA1-ITGAL-Trm	CENPC	0.0432434
RBM26	8.0115e-57	0.372082	0.287	0.171	2.0503e-52	CD8-ITGA1-ITGAL-Trm	RBM26	0.0431616
KDM2A	4.75956e-50	0.328907	0.357	0.226	1.21807e-45	CD8-ITGA1-ITGAL-Trm	KDM2A	0.0430869
KAT6B	1.99624e-54	0.359004	0.272	0.152	5.10879e-50	CD8-ITGA1-ITGAL-Trm	KAT6B	0.0430805
MT-ND3	4.38916e-279	0.812113	0.995	0.942	1.12327e-274	CD8-ITGA1-ITGAL-Trm	MT-ND3	0.043042
MARK3	1.30505e-52	0.359622	0.307	0.188	3.33987e-48	CD8-ITGA1-ITGAL-Trm	MARK3	0.0427951
NAB1	1.10037e-51	0.396174	0.261	0.155	2.81606e-47	CD8-ITGA1-ITGAL-Trm	NAB1	0.0419945
EP300	2.31676e-55	0.369154	0.266	0.153	5.92905e-51	CD8-ITGA1-ITGAL-Trm	EP300	0.0417144
TMOD3	4.71399e-51	0.344739	0.33	0.209	1.20641e-46	CD8-ITGA1-ITGAL-Trm	TMOD3	0.0417134
CASP3	1.5979e-54	0.385374	0.285	0.177	4.08934e-50	CD8-ITGA1-ITGAL-Trm	CASP3	0.0416204
HERC1	4.9802e-52	0.355005	0.283	0.166	1.27453e-47	CD8-ITGA1-ITGAL-Trm	HERC1	0.0415356
CAMK4	2.99875e-51	0.354946	0.258	0.141	7.67441e-47	CD8-ITGA1-ITGAL-Trm	CAMK4	0.0415287
PIM31	1.34199e-43	0.339974	0.371	0.249	3.43441e-39	CD8-ITGA1-ITGAL-Trm	PIM3	0.0414769
CKAP2	5.28927e-53	0.363312	0.286	0.173	1.35363e-48	CD8-ITGA1-ITGAL-Trm	CKAP2	0.0410542
CLIP1	7.85948e-51	0.376512	0.298	0.189	2.0114e-46	CD8-ITGA1-ITGAL-Trm	CLIP1	0.0410398
HECA	2.219e-53	0.358865	0.259	0.145	5.67885e-49	CD8-ITGA1-ITGAL-Trm	HECA	0.0409107
HELZ	3.88594e-50	0.3412	0.315	0.198	9.94491e-46	CD8-ITGA1-ITGAL-Trm	HELZ	0.0399204
TNKS2	5.66577e-57	0.362314	0.254	0.144	1.44998e-52	CD8-ITGA1-ITGAL-Trm	TNKS2	0.0398546
RICTOR	9.88802e-44	0.338683	0.303	0.186	2.53054e-39	CD8-ITGA1-ITGAL-Trm	RICTOR	0.0396259
RBM33	1.23829e-50	0.332726	0.315	0.196	3.16904e-46	CD8-ITGA1-ITGAL-Trm	RBM33	0.0395943
CDK12	8.4895e-49	0.330114	0.333	0.214	2.17263e-44	CD8-ITGA1-ITGAL-Trm	CDK12	0.0392835
CNTRL	2.71168e-45	0.34127	0.316	0.201	6.93972e-41	CD8-ITGA1-ITGAL-Trm	CNTRL	0.039246
DNAJB14	1.09824e-43	0.336179	0.34	0.224	2.81061e-39	CD8-ITGA1-ITGAL-Trm	DNAJB14	0.0389968
UBE2H	7.90672e-55	0.344436	0.264	0.151	2.02349e-50	CD8-ITGA1-ITGAL-Trm	UBE2H	0.0389213
NFAT5	2.59326e-49	0.358694	0.266	0.158	6.63667e-45	CD8-ITGA1-ITGAL-Trm	NFAT5	0.038739
HIPK1	5.23546e-50	0.348999	0.284	0.174	1.33986e-45	CD8-ITGA1-ITGAL-Trm	HIPK1	0.0383899
CNOT1	1.37447e-47	0.327113	0.324	0.207	3.51755e-43	CD8-ITGA1-ITGAL-Trm	CNOT1	0.0382723
CCNK	3.75113e-52	0.34085	0.285	0.173	9.59989e-48	CD8-ITGA1-ITGAL-Trm	CCNK	0.0381752
RAPGEF1	6.88061e-51	0.33687	0.274	0.161	1.76089e-46	CD8-ITGA1-ITGAL-Trm	RAPGEF1	0.0380664
ZNF292	2.55588e-40	0.322393	0.374	0.256	6.54101e-36	CD8-ITGA1-ITGAL-Trm	ZNF292	0.0380424
STT3B	2.52111e-47	0.348477	0.305	0.196	6.45202e-43	CD8-ITGA1-ITGAL-Trm	STT3B	0.037984
PPP4R3B	5.49551e-50	0.337213	0.3	0.188	1.40641e-45	CD8-ITGA1-ITGAL-Trm	PPP4R3B	0.0377678
RBBP6	1.03494e-40	0.336053	0.386	0.275	2.64862e-36	CD8-ITGA1-ITGAL-Trm	RBBP6	0.0373019
FOXP1	3.04432e-40	0.326497	0.376	0.262	7.79102e-36	CD8-ITGA1-ITGAL-Trm	FOXP1	0.0372207
NCOA7	4.68771e-44	0.350507	0.274	0.168	1.19968e-39	CD8-ITGA1-ITGAL-Trm	NCOA7	0.0371538
ZMYM2	6.14404e-45	0.327016	0.307	0.195	1.57238e-40	CD8-ITGA1-ITGAL-Trm	ZMYM2	0.0366258
UBE3A	2.42722e-48	0.332298	0.317	0.207	6.21174e-44	CD8-ITGA1-ITGAL-Trm	UBE3A	0.0365528
COPA	1.5705e-46	0.339965	0.313	0.206	4.01921e-42	CD8-ITGA1-ITGAL-Trm	COPA	0.0363763
KRAS	9.70993e-48	0.334139	0.325	0.217	2.48497e-43	CD8-ITGA1-ITGAL-Trm	KRAS	0.0360871
MT-ATP6	0	1.08814	0.999	0.966	0	CD8-ITGA1-ITGAL-Trm	MT-ATP6	0.0359087
SIRT7	1.35067e-52	0.339527	0.263	0.158	3.45665e-48	CD8-ITGA1-ITGAL-Trm	SIRT7	0.0356503
SLBP	2.02272e-43	0.331555	0.345	0.238	5.17655e-39	CD8-ITGA1-ITGAL-Trm	SLBP	0.0354764
PITPNC1	5.07682e-50	0.326631	0.258	0.15	1.29926e-45	CD8-ITGA1-ITGAL-Trm	PITPNC1	0.0352762
SENP6	5.77279e-47	0.334833	0.287	0.183	1.47737e-42	CD8-ITGA1-ITGAL-Trm	SENP6	0.0348226
TFRC	8.60775e-47	0.342874	0.273	0.172	2.2029e-42	CD8-ITGA1-ITGAL-Trm	TFRC	0.0346303
MBD2	2.18985e-49	0.345605	0.254	0.154	5.60426e-45	CD8-ITGA1-ITGAL-Trm	MBD2	0.0345605
KPNA4	4.39059e-51	0.341713	0.266	0.165	1.12364e-46	CD8-ITGA1-ITGAL-Trm	KPNA4	0.034513
WDR26	1.52556e-49	0.352943	0.252	0.155	3.90421e-45	CD8-ITGA1-ITGAL-Trm	WDR26	0.0342355
DHX9	1.61532e-46	0.329264	0.317	0.214	4.13392e-42	CD8-ITGA1-ITGAL-Trm	DHX9	0.0339142
C16orf72	4.61825e-49	0.352513	0.256	0.16	1.1819e-44	CD8-ITGA1-ITGAL-Trm	C16orf72	0.0338413
TMX4	1.49007e-38	0.324254	0.315	0.213	3.81339e-34	CD8-ITGA1-ITGAL-Trm	TMX4	0.0330739
PKN2	1.59234e-45	0.323337	0.264	0.162	4.0751e-41	CD8-ITGA1-ITGAL-Trm	PKN2	0.0329804
NORAD	1.06619e-44	0.336403	0.27	0.172	2.7286e-40	CD8-ITGA1-ITGAL-Trm	NORAD	0.0329675
USP9X	9.32869e-49	0.337214	0.255	0.161	2.3874e-44	CD8-ITGA1-ITGAL-Trm	USP9X	0.0316981
DBF4	2.30727e-40	0.325105	0.283	0.193	5.90478e-36	CD8-ITGA1-ITGAL-Trm	DBF4	0.0292595
MT-CYB	3.85192e-167	0.553276	0.997	0.959	9.85783e-163	CD8-ITGA1-ITGAL-Trm	MT-CYB	0.0210245
MT-ND4	2.83825e-159	0.4996	0.997	0.965	7.26366e-155	CD8-ITGA1-ITGAL-Trm	MT-ND4	0.0159872
MT-CO3	7.23808e-186	0.598256	0.999	0.976	1.85237e-181	CD8-ITGA1-ITGAL-Trm	MT-CO3	0.0137599
MT-CO2	2.71514e-101	0.35128	0.999	0.987	6.94858e-97	CD8-ITGA1-ITGAL-Trm	MT-CO2	0.00421536
IL7R1	1.46405e-259	1.26306	0.892	0.365	3.74679e-255	CD8-TCF7-CD226-Tprog.exh	IL7R	0.665635
KLF21	9.13448e-240	1.1189	0.757	0.243	2.3377e-235	CD8-TCF7-CD226-Tprog.exh	KLF2	0.575116
GBP11	1.70196e-179	0.878599	0.628	0.198	4.35566e-175	CD8-TCF7-CD226-Tprog.exh	GBP1	0.377798
SYNE21	5.98525e-159	0.944229	0.846	0.446	1.53175e-154	CD8-TCF7-CD226-Tprog.exh	SYNE2	0.377691
IKZF11	4.89767e-161	0.845729	0.774	0.345	1.25341e-156	CD8-TCF7-CD226-Tprog.exh	IKZF1	0.362818
SLFN51	6.55634e-192	0.744449	0.719	0.259	1.6779e-187	CD8-TCF7-CD226-Tprog.exh	SLFN5	0.342447
KIAA15511	1.13804e-160	0.807342	0.842	0.421	2.91248e-156	CD8-TCF7-CD226-Tprog.exh	KIAA1551	0.339891
STAT11	2.28089e-150	0.790655	0.735	0.321	5.83725e-146	CD8-TCF7-CD226-Tprog.exh	STAT1	0.327331
RIPOR2	4.62577e-182	0.782726	0.569	0.157	1.18383e-177	CD8-TCF7-CD226-Tprog.exh	RIPOR2	0.322483
RORA	3.63202e-239	0.644897	0.74	0.241	9.29505e-235	CD8-TCF7-CD226-Tprog.exh	RORA	0.321804
RPS4Y11	3.82225e-173	0.821648	0.559	0.168	9.78189e-169	CD8-TCF7-CD226-Tprog.exh	RPS4Y1	0.321264
LTB	5.56654e-203	0.649793	0.805	0.335	1.42459e-198	CD8-TCF7-CD226-Tprog.exh	LTB	0.305403
CRYBG11	1.50321e-166	0.751994	0.59	0.185	3.84701e-162	CD8-TCF7-CD226-Tprog.exh	CRYBG1	0.304558
CCR7	7.67335e-289	0.697648	0.516	0.086	1.96376e-284	CD8-TCF7-CD226-Tprog.exh	CCR7	0.299989
KLF131	1.59147e-174	0.679302	0.671	0.237	4.0729e-170	CD8-TCF7-CD226-Tprog.exh	KLF13	0.294817
FAM107B1	7.19278e-196	0.606546	0.761	0.295	1.84078e-191	CD8-TCF7-CD226-Tprog.exh	FAM107B	0.282651
SMAP21	2.90521e-164	0.651432	0.847	0.416	7.43502e-160	CD8-TCF7-CD226-Tprog.exh	SMAP2	0.280767
IGLC2	1.85908e-57	1.48539	0.324	0.135	4.75775e-53	CD8-TCF7-CD226-Tprog.exh	IGLC2	0.280739
MIAT	3.5086e-219	0.672486	0.533	0.117	8.97922e-215	CD8-TCF7-CD226-Tprog.exh	MIAT	0.279754
BOD1L11	3.22573e-158	0.665769	0.645	0.233	8.25528e-154	CD8-TCF7-CD226-Tprog.exh	BOD1L1	0.274297
PARP141	3.25202e-166	0.627602	0.699	0.27	8.32257e-162	CD8-TCF7-CD226-Tprog.exh	PARP14	0.269241
FAM129A1	1.37343e-172	0.629031	0.665	0.238	3.51489e-168	CD8-TCF7-CD226-Tprog.exh	FAM129A	0.268596
ETS11	6.23845e-166	0.628053	0.888	0.464	1.59654e-161	CD8-TCF7-CD226-Tprog.exh	ETS1	0.266294
GIMAP71	1.09955e-184	0.585875	0.782	0.333	2.81397e-180	CD8-TCF7-CD226-Tprog.exh	GIMAP7	0.263058
SELL	1.82835e-227	0.642069	0.528	0.119	4.67911e-223	CD8-TCF7-CD226-Tprog.exh	SELL	0.262606
ATM1	1.30931e-182	0.596535	0.663	0.226	3.35079e-178	CD8-TCF7-CD226-Tprog.exh	ATM	0.260686
GPR183	2.01905e-248	0.549312	0.703	0.231	5.16715e-244	CD8-TCF7-CD226-Tprog.exh	GPR183	0.259275
NEAT11	1.33977e-116	1.04167	0.89	0.644	3.42873e-112	CD8-TCF7-CD226-Tprog.exh	NEAT1	0.25625
ANXA11	2.11113e-140	0.640405	0.848	0.452	5.4028e-136	CD8-TCF7-CD226-Tprog.exh	ANXA1	0.2536
SMCHD11	1.1196e-166	0.577936	0.846	0.412	2.86528e-162	CD8-TCF7-CD226-Tprog.exh	SMCHD1	0.250824
OSBPL81	2.25836e-182	0.555841	0.729	0.283	5.7796e-178	CD8-TCF7-CD226-Tprog.exh	OSBPL8	0.247905
IQGAP21	6.66656e-206	0.537379	0.708	0.25	1.70611e-201	CD8-TCF7-CD226-Tprog.exh	IQGAP2	0.246119
MBP1	2.59527e-177	0.560175	0.699	0.261	6.64182e-173	CD8-TCF7-CD226-Tprog.exh	MBP	0.245357
SAMHD1	6.89278e-193	0.541131	0.68	0.237	1.764e-188	CD8-TCF7-CD226-Tprog.exh	SAMHD1	0.239721
GPRIN31	2.75795e-183	0.56028	0.642	0.216	7.05814e-179	CD8-TCF7-CD226-Tprog.exh	GPRIN3	0.238679
GIMAP41	9.59392e-199	0.531322	0.759	0.31	2.45528e-194	CD8-TCF7-CD226-Tprog.exh	GIMAP4	0.238563
AAK11	3.13151e-166	0.540572	0.783	0.347	8.01417e-162	CD8-TCF7-CD226-Tprog.exh	AAK1	0.235689
CD551	4.4621e-178	0.55923	0.673	0.253	1.14194e-173	CD8-TCF7-CD226-Tprog.exh	CD55	0.234877
FKBP51	3.82489e-134	0.594424	0.798	0.405	9.78866e-130	CD8-TCF7-CD226-Tprog.exh	FKBP5	0.233609
MYCBP21	4.36724e-167	0.530326	0.742	0.31	1.11766e-162	CD8-TCF7-CD226-Tprog.exh	MYCBP2	0.229101
ARL4C1	1.57573e-133	0.578274	0.794	0.402	4.0326e-129	CD8-TCF7-CD226-Tprog.exh	ARL4C	0.226683
ANKRD111	7.8597e-149	0.548876	0.731	0.319	2.01145e-144	CD8-TCF7-CD226-Tprog.exh	ANKRD11	0.226137
MACF11	1.95481e-154	0.542652	0.732	0.316	5.00276e-150	CD8-TCF7-CD226-Tprog.exh	MACF1	0.225743
GOLGA41	2.3753e-162	0.529288	0.726	0.302	6.07886e-158	CD8-TCF7-CD226-Tprog.exh	GOLGA4	0.224418
ANKRD12	5.29507e-124	0.624969	0.862	0.504	1.35511e-119	CD8-TCF7-CD226-Tprog.exh	ANKRD12	0.223739
TCF7	1.96924e-216	0.54229	0.514	0.109	5.03969e-212	CD8-TCF7-CD226-Tprog.exh	TCF7	0.219627
EMB1	1.57271e-192	0.482428	0.806	0.355	4.02489e-188	CD8-TCF7-CD226-Tprog.exh	EMB	0.217575
IDS2	7.42542e-148	0.52802	0.808	0.398	1.90031e-143	CD8-TCF7-CD226-Tprog.exh	IDS	0.216488
IRF11	3.46067e-116	0.596781	0.828	0.468	8.85655e-112	CD8-TCF7-CD226-Tprog.exh	IRF1	0.214841
PPP1R14B1	1.17411e-133	0.610491	0.521	0.173	3.00478e-129	CD8-TCF7-CD226-Tprog.exh	PPP1R14B	0.212451
AHNAK2	1.68523e-166	0.499224	0.729	0.305	4.31285e-162	CD8-TCF7-CD226-Tprog.exh	AHNAK	0.211671
RNF2131	7.25166e-130	0.604857	0.905	0.556	1.85584e-125	CD8-TCF7-CD226-Tprog.exh	RNF213	0.211095
GIMAP1	5.19117e-229	0.487697	0.613	0.181	1.32852e-224	CD8-TCF7-CD226-Tprog.exh	GIMAP1	0.210685
KLF3	4.70766e-184	0.545035	0.513	0.128	1.20478e-179	CD8-TCF7-CD226-Tprog.exh	KLF3	0.209839
STK17A2	1.44614e-178	0.475325	0.866	0.429	3.70096e-174	CD8-TCF7-CD226-Tprog.exh	STK17A	0.207717
PPP2R5C1	1.88263e-128	0.557923	0.864	0.493	4.81803e-124	CD8-TCF7-CD226-Tprog.exh	PPP2R5C	0.20699
GBP41	1.0038e-194	0.497433	0.596	0.182	2.56891e-190	CD8-TCF7-CD226-Tprog.exh	GBP4	0.205937
S1PR4	8.68762e-257	0.454594	0.636	0.186	2.22333e-252	CD8-TCF7-CD226-Tprog.exh	S1PR4	0.204567
CYLD1	1.0388e-174	0.482315	0.689	0.265	2.6585e-170	CD8-TCF7-CD226-Tprog.exh	CYLD	0.204501
GCC21	1.97873e-125	0.533368	0.744	0.362	5.06397e-121	CD8-TCF7-CD226-Tprog.exh	GCC2	0.203747
PIK3R11	2.18579e-141	0.510354	0.811	0.412	5.59387e-137	CD8-TCF7-CD226-Tprog.exh	PIK3R1	0.203631
MGAT4A	3.68344e-195	0.484334	0.607	0.187	9.42666e-191	CD8-TCF7-CD226-Tprog.exh	MGAT4A	0.20342
DIP2A1	6.78865e-184	0.498517	0.576	0.171	1.73735e-179	CD8-TCF7-CD226-Tprog.exh	DIP2A	0.2019
ITK1	1.52481e-222	0.446352	0.68	0.231	3.9023e-218	CD8-TCF7-CD226-Tprog.exh	ITK	0.200412
TC2N	2.23959e-228	0.459917	0.631	0.196	5.73156e-224	CD8-TCF7-CD226-Tprog.exh	TC2N	0.200064
ERAP2	1.75451e-201	0.479252	0.586	0.169	4.49013e-197	CD8-TCF7-CD226-Tprog.exh	ERAP2	0.199848
ARID1B1	8.58004e-140	0.531088	0.581	0.205	2.1958e-135	CD8-TCF7-CD226-Tprog.exh	ARID1B	0.199689
SPOCK2	1.88186e-195	0.4442	0.833	0.384	4.81607e-191	CD8-TCF7-CD226-Tprog.exh	SPOCK2	0.199446
CD61	4.25039e-233	0.440257	0.669	0.217	1.08776e-228	CD8-TCF7-CD226-Tprog.exh	CD6	0.198996
ABHD17A1	5.86193e-165	0.481492	0.658	0.246	1.50018e-160	CD8-TCF7-CD226-Tprog.exh	ABHD17A	0.198375
SCAF111	7.35934e-139	0.497117	0.782	0.383	1.8834e-134	CD8-TCF7-CD226-Tprog.exh	SCAF11	0.19835
GOLGB11	4.32712e-156	0.480109	0.709	0.298	1.1074e-151	CD8-TCF7-CD226-Tprog.exh	GOLGB1	0.197325
PDE3B1	8.89009e-199	0.476059	0.587	0.173	2.27515e-194	CD8-TCF7-CD226-Tprog.exh	PDE3B	0.197088
GPR171	3.42877e-190	0.477367	0.625	0.216	8.7749e-186	CD8-TCF7-CD226-Tprog.exh	GPR171	0.195243
DDX171	3.39472e-126	0.51044	0.798	0.416	8.68776e-122	CD8-TCF7-CD226-Tprog.exh	DDX17	0.194988
DDX3Y	2.22714e-219	0.514234	0.464	0.09	5.6997e-215	CD8-TCF7-CD226-Tprog.exh	DDX3Y	0.192324
1961-09-01	6.11968e-192	0.434808	0.77	0.328	1.56615e-187	CD8-TCF7-CD226-Tprog.exh	2023-09-06	0.192185
EPB411	2.10056e-183	0.454603	0.634	0.213	5.37576e-179	CD8-TCF7-CD226-Tprog.exh	EPB41	0.191388
UTRN1	5.31496e-167	0.458018	0.678	0.261	1.36021e-162	CD8-TCF7-CD226-Tprog.exh	UTRN	0.190994
PCSK71	1.52314e-149	0.474782	0.669	0.267	3.89803e-145	CD8-TCF7-CD226-Tprog.exh	PCSK7	0.190862
FAM102A1	8.66379e-181	0.472032	0.585	0.181	2.21724e-176	CD8-TCF7-CD226-Tprog.exh	FAM102A	0.190701
JAK11	1.42384e-171	0.442672	0.836	0.406	3.64388e-167	CD8-TCF7-CD226-Tprog.exh	JAK1	0.190349
PDCD41	2.46224e-134	0.485107	0.769	0.378	6.30137e-130	CD8-TCF7-CD226-Tprog.exh	PDCD4	0.189677
FYN1	1.10428e-140	0.482264	0.856	0.463	2.82608e-136	CD8-TCF7-CD226-Tprog.exh	FYN	0.18953
TXNIP1	2.06005e-115	0.684469	0.937	0.661	5.27207e-111	CD8-TCF7-CD226-Tprog.exh	TXNIP	0.188913
TRIM221	7.01484e-172	0.452088	0.697	0.284	1.79524e-167	CD8-TCF7-CD226-Tprog.exh	TRIM22	0.186713
AKAP131	1.39775e-122	0.506898	0.847	0.479	3.57712e-118	CD8-TCF7-CD226-Tprog.exh	AKAP13	0.186539
PTPRC1	2.19415e-138	0.676724	0.97	0.696	5.61528e-134	CD8-TCF7-CD226-Tprog.exh	PTPRC	0.185423
MALT11	3.81233e-197	0.443309	0.59	0.172	9.75652e-193	CD8-TCF7-CD226-Tprog.exh	MALT1	0.185303
DOCK101	5.09914e-207	0.431358	0.627	0.199	1.30497e-202	CD8-TCF7-CD226-Tprog.exh	DOCK10	0.184621
LRRFIP11	4.07239e-133	0.478918	0.814	0.429	1.04221e-128	CD8-TCF7-CD226-Tprog.exh	LRRFIP1	0.184384
NCK2	3.87271e-195	0.437629	0.59	0.172	9.91103e-191	CD8-TCF7-CD226-Tprog.exh	NCK2	0.182929
KMT2A1	9.57628e-144	0.46103	0.671	0.277	2.45076e-139	CD8-TCF7-CD226-Tprog.exh	KMT2A	0.181646
CD226	4.75703e-252	0.468073	0.475	0.087	1.21742e-247	CD8-TCF7-CD226-Tprog.exh	CD226	0.181612
CDV31	3.03949e-164	0.441219	0.688	0.277	7.77865e-160	CD8-TCF7-CD226-Tprog.exh	CDV3	0.181341
PIK3IP1	1.38611e-166	0.432155	0.824	0.406	3.54734e-162	CD8-TCF7-CD226-Tprog.exh	PIK3IP1	0.180641
SATB1	6.64023e-200	0.472086	0.491	0.111	1.69937e-195	CD8-TCF7-CD226-Tprog.exh	SATB1	0.179393
ANKRD441	2.67558e-176	0.424534	0.685	0.263	6.84736e-172	CD8-TCF7-CD226-Tprog.exh	ANKRD44	0.179153
PRKCB	3.4073e-220	0.43387	0.562	0.15	8.71997e-216	CD8-TCF7-CD226-Tprog.exh	PRKCB	0.178754
FOXP11	3.52953e-154	0.445281	0.658	0.258	9.03279e-150	CD8-TCF7-CD226-Tprog.exh	FOXP1	0.178112
BPTF1	4.90115e-126	0.469466	0.702	0.325	1.2543e-121	CD8-TCF7-CD226-Tprog.exh	BPTF	0.176989
ZNF2921	4.63546e-153	0.442842	0.651	0.253	1.18631e-148	CD8-TCF7-CD226-Tprog.exh	ZNF292	0.176251
ADAR1	2.10895e-147	0.442626	0.696	0.298	5.39723e-143	CD8-TCF7-CD226-Tprog.exh	ADAR	0.176165
MBNL11	2.74002e-134	0.451436	0.809	0.42	7.01226e-130	CD8-TCF7-CD226-Tprog.exh	MBNL1	0.175608
RASGRP11	2.55112e-214	0.41817	0.601	0.182	6.52881e-210	CD8-TCF7-CD226-Tprog.exh	RASGRP1	0.175213
SOCS11	8.18316e-209	0.402673	0.674	0.242	2.09423e-204	CD8-TCF7-CD226-Tprog.exh	SOCS1	0.173955
AES1	3.39274e-132	0.450769	0.814	0.43	8.68271e-128	CD8-TCF7-CD226-Tprog.exh	AES	0.173095
VPS13C1	1.33161e-171	0.413525	0.693	0.276	3.40785e-167	CD8-TCF7-CD226-Tprog.exh	VPS13C	0.17244
SORL1	5.47191e-174	0.452268	0.528	0.147	1.40037e-169	CD8-TCF7-CD226-Tprog.exh	SORL1	0.172314
SKIL1	1.3771e-161	0.424932	0.641	0.241	3.52428e-157	CD8-TCF7-CD226-Tprog.exh	SKIL	0.169973
ATF7IP1	4.43774e-176	0.403289	0.689	0.27	1.13571e-171	CD8-TCF7-CD226-Tprog.exh	ATF7IP	0.168978
TGFB12	2.28305e-174	0.415387	0.676	0.27	5.84279e-170	CD8-TCF7-CD226-Tprog.exh	TGFB1	0.168647
CD28	2.60114e-246	0.416399	0.541	0.136	6.65685e-242	CD8-TCF7-CD226-Tprog.exh	CD28	0.168642
TNRC6B	4.51458e-125	0.447633	0.717	0.341	1.15537e-120	CD8-TCF7-CD226-Tprog.exh	TNRC6B	0.16831
CASP81	2.41326e-193	0.388686	0.703	0.271	6.17602e-189	CD8-TCF7-CD226-Tprog.exh	CASP8	0.167912
CNOT6L1	2.45736e-145	0.419405	0.787	0.387	6.28887e-141	CD8-TCF7-CD226-Tprog.exh	CNOT6L	0.167762
GNAI21	8.86533e-153	0.415126	0.769	0.365	2.26881e-148	CD8-TCF7-CD226-Tprog.exh	GNAI2	0.167711
NKTR1	2.71299e-126	0.438936	0.735	0.355	6.94308e-122	CD8-TCF7-CD226-Tprog.exh	NKTR	0.166796
PHF31	1.4549e-157	0.422353	0.635	0.241	3.72339e-153	CD8-TCF7-CD226-Tprog.exh	PHF3	0.166407
SSH2	1.09543e-165	0.420022	0.589	0.196	2.80343e-161	CD8-TCF7-CD226-Tprog.exh	SSH2	0.165068
TERF2IP1	2.91154e-161	0.39962	0.829	0.416	7.45122e-157	CD8-TCF7-CD226-Tprog.exh	TERF2IP	0.165043
CCSER21	1.17865e-161	0.404369	0.691	0.283	3.01639e-157	CD8-TCF7-CD226-Tprog.exh	CCSER2	0.164982
ARAP21	6.34104e-185	0.389867	0.674	0.253	1.6228e-180	CD8-TCF7-CD226-Tprog.exh	ARAP2	0.164134
BCL11B1	4.93884e-210	0.389423	0.621	0.2	1.26395e-205	CD8-TCF7-CD226-Tprog.exh	BCL11B	0.163947
MXD41	1.4367e-182	0.399953	0.607	0.198	3.67681e-178	CD8-TCF7-CD226-Tprog.exh	MXD4	0.163581
SRRM21	2.42559e-114	0.449361	0.797	0.436	6.20758e-110	CD8-TCF7-CD226-Tprog.exh	SRRM2	0.162219
PAK21	9.76441e-155	0.403998	0.737	0.339	2.49891e-150	CD8-TCF7-CD226-Tprog.exh	PAK2	0.160791
TSPAN14	1.77306e-148	0.417341	0.626	0.241	4.53762e-144	CD8-TCF7-CD226-Tprog.exh	TSPAN14	0.160676
XRN11	2.85666e-173	0.400511	0.618	0.217	7.31076e-169	CD8-TCF7-CD226-Tprog.exh	XRN1	0.160605
ASH1L1	3.59636e-160	0.403721	0.64	0.243	9.20381e-156	CD8-TCF7-CD226-Tprog.exh	ASH1L	0.160277
CD3G1	2.94337e-166	0.390636	0.866	0.458	7.53268e-162	CD8-TCF7-CD226-Tprog.exh	CD3G	0.159379
EIF3A1	7.9427e-147	0.400136	0.767	0.371	2.0327e-142	CD8-TCF7-CD226-Tprog.exh	EIF3A	0.158454
TRIM38	4.10018e-181	0.394824	0.589	0.188	1.04932e-176	CD8-TCF7-CD226-Tprog.exh	TRIM38	0.158324
[truncated: 3,668 more rows]
