# Supplementary material for: Immune checkpoint blockade induces distinct alterations in the microenvironments of primary and metastatic brain tumors
Source: J Clin Invest. 2023 Sep 1;133(17):e169314. doi: 10.1172/JCI169314 (PMC10471177; doi:10.1172/JCI169314)
Supplement: Supporting data values [file jci-133-169314-s076.xlsx]

## Sheet: 1B and S1B
The number of cells from each CyTOF cluster per tumor sample
Sample	Condition	Lymphoid	Myeloid	Neutrophil	NK	Unknown	Total
LB3018	rGBM	721	6600	6	692	1981	10000
LB3871	rGBM	489	8907	2	248	354	10000
LB3958	rGBM	1256	6808	120	88	1728	10000
LB4015	rGBM	2164	2955	118	592	1494	7323
LB4059	rGBM	2055	7242	22	171	510	10000
LB4101	rGBM	249	8165	46	648	892	10000
LB4102	rGBM	16	25	2	37	4131	4211
LB4177	rGBM	565	8062	4	247	1122	10000
LB3667	rGBM.ICB	1538	7335	9	804	314	10000
LB3853	rGBM.ICB	1064	7897	50	60	929	10000
LB3864	rGBM.ICB	2045	6794	16	727	418	10000
LB3869	rGBM.ICB	1658	4821	46	359	3116	10000
LB3872	rGBM.ICB	2911	6692	10	214	173	10000
LB3914	rGBM.ICB	3171	6397	2	327	103	10000
LB3944	rGBM.ICB	2699	6723	6	378	194	10000
LB4003	rGBM.ICB	2424	6563	3	423	587	10000
LB4006	rGBM.ICB	2557	1197	60	57	660	4531
LB4024	rGBM.ICB	2209	6192	58	822	719	10000
LB4025	rGBM.ICB	5648	4026	28	78	220	10000
LB4075	rGBM.ICB	2224	7335	2	232	207	10000
LB4112	rGBM.ICB	1095	6518	11	44	1052	8720
LB4117	rGBM.ICB	196	1772	20	426	1058	3472
LB3855	BrM	232	4666	147	3363	1592	10000
LB3878	BrM	22	129	12	84	9753	10000
LB3894	BrM	4291	4022	20	483	1184	10000
LB3935	BrM	7	108	0	160	9725	10000
LB3943	BrM	12	141	7	1061	8779	10000
LB3955	BrM	390	3140	120	3735	2615	10000
LB3985	BrM	37	285	9	58	9611	10000
LB4022	BrM	20	211	18	54	9697	10000
LB4104	BrM	332	4762	294	634	3978	10000
Met5109	BrM	51	2205	139	4215	3390	10000
LB3899	BrM.ICB	1322	2420	8	139	6111	10000
LB3912	BrM.ICB	6811	1927	5	154	1103	10000
LB3976	BrM.ICB	965	3223	33	208	5571	10000
LB4067	BrM.ICB	424	1438	6	1613	6519	10000
LB4071	BrM.ICB	3423	3402	59	1349	1767	10000
The proportion of cells from each CyTOF cluster per tumor sample
Sample	condition	Lymphoid	Myeloid	CD15+CD16+	NK
LB3018	rGBM	0.0899115	0.823045	0.000748223	0.086295
LB3871	rGBM	0.0506946	0.923388	0.00020734	0.0257101
LB3958	rGBM	0.151838	0.823017	0.0145068	0.0106383
LB4015	rGBM	0.371247	0.506948	0.0202436	0.101561
LB4059	rGBM	0.216544	0.763119	0.00231823	0.018019
LB4101	rGBM	0.0273386	0.896465	0.00505051	0.0711462
LB4102	rGBM	0.2	0.3125	0.025	0.4625
LB4177	rGBM	0.0636405	0.908087	0.000450552	0.0278216
LB3667	rGBM.ICB	0.158786	0.757279	0.000929176	0.0830064
LB3853	rGBM.ICB	0.117297	0.870577	0.00551207	0.00661449
LB3864	rGBM.ICB	0.213421	0.709038	0.0016698	0.0758714
LB3869	rGBM.ICB	0.240848	0.70032	0.00668216	0.0521499
LB3872	rGBM.ICB	0.296225	0.680981	0.0010176	0.0217767
LB3914	rGBM.ICB	0.3204	0.646357	0.000202081	0.0330403
LB3944	rGBM.ICB	0.27524	0.685601	0.00061187	0.0385478
LB4003	rGBM.ICB	0.257516	0.697227	0.000318708	0.0449379
LB4006	rGBM.ICB	0.660553	0.309222	0.0154999	0.0147249
LB4024	rGBM.ICB	0.238013	0.667169	0.00624933	0.088568
LB4025	rGBM.ICB	0.577505	0.411656	0.00286299	0.00797546
LB4075	rGBM.ICB	0.227101	0.749004	0.000204228	0.0236904
LB4112	rGBM.ICB	0.142801	0.850026	0.00143453	0.00573813
LB4117	rGBM.ICB	0.081193	0.734051	0.008285	0.176471
LB3855	BrM	0.0275928	0.554948	0.0174833	0.399976
LB3878	BrM	0.0890688	0.522267	0.048583	0.340081
LB3894	BrM	0.486729	0.456216	0.0022686	0.0547868
LB3935	BrM	0.0254545	0.392727	0	0.581818
LB3943	BrM	0.00982801	0.115479	0.00573301	0.86896
LB3955	BrM	0.0528097	0.425186	0.0162492	0.505755
LB3985	BrM	0.0951157	0.732648	0.0231362	0.1491
LB4022	BrM	0.0660066	0.69637	0.0594059	0.178218
LB4104	BrM	0.0551312	0.790767	0.048821	0.105281
Met5109	BrM	0.00771558	0.333585	0.0210287	0.63767
LB3899	BrM.ICB	0.339933	0.622268	0.00205708	0.0357418
LB3912	BrM.ICB	0.765539	0.21659	0.000561987	0.0173092
LB3976	BrM.ICB	0.217882	0.727704	0.00745089	0.0469632
LB4067	BrM.ICB	0.121804	0.4131	0.00172364	0.463373
LB4071	BrM.ICB	0.415766	0.413215	0.00716628	0.163853

## Sheet: 1C
Cell density per mg of tumor
Sample	Condition	Lymphoid.CyTOF Fraction	Myeloid.CyTOF Fraction	Neutrophil.CyTOF Fraction	NK.CyTOF Fraction	mg of tumor for digestion	total # of CD45 from digest	RawEvent.CyTOF	LiveSingletEvent.CyTOF	Lymphoid.Density	Myeloid.Density	Neutrophil.Density	NK.Density	CD45.Density
LB3018	rGBM	0.0721	0.66	0.0006	0.0692	not recorded	2600000	3000000	28130	#VALUE!	#VALUE!	#VALUE!	#VALUE!	#VALUE!
LB3871	rGBM	0.0489	0.8907	0.0002	0.0248	1	12500000	554280	140015	154406	2.81246e+06	631.517	78308.2	3.04581e+06
LB3958	rGBM	0.1256	0.6808	0.012	0.0088	2.3	30500000	38134	23951	1.0461e+06	5.67026e+06	99945.8	73293.6	6.8896e+06
LB4015	rGBM	0.295507	0.403523	0.0161136	0.0808412	0.79	2250000	462507	7323	13325.8	18196.8	726.64	3645.51	35894.8
LB4059	rGBM	0.2055	0.7242	0.0022	0.0171	3.1	6000000	1122069	403481	143023	504024	1531.14	11901.2	660479
LB4101	rGBM	0.0249	0.8165	0.0046	0.0648	3.5	4880000	123908	25223	7067.22	231742	1305.59	18391.8	258507
LB4102	rGBM	0.00379957	0.00593683	0.000474947	0.00878651	0.59	1650000	18816	4211	2378.07	3715.73	297.259	5499.29	11890.3
LB4177	rGBM	0.0565	0.8062	0.0004	0.0247	4.7	9400000	172782	39468	25812.2	368315	182.741	11284.3	405594
LB3667	rGBM.ICB	0.1538	0.7335	0.0009	0.0804	4.1	16500000	558364	230366	255363	1.21787e+06	1494.32	133493	1.60822e+06
LB3853	rGBM.ICB	0.1064	0.7897	0.005	0.006	5.1	11000000	558908	193810	79579.3	590637	3739.63	4487.55	678443
LB3864	rGBM.ICB	0.2045	0.6794	0.0016	0.0727	5	11500000	3000000	251303	39400.1	130897	308.265	14006.8	184612
LB3869	rGBM.ICB	0.1658	0.4821	0.0046	0.0359	2.5	5000000	2230566	108973	16200.1	47105.4	449.461	3507.75	67262.8
LB3872	rGBM.ICB	0.2911	0.6692	0.001	0.0214	2.7	112000000	3000000	772408	3.10901e+06	7.1472e+06	10680.2	228556	1.04954e+07
LB3914	rGBM.ICB	0.3171	0.6397	0.0002	0.0327	1.4	5500000	1168739	142552	151945	306526	95.8342	15668.9	474235
LB3944	rGBM.ICB	0.2699	0.6723	0.0006	0.0378	2	10000000	1012611	63161	84174.2	209672	187.123	11788.8	305822
LB4003	rGBM.ICB	0.2424	0.6563	0.0003	0.0423	4.9	13000000	646729	34621	34426.8	93211	42.6075	6007.65	133688
LB4006	rGBM.ICB	0.564335	0.26418	0.0132421	0.01258	1.5	650000	139988	4531	7915.2	3705.32	185.73	176.444	11982.7
LB4024	rGBM.ICB	0.2209	0.6192	0.0058	0.0822	4.75	1000000	2998979	25710	398.686	1117.55	10.468	148.357	1675.06
LB4025	rGBM.ICB	0.5648	0.4026	0.0028	0.0078	1.1	3150000	2535016	158457	101098	72064.7	501.195	1396.19	175060
LB4075	rGBM.ICB	0.2224	0.7335	0.0002	0.0232	0.5	4200000	711921	189957	498468	1.644e+06	448.263	51998.5	2.19492e+06
LB4112	rGBM.ICB	0.125573	0.747477	0.00126147	0.00504587	0.88	4000000	72807	8720	68362.6	406929	686.747	2746.99	478725
LB4117	rGBM.ICB	0.0564516	0.510369	0.00576037	0.122696	0.97	3000000	65230	3472	9293.05	84016.7	948.27	20198.2	114456
LB3855	BrM	0.0232	0.4666	0.0147	0.3363	0.51	2400000	44828	16021	39018.4	784740	24722.9	565598	1.41408e+06
LB3878	BrM	0.0022	0.0129	0.0012	0.0084	0.6	88000000	3000000	1729557	186023	1.09077e+06	101467	710271	2.08854e+06
LB3894	BrM	0.4291	0.4022	0.002	0.0483	5.5	33800000	3000000	424103	372789	349419	1737.54	41961.5	765906
LB3935	BrM	0.0007	0.0108	0	0.016	1.2	35098000	3000000	2366764	16152.2	249206	0	369194	634552
LB3943	BrM	0.0012	0.0141	0.0007	0.1061	0.65	3300000	256702	214033	5079.64	59685.8	2963.13	449125	516854
LB3955	BrM	0.039	0.314	0.012	0.3735	2	5500000	467856	21631	4958.63	39923.3	1525.73	47488.4	93896.1
LB3985	BrM	0.0037	0.0285	0.0009	0.0058	1.45	108990000	327428	221409	188061	1.44858e+06	45744.7	294799	1.97719e+06
LB4022	BrM	0.002	0.0211	0.0018	0.0054	2.1	20500000	705528	18664	516.482	5448.88	464.834	1394.5	7824.7
LB4104	BrM	0.0332	0.4762	0.0294	0.0634	0.7	3000000	348621	29797	12161.3	174434	10769.4	23223.7	220589
Met5109	BrM	0.0051	0.2205	0.0139	0.4215	1.5	7500000	2593945	1253279	12320.5	532679	33579.3	1.01825e+06	1.59683e+06
LB3899	BrM.ICB	0.1322	0.242	0.0008	0.0139	2.03	27000000	438620	55436	222230	406805	1344.81	23366.1	653746
LB3912	BrM.ICB	0.6811	0.1927	0.0005	0.0154	0.4	2900000	32218	17545	2.68908e+06	760807	1974.07	60801.4	3.51266e+06
LB3976	BrM.ICB	0.0965	0.3223	0.0033	0.0208	1.4	6500000	1548291	63436	18356.8	61309.6	627.744	3956.69	84250.8
LB4067	BrM.ICB	0.0424	0.1438	0.0006	0.1613	2.17	20000000	2285513	380870	65122.2	220863	921.541	247741	534647
LB4071	BrM.ICB	0.3423	0.3402	0.0059	0.1349	7.25	527450000	1698282	651419	9.55214e+06	9.49354e+06	164644	3.76449e+06	2.29748e+07
Cell density per mg of tumor in log10 scale
Sample	condition	Lymphoid.Density	Myeloid.Density	Neutrophil.Density	NK.Density
LB3018	rGBM	#VALUE!	#VALUE!	#VALUE!	#VALUE!
LB3871	rGBM	5.18866	6.44909	2.80039	4.89381
LB3958	rGBM	6.01957	6.7536	4.99976	4.86507
LB4015	rGBM	4.12469	4.25999	2.86132	3.56176
LB4059	rGBM	5.1554	5.70245	3.18502	4.07559
LB4101	rGBM	3.84925	5.36501	3.11581	4.26462
LB4102	rGBM	3.37622	3.57004	2.47313	3.74031
LB4177	rGBM	4.41183	5.56622	2.26184	4.05247
LB3667	rGBM.ICB	5.40716	6.0856	3.17444	5.12546
LB3853	rGBM.ICB	4.9008	5.77132	3.57283	3.65201
LB3864	rGBM.ICB	4.5955	5.11693	2.48892	4.14634
LB3869	rGBM.ICB	4.20952	4.67307	2.65269	3.54503
LB3872	rGBM.ICB	6.49262	6.85414	4.02858	5.35899
LB3914	rGBM.ICB	5.18169	5.48647	1.98152	4.19504
LB3944	rGBM.ICB	4.92518	5.32154	2.27213	4.07147
LB4003	rGBM.ICB	4.5369	4.96947	1.62949	3.7787
LB4006	rGBM.ICB	3.89846	3.56883	2.26888	2.24661
LB4024	rGBM.ICB	2.60063	3.04827	1.01986	2.17131
LB4025	rGBM.ICB	5.00474	4.85772	2.70001	3.14494
LB4075	rGBM.ICB	5.69764	6.2159	2.65153	4.71599
LB4112	rGBM.ICB	4.83482	5.60952	2.8368	3.43886
LB4117	rGBM.ICB	3.96816	4.92437	2.97693	4.30531
LB3855	BrM	4.59127	5.89473	4.3931	5.75251
LB3878	BrM	5.26957	6.03773	5.00633	5.85142
LB3894	BrM	5.57146	5.54335	3.23993	4.62285
LB3935	BrM	4.20823	5.39656	#NUM!	5.56725
LB3943	BrM	3.70583	4.77587	3.47175	5.65237
LB3955	BrM	3.69536	4.60123	3.18348	4.67659
LB3985	BrM	5.2743	6.16094	4.66034	5.46953
LB4022	BrM	2.71306	3.73631	2.6673	3.14442
LB4104	BrM	4.08498	5.24163	4.03219	4.36593
Met5109	BrM	4.09063	5.72647	4.52607	6.00785
LB3899	BrM.ICB	5.3468	5.60939	3.12866	4.36859
LB3912	BrM.ICB	6.4296	5.88127	3.29536	4.78391
LB3976	BrM.ICB	4.2638	4.78753	2.79778	3.59733
LB4067	BrM.ICB	4.81373	5.34412	2.96451	5.394
LB4071	BrM.ICB	6.9801	6.97743	5.21655	6.57571

## Sheet: 1E and S1E
The number of cells from each scRNAseq cluster per tumor sample
Sample	Condition	CancerType	Lymphoid	Myeloid	Lymphoid.Cycling	Myeloid.Cycling	Tumor/normal	Ambiguous	Total	CD45
LB3018	rGBM	rGBM	101	510	2	15	137	15	780	628
LB3871	rGBM	rGBM	298	5922	72	375	683	2650	10000	6667
LB3958	rGBM	rGBM	187	2075	5	61	79	270	2677	2328
LB3964	rGBM	rGBM	237	360	37	12	446	133	1225	646
LB4015	rGBM	rGBM	52	189	3	22	114	100	480	266
LB4059	rGBM	rGBM	185	2680	22	172	390	172	3621	3059
LB4101	rGBM	rGBM	115	2582	7	57	295	264	3320	2761
LB4102	rGBM	rGBM	673	2402	53	108	53	504	3793	3236
LB4130	rGBM	rGBM	18	243	6	25	80	176	548	292
LB4143	rGBM	rGBM	140	682	15	95	117	191	1240	932
LB4177	rGBM	rGBM	126	1759	18	123	55	384	2465	2026
LB3667	rGBM.ICB	rGBM	856	4809	346	560	357	1534	8462	6571
LB3853	rGBM.ICB	rGBM	164	3450	7	15	36	180	3852	3636
LB3864	rGBM.ICB	rGBM	401	2807	22	54	219	494	3997	3284
LB3869	rGBM.ICB	rGBM	149	503	14	71	1334	204	2275	737
LB3872	rGBM.ICB	rGBM	629	6207	208	148	823	1985	10000	7192
LB3914	rGBM.ICB	rGBM	1108	1661	7	18	80	697	3571	2794
LB3944	rGBM.ICB	rGBM	756	1243	18	30	63	618	2728	2047
LB4003	rGBM.ICB	rGBM	285	1331	59	115	1353	1214	4357	1790
LB4006	rGBM.ICB	rGBM	337	270	25	14	389	158	1193	646
LB4024	rGBM.ICB	rGBM	38	167	18	14	319	145	701	237
LB4025	rGBM.ICB	rGBM	1467	2059	349	5	77	2264	6221	3880
LB4075	rGBM.ICB	rGBM	296	2540	140	779	182	896	4833	3755
LB4112	rGBM.ICB	rGBM	194	2131	69	67	22	461	2944	2461
LB4117	rGBM.ICB	rGBM	81	1061	1	1	9	227	1380	1144
GSM5645888_Melan_1	BrM	Melanoma	145	572	61	6	19	216	1019	784
GSM5645890_Melan_3	BrM	Melanoma	8	216	63	16	70	643	1016	303
GSM5645891_Breast_1	BrM	Breast	25	930	4	3	54	3	1019	962
GSM5645892_Breast_2	BrM	Breast	30	519	7	14	86	67	723	570
GSM5645895_Lung_2	BrM	Lung	592	83	3	6	10	19	713	684
GSM5645896_Lung_3	BrM	Lung	3750	256	26	11	78	181	4302	4043
GSM5645898_Ovarian_2	BrM	Ovarian	627	49	3	4	42	187	912	683
GSM5645900_Colorectal	BrM	Colorectal	633	76	5	0	3	3	720	714
GSM5645902_Renal_Cell	BrM	RCC	4	58	14	12	14	33	135	88
GSM5645904_Unknown_Carc	BrM	Unknown	0	507	1	3	17	572	1100	511
LB3855	BrM	Endometrial	140	1759	167	278	1341	177	3862	2344
LB3858	BrM	Breast	18	57	2	0	3184	168	3429	77
LB3878	BrM	Colorectal	67	907	6	21	197	50	1248	1001
LB3894	BrM	Uterine	1710	2301	167	123	777	190	5268	4301
LB3955	BrM	Endometrial	64	541	34	22	615	164	1440	661
LB3985	BrM	Melanoma	304	1055	170	16	6896	878	9319	1545
LB4022	BrM	Gastric	35	205	19	7	712	154	1132	266
LB4104	BrM	Adenoid.cystic	24	557	10	3	227	46	867	594
Met5109	BrM	Melanoma	52	772	235	44	4132	92	5327	1103
LB3899	BrM.ICB	Endometrial	847	3157	771	75	2131	1516	8497	4850
LB3912	BrM.ICB	RCC	5897	1356	119	37	186	395	7990	7409
LB3976	BrM.ICB	Lung	354	1533	243	47	4545	270	6992	2177
LB4067	BrM.ICB	Melanoma	300	1222	72	27	3072	273	4966	1621
LB4071	BrM.ICB	Ovarian	1371	1159	191	147	1155	179	4202	2868
LB4508_On-Surgery_CD45_GEX	BrM.ICB	Melanoma	645	124	15	2	14	82	882	786
LB4646_On-Surgery_CD45_GEX	BrM.ICB	Melanoma	919	1462	58	86	198	269	2992	2525
LB4808_On-Surgery_CD45_GEX	BrM.ICB	Melanoma	667	1050	186	51	959	152	3065	1954
Post_P23	BrM.ICB	Melanoma	182	60	30	53	1	3	329	325

## Sheet: 1H
Raw data linked to Figure 1H
ICB-naïve BrM
PtID	Histology	Tumor area mm2	CD45+ cells tumor area	CD45+ density tumor tissue	Stroma area mm2	CD45+ cells stroma area	CD45+ density tumor stroma
LBJK01	Melanoma	0.2742	2	7.29	51.1501	8038	157.15
LBJK02	Melanoma	18.3138	1078	58.86	91.4369	53493	585.03
LBJK03	Melanoma	84.8081	147	1.73	17.195	1052	61.18
LBJK04	Melanoma	11.9299	113	9.47	134.188	23529	175.34
LBJK05	Melanoma	2.84836	150	52.66	114.213	10857	95.06
LB3410	Melanoma	237.108	6913	29.16	9.58116	2451	255.81
LBJK06	Melanoma	83.9691	95	1.13	36.5372	296	8.1
LB2762	Melanoma	22.9387	130	5.67	12.1617	2564	210.83
LBJK07	Melanoma	0.995437	4	4.02	18.4037	998	54.23
LBJK08	Melanoma	47.925	814	16.98	8.57995	6629	772.62
LBJK09	Melanoma	84.5045	1198	14.18	24.0567	9593	398.77
LBJK10	Breast	6.05184	657	108.56	4.10153	4231	1031.57
LB2687	Breast	39.451	790	20.02	45.733	22648	495.22
LB3028	Breast	58.4592	8356	142.94	18.0135	61744	3427.65
LBJK11	Breast	36.8311	3779	102.6	23.6251	12417	525.59
LBJK12	Breast	10.4345	305	29.23	12.2117	2788	228.31
LBJK13	Breast	36.3552	2509	69.01	6.1597	3770	612.04
LBJK14	Breast	16.4562	1026	62.35	10.8761	2970	273.08
LBJK14	Breast	12.5907	956	75.93	7.26545	7831	1077.84
LBJK14	Breast	33.3962	2317	69.38	12.9119	8154	631.51
LB3493	Breast	61.9157	4183	67.56	21.3161	34034	1596.63
LB3785	Breast	29.0272	3445	118.68	33.1104	24635	744.03
LB3932	Breast	15.3026	573	37.44	5.01298	2682	535.01
LB3935	Breast	36.4129	768	21.09	16.8507	3576	212.22
LBJK15	Lung	83.5903	20054	239.91	26.6913	60569	2269.24
LBJK16	Lung	23.2335	2238	96.33	14.8984	61173	4106.01
LB3262	Lung	10.1731	2116	208	20.7806	16405	789.44
LB3320	Lung	27.2765	1647	60.38	7.53947	11740	1557.14
LBJK17	Lung	41.9175	6374	152.06	51.4939	126701	2460.51
LBJK18	Lung	30.5738	1489	48.7	41.9927	20005	476.39
LBJK19	Lung	35.5649	1378	38.75	20.5558	11939	580.81
LB3890	Lung	7.97106	632	79.29	2.63701	4948	1876.37
LB3943	Lung	0.121129	1	8.26	0.859207	744	865.91
ICB-treated BrM
PtID	Histology	Tumor area mm2	CD45+ cells tumor area	CD45+ density tumor tissue	Stroma area mm2	CD45+ cells stroma area	CD45+ density tumor stroma
15769	Ovarian	52.4759	101807	1940.07	30.9974	95079	3067.32
07361	Lung	21.9976	2815	127.968	72.1965	30624	424.176
01624	Endometrial	0.46633	45	96.4982	6.11187	2921	477.922
02683	RCC	3.42136	963	281.467	85.34	72909	854.336
15481	Melanoma	37.2778	34454	924.25	25.9632	41373	1593.52

## Sheet: 2D
	majorCluster	index	value
1	CD4.CXCL13.CTLA4.Tex	expa	0.0122476
2	CD4.IL7R.CCR7.CD40LG.Tcm	expa	0.00148364
3	CD8.CXCL13.LAG3.Tex	expa	0.189863
4	CD8.CXCL13.LAG3.Tex	expa	0.0616679
5	CD8.CXCL13.LAG3.Tex	expa	0.0807953
6	CD8.GZMH.GZMA.CD52.Teff	expa	0
7	CD8.IL7R.CD69.Tm	expa	0.0121505
8	CD8.IL7R.CD69.Tm	expa	0.00971288
9	CD8.IL7R.CD69.Tm	expa	0
10	CD8.ISG.High	expa	0
11	CD8.TCF7.CD226.Tprog.exh	expa	0.00703041
12	Cycling	expa	0
13	Cycling	expa	0.0118909
14	Cycling	expa	0.0638759
15	Mphage.Tcell	expa	0.0383643
16	Mphage.Tcell	expa	0.0204302
17	Treg	expa	0
18	Treg	expa	0

## Sheet: S2C
	majorCluster	index	value
1	CD4.CXCL13.CTLA4.Tex	expa	0
2	CD4.CXCL13.CTLA4.Tex	expa	0
3	CD4.IL7R.CCR7.CD40LG.Tcm	expa	0
4	CD4.IL7R.CCR7.CD40LG.Tcm	expa	0
5	CD4.IL7R.CCR7.CD40LG.Tcm	expa	0.00290754
6	CD4.IL7R.CCR7.CD40LG.Tcm	expa	0
7	CD4.IL7R.CCR7.CD40LG.Tcm	expa	0
8	CD4.IL7R.CCR7.CD40LG.Tcm	expa	0
9	CD8.CXCL13.LAG3.Tex	expa	0.0107091
10	CD8.CXCL13.LAG3.Tex	expa	0
11	CD8.CXCL13.LAG3.Tex	expa	0.00874106
12	CD8.CXCL13.LAG3.Tex	expa	0.0142949
13	CD8.CXCL13.LAG3.Tex	expa	0
14	CD8.CXCL13.LAG3.Tex	expa	0
15	CD8.GZMH.GZMA.CD52.Teff	expa	0
16	CD8.GZMH.GZMA.CD52.Teff	expa	0
17	CD8.GZMH.GZMA.CD52.Teff	expa	0
18	CD8.GZMK.CCL4.CCL5.Teff	expa	0
19	CD8.GZMK.CCL4.CCL5.Teff	expa	0
20	CD8.GZMK.CCL4.CCL5.Teff	expa	0
21	CD8.IL7R.CD69.Tm	expa	0
22	CD8.IL7R.CD69.Tm	expa	0
23	CD8.IL7R.CD69.Tm	expa	0
24	CD8.IL7R.CD69.Tm	expa	0
25	CD8.IL7R.CD69.Tm	expa	0
26	CD8.ISG.High	expa	0
27	CD8.ISG.High	expa	0
28	CD8.ITGA1.ITGAL.Trm	expa	0.0325193
29	CD8.ITGA1.ITGAL.Trm	expa	0
30	CD8.ITGA1.ITGAL.Trm	expa	0
31	CD8.TCF7.CD226.Tprog.exh	expa	0
32	CD8.TCF7.CD226.Tprog.exh	expa	0
33	CD8.TCF7.CD226.Tprog.exh	expa	0
34	CD8.VCAM1.IFNG.Tex	expa	0
35	CD8.VCAM1.IFNG.Tex	expa	0.0328525
36	CD8.VCAM1.IFNG.Tex	expa	0.028728
37	CD8.VCAM1.IFNG.Tex	expa	0
38	CD8.VCAM1.IFNG.Tex	expa	0
39	CTL.NK	expa	0
40	CTL.NK	expa	0
41	CTL.NK	expa	0.0868092
42	CTL.NK	expa	0
43	CTL.NK.XCL1.XCL2	expa	0
44	CTL.NK.XCL1.XCL2	expa	0
45	Cycling	expa	0
46	Cycling	expa	0
47	Cycling	expa	0
48	Cycling	expa	0.00699801
49	Cycling	expa	0
50	IL7R.KLRB1.Tm	expa	0
51	IL7R.KLRB1.Tm	expa	0
52	Mast.cell	expa	0.117575
53	Mito.High	expa	0
54	Mito.High	expa	0
55	Mphage.Tcell	expa	0.0136254
56	Mphage.Tcell	expa	0.0102534
57	Mphage.Tcell	expa	0.0152654
58	Mphage.Tcell	expa	0
59	Mphage.Tcell	expa	0.00574946
60	Mphage.Tcell	expa	0
61	Treg	expa	0.00653744
62	Treg	expa	0
63	Treg	expa	0
64	Treg	expa	0
65	Tumor.Tcell	expa	0
66	Tumor.Tcell	expa	0

## Sheet: S2D
The number of cells from each lymphoid subtype per tumor sample
Sample	Condition	CancerType	CD8-Tm	CD8-Trm.ex	CD8-Tprog.ex	CD8-Tem	CD8-Tearly.act.2	CD8-Tearly.act.1	CD8-Tinter.ex	CD8-Tterm.ex	CD4-Tcm	CD4-Tex	Treg	CD4-CD8-Tm	CTL/NK	CTL/NK-XCL	Cycling	Mito High	Tumor+Tcell	Mphage+Tcell	Mast cell	Lymphoid (Excluding Mito high, doublets and Mast cells)	Total
LB3018	rGBM	rGBM	9	43	2	1	0	0	1	0	18	1	0	0	11	2	0	3	3	9	0	88	103
LB3871	rGBM	rGBM	1	0	2	81	13	1	20	0	0	3	32	9	19	74	17	6	46	46	0	272	370
LB3958	rGBM	rGBM	3	44	18	1	1	3	7	3	31	0	5	2	33	10	4	9	2	15	1	165	192
LB3964	rGBM	rGBM	13	40	9	2	0	16	9	2	46	2	8	0	6	51	12	26	29	3	0	216	274
LB4015	rGBM	rGBM	2	14	0	0	1	4	3	0	6	0	1	3	0	0	0	12	4	5	0	34	55
LB4059	rGBM	rGBM	3	58	11	3	0	3	9	2	28	0	4	0	14	6	13	7	11	35	0	154	207
LB4101	rGBM	rGBM	9	0	1	0	1	0	2	26	10	0	0	0	36	0	0	0	8	29	0	85	122
LB4102	rGBM	rGBM	25	16	6	11	26	38	71	103	42	5	12	14	19	42	38	39	16	202	1	468	726
LB4130	rGBM	rGBM	0	0	0	0	2	1	0	1	1	0	4	1	0	1	2	2	8	1	0	13	24
LB4143	rGBM	rGBM	19	10	0	3	6	4	6	15	19	2	11	9	9	6	7	14	13	2	0	126	155
LB4177	rGBM	rGBM	10	7	1	1	4	2	9	23	10	1	3	2	10	8	9	3	8	33	0	100	144
LB3667	rGBM.ICB	rGBM	24	249	13	41	1	23	25	4	258	6	25	2	36	44	60	51	284	56	0	811	1202
LB3853	rGBM.ICB	rGBM	4	0	1	0	21	0	8	0	3	1	15	17	23	24	4	12	12	26	0	121	171
LB3864	rGBM.ICB	rGBM	3	0	7	3	123	5	46	0	2	2	38	25	3	41	15	11	10	89	0	313	423
LB3869	rGBM.ICB	rGBM	3	0	0	5	12	9	13	4	2	0	26	17	5	12	8	4	17	26	0	116	163
LB3872	rGBM.ICB	rGBM	10	2	24	55	25	3	30	3	17	86	198	48	12	17	97	32	34	144	0	627	837
LB3914	rGBM.ICB	rGBM	137	3	9	1	38	22	42	381	39	4	22	7	17	17	6	46	84	221	19	745	1115
LB3944	rGBM.ICB	rGBM	12	21	26	7	87	28	147	18	20	42	58	30	4	20	11	95	10	138	0	531	774
LB4003	rGBM.ICB	rGBM	0	30	18	2	8	32	38	0	10	11	30	0	10	4	18	50	44	31	8	211	344
LB4006	rGBM.ICB	rGBM	9	39	15	1	2	154	2	3	35	8	6	0	24	4	14	26	11	9	0	316	362
LB4024	rGBM.ICB	rGBM	1	6	3	0	1	0	0	2	7	1	0	0	3	2	0	3	16	11	0	26	56
LB4025	rGBM.ICB	rGBM	50	218	420	7	1	42	24	37	155	29	70	10	121	20	66	225	285	31	5	1270	1816
LB4075	rGBM.ICB	rGBM	1	68	10	3	2	33	9	0	43	4	29	3	7	17	26	23	111	41	6	255	436
LB4112	rGBM.ICB	rGBM	10	1	2	10	2	5	30	68	9	1	25	2	20	2	52	4	0	20	0	239	263
LB4117	rGBM.ICB	rGBM	10	0	0	0	2	2	3	9	6	3	1	0	13	1	1	3	0	28	0	51	82
GSM5645888_Melan_1	BrM	Melanoma	3	2	37	1	0	1	6	50	24	8	11	0	6	0	51	0	2	4	0	200	206
GSM5645890_Melan_3	BrM	Melanoma	0	0	0	0	0	0	1	3	1	0	0	0	0	0	59	0	5	2	0	64	71
GSM5645891_Breast_1	BrM	Breast	1	0	3	0	0	0	1	0	9	0	1	0	6	3	3	0	0	2	0	27	29
GSM5645892_Breast_2	BrM	Breast	0	0	0	0	1	0	0	0	0	0	1	0	5	0	0	0	30	0	0	7	37
GSM5645895_Lung_2	BrM	Lung	18	3	0	1	12	35	6	12	11	4	157	12	35	36	2	4	235	12	0	344	595
GSM5645896_Lung_3	BrM	Lung	122	283	207	118	127	127	601	206	386	132	748	74	190	54	9	197	117	71	7	3384	3776
GSM5645898_Ovarian_2	BrM	Ovarian	38	20	8	88	2	14	39	6	35	80	123	35	31	10	1	14	84	2	0	530	630
GSM5645900_Colorectal	BrM	Colorectal	79	9	2	0	8	123	5	1	91	1	31	26	29	110	1	56	64	2	0	516	638
GSM5645902_Renal_Cell	BrM	RCC	0	0	1	0	0	0	0	0	1	0	1	0	0	0	13	0	1	1	0	16	18
GSM5645904_Unknown_Carc	BrM	Unknown	0	0	0	0	0	0	0	0	0	0	0	0	0	0	1	0	0	0	0	1	1
LB3855	BrM	Endometrial	0	1	0	1	2	2	1	1	1	1	4	0	4	108	6	4	153	18	0	132	307
LB3858	BrM	Breast	0	2	1	0	0	0	1	0	6	0	0	0	4	0	0	3	3	0	0	14	20
LB3878	BrM	Colorectal	0	0	1	0	2	1	5	0	0	0	0	1	36	10	1	7	5	4	0	57	73
LB3894	BrM	Uterine	2	1	6	35	234	32	487	0	5	19	410	152	55	54	13	154	176	28	14	1505	1877
LB3955	BrM	Endometrial	0	2	1	0	0	7	0	0	7	0	1	2	5	0	11	25	22	15	0	36	98
LB3985	BrM	Melanoma	1	117	2	0	1	5	0	5	77	8	20	3	17	0	5	40	165	8	0	261	474
LB4022	BrM	Gastric	0	4	1	0	0	2	1	0	7	0	1	0	2	0	5	13	15	3	0	23	54
LB4104	BrM	Adenoid.cystic	0	14	0	0	0	2	0	0	2	0	2	0	2	0	1	1	9	1	0	23	34
Met5109	BrM	Melanoma	0	10	0	0	0	2	0	0	13	0	3	0	2	12	4	3	235	3	0	46	287
LB3899	BrM.ICB	Endometrial	0	2	0	350	3	43	13	3	0	6	79	175	21	8	9	19	824	61	2	712	1618
LB3912	BrM.ICB	RCC	2	2	18	7	603	260	2857	1	1	18	166	51	796	168	114	851	6	82	13	5064	6016
LB3976	BrM.ICB	Lung	1	18	2	0	0	78	0	0	120	3	32	4	41	41	7	15	227	8	0	347	597
LB4067	BrM.ICB	Melanoma	1	73	4	2	0	18	0	0	66	32	36	0	10	2	8	50	69	1	0	252	372
LB4071	BrM.ICB	Ovarian	1	879	10	6	0	15	2	3	97	21	115	2	12	183	124	11	62	17	2	1470	1562
LB4508_On-Surgery_CD45_GEX	BrM.ICB	Melanoma	420	1	2	1	0	44	0	151	6	3	3	0	3	0	12	11	0	2	1	646	660
LB4646_On-Surgery_CD45_GEX	BrM.ICB	Melanoma	192	1	2	0	1	27	3	492	2	1	0	0	15	0	32	4	8	197	0	768	977
LB4808_On-Surgery_CD45_GEX	BrM.ICB	Melanoma	6	5	59	12	0	6	0	314	116	34	32	0	63	0	75	5	107	18	1	722	853
Post_P23	BrM.ICB	Melanoma	2	8	6	4	8	7	29	9	7	5	13	4	9	3	21	5	65	7	0	135	212

## Sheet: 2F
Sample-level enrichment score of tumor antigen-specific CD8 T cell signature (Lowery et al. 2022)
ID	condition	CancerType	Score
LB3018T	rGBM	rGBM	-0.0911814
LB3871T	rGBM	rGBM	0.0882622
LB3958T	rGBM	rGBM	-0.0292
LB3964T	rGBM	rGBM	-0.0532366
LB4015T	rGBM	rGBM	-0.0313684
LB4059T	rGBM	rGBM	-0.0468202
LB4101T	rGBM	rGBM	0.23995
LB4102T	rGBM	rGBM	0.16295
LB4130T	rGBM	rGBM	-0.0171971
LB4143T	rGBM	rGBM	-0.0112317
LB4177T	rGBM	rGBM	0.0874746
LB3667T	rGBM.ICB	rGBM	-0.0561994
LB3853T	rGBM.ICB	rGBM	0.0283059
LB3864T	rGBM.ICB	rGBM	0.0742036
LB3869T	rGBM.ICB	rGBM	0.0990464
LB3872T	rGBM.ICB	rGBM	0.017636
LB3914T	rGBM.ICB	rGBM	0.16343
LB3944T	rGBM.ICB	rGBM	0.0893097
LB4003T	rGBM.ICB	rGBM	-0.00581129
LB4006T	rGBM.ICB	rGBM	0.0260209
LB4024T	rGBM.ICB	rGBM	0.0146072
LB4025T	rGBM.ICB	rGBM	-0.0593047
LB4075T	rGBM.ICB	rGBM	-0.0438445
LB4112T	rGBM.ICB	rGBM	0.321298
LB4117T	rGBM.ICB	rGBM	0.118411
GSM5645888_Melan_1	BrM	Melanoma	0.0964677
GSM5645890_Melan_3	BrM	Melanoma	0.17652
GSM5645891_Breast_1	BrM	Breast	0.027241
GSM5645892_Breast_2	BrM	Breast	0.327501
GSM5645895_Lung_2	BrM	Lung	0.0111511
GSM5645896_Lung_3	BrM	Lung	0.0817667
GSM5645898_Ovarian_2	BrM	Ovarian	0.00744338
GSM5645900_Colorectal	BrM	Colorectal	-0.0952366
GSM5645902_Renal_Cell	BrM	RCC	-0.108105
LB3855T	BrM	Endometrial	0.0612494
LB3858T	BrM	Breast	0.055058
LB3878T	BrM	Colorectal	0.145972
LB3894T	BrM	Uterine	0.186992
LB3955T	BrM	Endometrial	0.0409271
LB3985T	BrM	Melanoma	0.0932093
LB4022T	BrM	Gastric	-0.00543745
LB4104T	BrM	Adenoid.cystic	-0.0592312
Met5109T	BrM	Melanoma	-0.00907764
LB3899T	BrM.ICB	Endometrial	0.106731
LB3912T	BrM.ICB	RCC	0.166078
LB3976T	BrM.ICB	Lung	-0.0274878
LB4067T	BrM.ICB	Melanoma	0.0126538
LB4071T	BrM.ICB	Ovarian	0.174216
LB4508_On-Surgery_CD45_GEX	BrM.ICB	Melanoma	0.160934
LB4646_On-Surgery_CD45_GEX	BrM.ICB	Melanoma	0.344308
LB4808_On-Surgery_CD45_GEX	BrM.ICB	Melanoma	0.437591
Post_P23	BrM.ICB	Melanoma	0.322314

## Sheet: S2E and S2F
Sample-level expressions of lymphoid phenotype-related genes
Sample	CancerType	condition	TRAC	TRBC1	CD52	GZMB	B2M	CD27	CTLA4	TIGIT	ICOS	TNFRSF18	CXCR4	BATF	PDCD1	CXCL13	TOX	LAG3	HAVCR2	TNFRSF14	PRDM1	NR4A2	IFITM1	HLA-DRB5	CD81	CCL5	CD8A	CD8B	STAT1	JAK1	JAK3	STAT3	IRF1	GZMH	GZMK	IFNG	TNFRSF9	MKI67	CD38	ITGA4	CCR7
LB3018T	rGBM	rGBM	1.79372	2.48867	2.78974	3.57305	81.7642	0.367272	0.0978525	0.37279	0.857773	0.266678	21.2423	0.197144	0.599887	0	0.203957	0.56969	0.434493	0.764731	4.75979	4.19296	0.154576	0.819648	1.64874	15.0777	3.14047	0.756488	0.707178	4.12656	0.307866	3.61567	3.61085	1.58279	6.88062	0.657169	1.78301	0	0.146203	2.65411	0.253327
LB3871T	rGBM	rGBM	5.57256	6.15925	11.5911	8.23557	197.238	1.47222	0.242327	1.44074	0.578336	2.82627	32.7071	0.905318	0.399309	0.0629405	0.778545	2.57019	1.16336	0.603252	0.865504	3.62022	1.27277	3.61832	0.703173	36.9655	1.24594	0.887105	1.4522	1.33022	0.0995832	1.11714	2.29491	3.48725	3.39059	3.12255	0.555416	0.219261	0.790034	0.410612	0.260118
LB3958T	rGBM	rGBM	1.82424	3.46224	6.16081	5.78563	100.132	0.624459	0.130154	0.474946	0.351043	0.520155	16.6748	0.247041	0.512287	0	0.365673	0.63977	1.18427	0.837905	2.03163	4.71776	1.53138	0.0422412	2.615	19.1396	3.08694	0.770142	0.68062	3.75625	0.552779	1.82593	3.1516	2.95938	4.65093	0.31589	0.572544	0.124446	0.383317	2.5612	0.667214
LB3964T	rGBM	rGBM	4.37333	5.20741	7.03144	1.4024	97.0634	1.17052	0.639601	1.14187	0.627671	1.90923	10.7978	1.10446	0.383674	0.0303541	0.612278	0.47575	0.544536	1.07284	1.94752	3.56775	0.710285	2.58885	3.59058	24.1318	2.90053	1.32317	1.73384	3.73235	1.09432	2.15598	3.6297	2.80581	6.69019	1.98912	0.812246	0.679615	0.688737	1.82481	0.471004
LB4015T	rGBM	rGBM	5.69669	3.21099	9.10591	3.03909	104.788	1.94921	0.946487	0.309347	1.01095	0.329895	15.2398	0.240531	0.69752	0	0.232316	0.965722	1.21896	0.941692	4.58227	1.67924	0.770326	2.31747	3.75376	20.7594	5.02324	2.59401	1.28766	2.79329	0.793703	3.31092	5.24849	3.25792	6.71	0.318633	0.841317	0	0.634058	1.6344	0.077379
LB4059T	rGBM	rGBM	2.8897	3.7201	8.80131	2.25645	122.951	0.803749	0.422959	1.32974	1.07803	0.461604	13.4109	0.49467	0.908298	0.0133661	0.41177	0.476517	0.458017	0.824766	1.29434	4.65625	1.06752	1.47536	2.9117	22.532	2.67159	1.31832	1.99675	3.71067	0.416082	2.88083	4.24449	3.15074	5.40663	1.48801	1.20343	0.7833	0.666009	2.44811	0.479294
LB4101T	rGBM	rGBM	0.310472	2.43861	4.13022	11.9831	163.261	0.645561	0.264358	0.342208	0.635521	0.770348	10.9432	1.26237	0.887593	0	0.717313	1.04962	1.78345	1.50079	1.53101	7.40143	19.6067	0.0133477	0.685788	32.0115	4.35217	2.02416	0.722096	2.7127	0.814525	2.14043	5.94434	11.1052	2.82168	1.63954	0.26851	0.0893637	0.441853	1.69418	0.3858
LB4102T	rGBM	rGBM	1.50546	2.74821	11.5924	1.81268	193.178	3.68809	0.56179	0.737766	0.62382	0.411806	7.79664	1.43482	1.24408	0.342327	1.16979	1.59525	0.720711	1.5983	1.26277	2.62958	16.7786	2.81966	0.792952	54.9365	7.35175	2.85243	2.74649	2.09892	0.832414	1.62263	2.70472	7.17354	13.9961	0.782843	0.499409	0.352702	0.625929	1.53438	0.336025
LB4130T	rGBM	rGBM	0.795208	1.08622	6.04369	0	90.6579	0.265069	1.08622	0	0	0.530138	5.38114	4.82059	0.265069	0	0	2.96091	1.63676	3.39956	5.51446	3.39598	3.58569	1.64718	0.476009	8.19187	0	1.02976	1.28	4.06753	1.34716	1.95403	4.36497	2.17912	8.04065	0	1.23205	0	0	3.08943	2.66716
LB4143T	rGBM	rGBM	1.77916	2.68351	12.0469	1.8767	94.7231	1.47155	1.22383	0.651038	1.24925	1.38171	14.797	2.08158	0.996139	0	0.471008	0.991312	0.353944	1.13356	2.25463	4.68333	8.73021	2.21157	1.20807	18.5606	4.10396	1.48858	1.17889	3.16031	0.985051	3.35194	3.26808	3.24899	5.06958	0.157475	0.605432	0.419212	0.580301	1.93531	0.585675
LB4177T	rGBM	rGBM	1.0824	2.28315	11.0983	3.97359	136.44	2.37432	0.363277	1.30163	0.694963	1.08806	11.7996	1.55801	1.08017	0	0.752738	1.27536	1.10386	1.67458	1.67285	3.02972	15.6917	4.38335	1.07696	25.6437	5.23468	2.34358	1.5304	2.4432	0.863907	1.44809	2.28646	3.28091	8.35685	0.80246	0.439882	0.593492	0.990978	1.5642	0.593997
LB3667T	rGBM	rGBM.ICB	5.00756	3.97109	11.6138	1.74057	113.701	1.83996	0.920482	0.755154	1.29551	0.43908	16.2448	0.331666	0.562314	0.050522	0.702951	0.626942	0.983073	0.676111	3.16059	3.11736	0.150057	0.0329266	1.53743	22.499	2.58589	1.20107	2.08217	3.65651	0.402058	1.85992	3.12086	2.38342	6.00908	0.70787	0.297423	1.11831	0.605062	3.91303	0.324314
LB3853T	rGBM	rGBM.ICB	4.20701	5.09475	9.38929	6.73834	168.958	1.97538	0.958889	1.62359	1.16706	1.042	21.9317	1.5966	0.707776	0.79352	0.401298	0.8085	0.912215	0.656836	2.57766	4.45747	1.88332	0.0235925	0.507082	16.4302	1.53017	1.05397	0.728025	1.44399	0.39643	1.09618	2.22551	3.58738	5.32139	2.45487	0.802985	0.0363485	0.226244	0.545324	0.110152
LB3864T	rGBM	rGBM.ICB	8.89217	7.84451	15.6015	3.43659	232.244	3.47801	0.411844	1.78028	1.19223	1.03589	38.0542	1.78622	0.620814	0.17068	0.859202	0.665192	1.20946	1.13957	3.0458	3.38609	3.2978	2.90451	0.744742	28.0586	2.97287	2.42729	1.41177	1.22034	0.261478	0.834019	1.95939	4.39595	12.6806	1.28061	0.569431	0.0590484	0.186126	0.462657	0.245261
LB3869T	rGBM	rGBM.ICB	8.19928	6.0857	17.8335	10.1709	191.303	3.06807	1.95851	2.21425	2.29434	1.51112	31.3279	2.67095	0.814018	0.435152	1.04295	2.13161	0.980468	0.781937	1.25973	2.39857	1.85776	0	0.841059	24.0851	1.99718	1.53043	1.46115	1.47429	0.46182	1.52489	1.61561	5.28764	6.50961	2.24493	1.41636	0.367495	0.284602	0.583817	0.910459
LB3872T	rGBM	rGBM.ICB	9.23293	6.17349	11.4527	2.22152	200.416	4.27389	4.3329	2.94063	2.79796	3.53631	30.979	4.88486	1.40092	21.0833	0.656664	2.96178	1.06467	1.18734	1.63982	2.19576	0.288131	0.19379	0.498736	8.9507	0.767749	0.406615	1.83795	1.56008	0.215371	1.41047	2.45413	1.54075	2.59624	1.58494	1.34407	0.455985	0.274151	0.455364	0.762691
LB3914T	rGBM	rGBM.ICB	1.24663	2.4054	9.46785	4.53685	142.769	1.7118	1.1906	0.869338	1.30923	0.429521	14.8822	1.61383	1.34793	0.287464	0.501775	1.75611	1.00205	1.54931	3.30718	5.14283	13.0659	1.84193	0.470005	45.9882	12.9705	4.69121	0.683613	2.21638	0.64296	2.20153	2.51752	5.85037	7.56401	1.98294	0.548942	0.0671551	0.654854	2.12801	0.227119
LB3944T	rGBM	rGBM.ICB	10.4508	6.85603	16.9157	3.41202	205.366	2.67809	1.43929	1.23953	1.32224	0.895186	33.5829	1.31799	0.859795	1.99246	0.453757	1.85899	0.706945	1.1128	2.45804	2.813	0.116569	0.0528512	0.961115	27.8757	3.48647	2.34865	2.06422	1.7642	0.473113	1.72685	2.81153	4.21783	9.72721	1.73281	0.603006	0.0865282	0.517865	0.641342	0.323372
LB4003T	rGBM	rGBM.ICB	6.83248	6.43147	9.14477	1.92715	146.653	2.85776	1.51263	1.62888	1.40947	1.54298	12.2516	2.03284	1.38178	3.89357	1.04667	1.65244	0.948829	1.2351	3.38141	2.10848	0.439576	4.25915	3.71143	23.5619	3.76131	2.18021	3.54076	2.73915	1.0302	2.1863	4.66905	3.34166	9.98229	1.17996	1.06789	0.931454	0.667328	1.5861	0.247587
LB4006T	rGBM	rGBM.ICB	6.45811	5.82432	11.3693	9.66423	123.443	0.804528	0.685936	0.854759	0.328036	0.571238	7.55084	1.79589	0.626834	1.01044	0.365697	3.02342	0.49041	1.42092	2.55321	1.63841	1.09831	3.06251	2.63074	37.4306	3.88861	2.80345	4.13472	3.48761	2.56661	3.05053	6.19093	5.97236	6.74392	1.46959	0.333545	1.37863	0.874277	1.79965	0.212269
LB4024T	rGBM	rGBM.ICB	7.04968	4.50773	15.2177	6.31889	132.236	1.51197	0.280596	0.686681	0.40428	0.403322	17.1405	0.412893	0.27624	0	0.349781	1.52315	1.21318	0.617543	4.96364	4.5202	1.09489	4.44098	4.21975	22.3623	2.48471	2.30747	1.53963	2.69035	0.726124	1.80319	7.14538	4.47254	5.07087	2.41616	0.39495	0.0449475	0.263996	0.80201	0.0473839
LB4025T	rGBM	rGBM.ICB	3.85706	2.75464	5.122	5.61474	101.939	1.20495	1.10288	0.877407	0.692712	1.70968	11.9775	0.942221	0.489316	1.93652	0.389036	1.52143	0.539143	1.54617	2.29992	1.51822	0.496803	0.0253794	2.132	16.2461	2.19937	1.28943	5.2487	3.39901	1.10503	3.12555	6.26456	3.29233	4.63903	0.97041	0.628008	0.44073	0.560127	2.26518	1.07571
LB4075T	rGBM	rGBM.ICB	3.98933	5.18766	9.7001	2.89968	106.974	1.49836	1.09414	1.13535	1.56818	0.54571	11.0775	1.02797	0.473775	0.185721	0.589774	0.695646	1.58078	0.784098	2.73285	1.74319	0.107271	0.047807	2.73517	25.1376	2.35499	1.68141	2.33084	3.69028	0.56092	1.91252	3.26296	3.46412	6.93821	0.79944	0.940802	1.26339	0.729264	4.85929	0.411735
LB4112T	rGBM	rGBM.ICB	1.86657	2.11673	9.68119	9.2214	161.002	3.88753	1.72958	2.92126	1.53824	1.59185	9.37921	3.1867	2.54636	3.17483	0.797834	7.21884	1.28861	1.87077	2.46806	3.59555	28.8846	9.27923	0.656375	43.8572	6.98566	4.22952	3.4925	2.11254	1.25854	2.3477	5.06191	7.58353	7.75618	1.26509	0.705799	1.2379	1.67393	1.51107	0.144797
LB4117T	rGBM	rGBM.ICB	0.943011	1.65062	10.019	6.06436	141.704	1.13708	0.858886	1.25647	1.15543	1.28006	19.8956	1.81894	0.916199	2.13337	0.949225	2.08011	0.713135	1.21592	3.64705	7.63309	18.2105	1.4096	0.687185	27.7613	6.52515	2.8629	0.668037	3.08219	0.320413	2.77737	4.25614	3.59749	7.55292	0.247772	0.673265	0	0.215945	1.7691	0.441356
GSM5645888_Melan_1	Melanoma	BrM	12.5846	6.5992	16.8086	6.83813	206.794	2.98291	3.39387	3.16753	2.01546	1.30867	39.5156	1.65901	0.770519	12.6748	0.599414	2.99427	1.15113	0.819362	1.96157	4.81606	5.19867	0.121338	0.206481	31.6761	4.17217	2.4396	2.25825	2.18695	0.47899	2.50971	2.42273	2.6949	2.44615	3.30233	1.73271	0.478264	0.808842	1.10554	2.60495
GSM5645890_Melan_3	Melanoma	BrM	14.1407	4.82392	16.8418	6.12039	169.334	3.21883	2.00352	2.78293	1.76762	0.398358	14.6488	1.37356	1.44956	18.5285	0.666202	2.98989	1.18832	0.728371	0.979378	3.13448	5.37981	2.40445	0.388955	13.3013	4.40883	3.97074	2.44911	1.2597	0.425009	1.50794	1.41359	1.10917	2.72516	5.56116	1.11867	2.05999	1.09502	0.747946	0.43413
GSM5645891_Breast_1	Breast	BrM	7.57041	3.97352	19.394	3.03792	166.486	1.09917	1.10232	0.785105	1.20983	3.02009	31.2256	1.42947	0.494143	0	0.118305	0.795975	0.849046	0.830655	0.659895	2.34179	5.97744	0.820909	0.344623	15.9149	1.36267	1.45341	0.849207	2.21416	0.224589	0.970367	1.73066	4.64111	1.83724	0.986847	0.155861	0.0774996	0.12228	0.956638	1.5743
GSM5645892_Breast_2	Breast	BrM	7.61348	4.98503	5.12201	19.3086	127.614	0	1.21581	5.50051	2.43161	1.21581	35.7466	4.86322	0	1.53445	0	1.53445	0	0	1.21581	4.62163	3.08388	0	0	36.9467	0	1.53445	0	1.07735	0	1.53445	1.07735	10.0971	3.68916	3.0722	0	0	0	0	0
GSM5645895_Lung_2	Lung	BrM	12.1657	7.27286	12.5014	10.4062	212.926	2.84961	2.82759	3.71007	2.26114	6.87875	30.8863	7.02008	0.714906	2.38182	0.278682	0.808962	0.551344	0.602461	0.955958	1.54258	4.77149	0.731812	0.293128	12.7817	0.977591	0.662091	0.590117	1.75917	0.218875	1.08568	1.56004	2.59633	2.2748	2.69907	1.22558	0.00703528	0.205704	0.301488	0.488943
GSM5645896_Lung_3	Lung	BrM	13.5971	8.65364	14.8612	4.66398	190.892	4.15526	3.56932	2.69042	3.16927	2.18399	35.3876	3.40472	1.05588	3.64654	0.613426	1.67226	0.958809	1.00716	1.06558	3.28716	7.10991	0.0162227	0.401858	31.5716	2.88317	1.3237	1.47825	2.9463	0.28084	1.31881	2.15811	3.32343	11.2696	4.91385	0.7667	0.0693969	0.544686	1.64036	1.11923
GSM5645898_Ovarian_2	Ovarian	BrM	12.3642	7.45828	15.7362	5.72612	234.826	2.18014	1.33979	2.63942	2.81325	3.15232	43.8122	4.91069	0.852123	31.1919	0.696844	1.29782	0.724665	0.839905	1.48836	3.11435	0.339975	1.48517	0.30592	18.0855	1.52719	1.16217	2.45149	3.01237	0.206522	2.07121	3.78638	3.03357	3.2223	4.24917	0.625486	0.0531809	0.387663	1.39861	1.44856
GSM5645900_Colorectal	Colorectal	BrM	7.45995	4.39115	13.2273	2.33106	153.15	0.841969	0.356735	0.995278	0.393899	1.38327	24.6684	1.54203	0.218154	0	0.274269	0.555378	0.307215	0.572913	1.37408	1.81486	0.212132	0	0.203451	25.2521	1.16474	0.843788	0.326565	2.11645	0.374415	1.39864	3.56782	1.87817	5.17262	2.34125	0.239214	0.0400705	0.108557	0.43122	0.71034
GSM5645902_Renal_Cell	RCC	BrM	12.2525	9.08984	12.8766	0.311871	195.473	2.54328	3.40418	2.47726	2.79078	2.87788	10.8653	5.11819	0.675794	16.4765	0.548143	0.379401	0.597295	0.777157	1.75681	2.80377	5.30888	0	0.277203	8.9996	0.645844	0.847266	1.67918	2.60697	0.318702	1.27101	2.3806	0.0447451	3.28722	2.55577	1.00597	1.88694	1.84436	1.18166	0.525444
GSM5645904_Unknown_Carc	Unknown	BrM	12.5879	4.19595	28.3227	5.24494	183.573	3.14696	9.44089	1.04899	3.14696	0	5.24494	0	1.04899	1.04899	3.14696	2.09798	0	0	4.19595	1.04899	3.14696	0	0	26.2247	3.14696	1.04899	3.14696	1.04899	1.04899	4.19595	0	1.04899	5.24494	27.2737	0	6.29393	2.09798	2.09798	0
LB3855T	Endometrial	BrM	3.0397	3.85581	8.39678	21.4401	146.911	0.70488	0.264369	1.14489	0.426353	8.98698	36.9805	0.672528	0.0562423	1.56123	0.378898	0.551265	1.54249	0.397505	2.33502	1.60848	1.72171	3.17598	0.650955	55.5846	0.23458	0.475726	0.313832	1.2029	0.779407	0.888901	1.96084	2.92358	4.35945	3.34156	0.0733805	0.273358	0.370634	0.256383	0.0120403
LB3858T	Breast	BrM	7.30774	4.17621	14.3097	8.99424	191.32	1.64611	0	0	1.19382	0.231385	58.9439	0.742917	0.688253	0	0	0.306035	0.188267	1.37507	0	4.15528	2.40186	2.27238	1.10722	22.2073	2.39944	3.53023	0	1.86358	0	2.98727	1.693	3.89024	6.6209	0	0	0	0	0	0.145654
LB3878T	Colorectal	BrM	2.31392	4.19253	7.04163	23.5544	183.124	0.809489	0.753967	0.46258	0.0889648	0.771646	26.6329	0.637255	0	0	0.403281	0.705412	0.598734	0.636168	0.865427	3.03292	4.59119	2.23858	0.578167	31.0555	1.62537	0.587512	0.0195693	1.2337	0.668563	1.14114	3.55196	7.7335	1.55106	0.563358	0	0.0195693	0.274696	0.92481	0
LB3894T	Uterine	BrM	11.8087	12.5194	15.0407	1.79537	262.128	5.56118	2.60787	3.93603	3.89	0.803766	48.6025	2.70743	1.45868	3.41293	0.752171	0.68557	1.38119	1.0665	0.982812	3.26392	1.4317	2.24826	0.326003	32.5449	4.1676	3.0188	0.505672	0.524687	0.161771	1.42409	1.04779	2.07813	21.0687	2.44368	1.37833	0.0245423	0.683808	0.584812	0.481243
LB3955T	Endometrial	BrM	5.83069	7.05935	9.6147	7.49862	115.061	2.21899	0.762051	1.31377	1.17014	2.28787	5.7875	0.949568	0.209123	1.01256	0.718204	1.27327	0.116538	1.86934	0.927317	1.87707	0.0690461	1.60784	2.22722	16.4592	3.4077	1.38595	2.95315	3.56568	1.79191	1.9909	3.30384	5.7281	3.39038	0.37746	0.647845	2.90109	0.426627	1.58556	0.661376
LB3985T	Melanoma	BrM	4.45895	4.15766	5.22002	1.93957	121.147	3.86626	4.46313	1.72184	1.37007	0.870809	20.6192	0.851674	0.732788	5.73891	1.13936	1.67961	1.53348	1.24438	3.5104	4.73015	0.546883	0.684548	4.44523	23.1756	3.70688	1.43552	1.57789	3.55715	0.496826	3.62987	3.69815	0.699784	13.3631	1.5504	3.02156	0.299704	0.519864	2.62728	0.536712
LB4022T	Gastric	BrM	9.83296	5.90125	10.5413	4.99531	110.057	0	0	0.061794	0.579231	1.64787	10.1953	1.70611	0	0	0.055935	1.9604	0.290149	0.374768	1.58988	2.19585	0.218111	2.69686	3.98679	16.8432	1.78309	0.518308	2.79571	2.20375	0.372555	1.47731	5.92487	3.84579	1.27888	2.82551	0.459199	1.5419	0.958079	2.76417	0.355636
LB4104T	Adenoid.cystic	BrM	5.35136	3.37026	13.8636	2.37135	118.238	1.64211	1.06099	1.23393	0.421651	0.726313	24.8457	1.16495	0.377457	0	0.535291	0.470948	0.268252	0.525313	3.77762	2.07847	0.8416	3.37564	2.70712	19.9806	1.8579	2.6671	0.441762	3.12924	0.339199	1.88491	2.58361	5.29306	5.28372	3.32626	0.151176	0.0302352	0	1.31082	0.360923
Met5109T	Melanoma	BrM	2.17794	5.84156	4.34217	20.723	138.869	0.828519	0.378041	1.5649	0.71183	4.97983	8.49206	0.530737	0.75612	0	0.401728	0.89426	1.35964	0.5262	1.78656	0.663363	0.557225	1.06443	1.50014	26.0694	0.869255	1.17783	0.258641	6.84056	0.458545	4.20047	2.35451	2.20076	2.73824	1.27522	0.587806	0.934396	0.961248	2.93671	0.817084
LB3899T	Endometrial	BrM.ICB	8.66486	6.12029	11.8222	7.11466	183.031	2.89991	1.93713	1.83394	1.08003	0.702358	39.1922	3.00471	1.67801	5.93746	0.426752	0.912025	0.924062	0.682832	2.32687	2.55061	0.632406	0.0120484	0.454164	31.206	2.56839	2.06586	1.36351	0.415707	0.36142	2.20985	3.12383	4.43019	6.18258	4.21382	0.77489	0.143518	0.528273	0.370117	1.16567
LB3912T	RCC	BrM.ICB	13.0262	16.2431	7.66733	5.32357	230.609	8.07383	1.13513	2.20037	1.31282	0.135888	56.1168	2.40932	2.47992	1.35212	1.52757	0.940567	2.08144	1.13877	1.56975	8.88196	0.510862	6.45469	0.554163	58.9332	1.89817	1.26629	0.461927	0.401217	0.413159	1.5827	2.68984	7.44152	16.1958	7.39541	2.24917	0.0661358	0.496831	0.592241	0.0322111
LB3976T	Lung	BrM.ICB	4.67372	4.89547	10.2361	3.19609	152.461	1.87951	0.854109	1.32846	0.851809	1.97714	15.5939	1.43011	0.465567	0.558114	0.639381	0.601848	0.275256	0.894343	1.66937	2.42529	0.485178	1.5918	4.71189	27.8319	2.05777	1.54827	1.26959	3.93124	0.517718	2.30213	3.38169	3.41022	7.90965	1.0093	0.500575	0.177148	0.635049	1.59176	0.389254
LB4067T	Melanoma	BrM.ICB	3.32364	4.32813	5.76934	2.52716	130.482	1.8731	1.59058	1.56893	1.84904	0.819211	14.1219	1.61193	1.30767	3.59575	0.497458	1.39384	0.810498	1.35787	3.14194	3.3295	0.3517	0.0366929	1.88455	21.09	2.02318	1.16928	3.94877	2.9567	0.82365	4.9831	4.81691	1.73927	5.19026	1.66198	1.86055	0.531533	1.29755	2.69749	0.470975
LB4071T	Ovarian	BrM.ICB	4.13799	5.65688	11.7689	5.34778	142.457	2.97643	1.38181	2.7688	2.25711	0.805377	17.2579	1.08068	1.10647	7.4566	0.901944	1.82496	2.62172	0.862127	3.25994	3.29916	0.764502	6.08016	1.49878	45.8327	3.55633	2.20804	2.97168	3.38791	0.56559	3.77845	2.70372	5.63739	7.88859	2.22732	1.42197	1.1297	0.741797	3.06551	0.210386
LB4508_On-Surgery_CD45_GEX	Melanoma	BrM.ICB	1.24074	2.54811	3.68021	7.80665	155.4	3.72595	2.31416	2.22045	0.654029	1.47245	18.0361	3.29169	1.59975	10.6368	0.87361	2.00187	0.742756	1.5107	3.62206	4.62404	19.2299	1.56339	4.09331	30.149	4.32355	4.63591	0.813137	2.03158	0.67486	1.23835	3.20484	6.32345	7.68672	4.23914	0.927965	0.0873898	0.631384	1.38922	0.443479
LB4646_On-Surgery_CD45_GEX	Melanoma	BrM.ICB	1.54433	2.81345	2.04839	9.16416	185.029	4.55789	3.36983	2.23463	1.35283	1.07408	17.1551	4.24386	2.94375	16.526	1.69567	3.56421	1.59515	1.25749	5.58072	6.16644	24.5556	4.95156	4.63861	29.6269	7.04425	8.36759	1.19601	1.85972	0.692339	2.05556	5.85313	4.10443	11.4903	4.35681	2.37783	0.170819	0.70117	1.3399	0.0401926
LB4808_On-Surgery_CD45_GEX	Melanoma	BrM.ICB	1.3549	2.17254	7.64054	21.4092	158.898	3.69757	4.06676	2.70053	2.28021	1.3725	30.1949	1.76624	1.7101	22.6206	1.30508	9.00077	1.86766	1.49877	4.41637	5.3516	32.9281	2.63932	4.98574	29.2129	7.88762	5.62832	1.70004	4.16494	1.7652	4.25464	5.75259	6.41573	9.06879	0.809963	1.0667	1.02062	1.20464	3.59124	1.04757
Post_P23	Melanoma	BrM.ICB	12.4785	0	1.5359	7.93117	176.041	1.75865	0.775803	9.40363	4.23479	0.969136	48.0663	1.28865	5.47733	11.8498	2.52788	1.17429	3.42139	2.76571	8.64089	9.01692	2.06136	2.39654	0.201012	37.9136	18.2409	2.86174	18.6004	5.84058	6.55725	4.9122	7.99106	4.93394	2.52739	3.41134	2.24379	0.149037	4.20313	5.32804	0.137522

## Sheet: 3C
Sample-level expressions of myeloid phenotype-related genes
Sample	type	condition	LYZ	S100A8	S100A9	G0S2	JAML	MRC1	CXCR4	NLRP3	CH25H	CXCL2	CXCL3	CXCL8	COX7B	COX7C	NDUFB1	CCL3	CD44	ISG15	ISG20	IFI6	IFI27L2	IFIT1	STAT1	STAT2	TAP1	IFI27	IFIT3	IFITM1	MX1	MX2	OAS2	OASL	GBP5	GBP4	HLA-A	HLA-B	HLA-C	HLA-DRB5	HLA-DQA2
LB3018T	rGBM	rGBM	4.21634	1.91524	2.90915	17.2852	0.0955228	2.05486	2.25989	6.95388	0.897529	3.16799	3.34087	42.5465	1.66318	3.58946	1.45181	39.2478	5.44136	0.438707	0.289429	0.363173	0.550094	0.0138502	0.498456	0.28344	0.155397	1.40151	0.118126	0.000996932	0.299208	0.362518	0.0887039	0.25558	0.109296	0.208447	6.78159	12.4313	3.08515	11.1835	1.18584
LB3871T	rGBM	rGBM	0.877055	0.854381	1.97805	1.52368	0.173958	0.0829748	24.1063	0.608927	11.0809	0.405493	0.100283	5.78687	2.57557	6.30829	1.14296	73.3522	0.288174	29.3168	2.08994	22.7077	1.42947	4.34754	1.03506	0.461983	0.870577	57.2908	4.90836	0.515189	3.80499	1.61316	0.80014	0.947932	0.112819	0.437763	41.0778	42.659	36.4255	19.8018	0.00901913
LB3958T	rGBM	rGBM	5.30555	5.20175	7.39394	8.42501	0.284053	1.41902	13.5024	9.12586	7.15594	2.16494	2.26843	12.4074	1.54176	3.33557	1.04586	37.8692	2.62148	0.847645	0.649571	1.37073	0.384475	0.137625	0.336796	0.432627	0.240489	0.206714	0.173463	0.0401077	0.596792	0.809704	0.0742054	0.177093	0.0414632	0.146844	13.4662	14.6241	11.5475	0.55772	0.129066
LB3964T	rGBM	rGBM	17.7985	5.91319	11.7532	7.80408	0.872378	1.42307	5.67175	1.98545	2.14826	3.47036	2.08737	12.0141	1.08389	3.81593	0.911816	20.6977	3.7645	1.61505	0.59568	1.70592	0.55344	0.113707	1.35573	0.519012	0.73433	1.74306	0.666345	0.0352204	0.654175	0.744533	0.107818	0.112996	0.447629	0.582233	21.1344	28.5531	14.6859	26.0053	4.28611
LB4015T	rGBM	rGBM	5.65002	2.81609	4.22158	11.1349	0.230243	1.65968	3.89218	2.12386	1.81473	2.41901	2.60712	9.32586	1.13174	3.84431	0.982458	16.6041	2.86714	0.400754	0.156602	0.408353	0.556454	0.0553014	0.341174	0.513153	0.43136	0.206735	0.155691	0	0.337449	0.65114	0.0874	0.0273078	0.0544232	0.107131	13.5771	17.5681	9.14715	6.2818	1.39928
LB4059T	rGBM	rGBM	18.3301	5.1091	10.3481	7.87712	0.598835	2.3099	4.36764	1.44913	2.63181	4.61148	3.95614	18.205	1.84477	4.58642	1.28077	45.4659	3.79864	1.83997	0.275285	2.88222	0.791609	0.403194	0.733954	0.473315	0.269568	2.4597	0.502833	0.0175965	1.3195	0.920466	0.372685	0.16599	0.11383	0.189584	15.7822	17.9655	13.8858	8.98137	0.426044
LB4101T	rGBM	rGBM	1.71911	3.14158	1.89279	7.95801	0.0477976	0.594459	3.87918	1.74203	0.939296	0.310069	0.181339	4.49597	1.10871	2.49986	0.439005	28.4371	1.27369	0.78198	0.188331	1.16602	0.353695	0.117482	0.341714	0.260289	0.255525	1.01693	0.222486	0.0845705	0.697786	0.27149	0.157504	0.143193	0.02461	0.0432229	11.6195	21.649	6.48279	1.03506	0.373266
LB4102T	rGBM	rGBM	2.89769	0.939413	1.33676	3.70481	0.434795	0.2463	3.52087	1.34304	0.977351	0.746556	0.569791	1.0606	1.22263	2.722	0.464495	6.64758	1.20059	1.26063	0.549711	2.61039	0.595971	0.336656	1.01392	0.479569	0.674239	0.779875	0.508315	0.689594	1.20962	0.550077	0.267578	0.161646	0.182926	0.308776	30.4775	19.1868	23.3416	14.2089	1.88624
LB4130T	rGBM	rGBM	2.05807	6.73142	4.41293	6.48223	0.16613	0.520663	4.48736	3.4963	1.67301	7.12476	8.51887	11.7502	1.95685	3.84726	0.997003	11.6361	7.02437	0.946232	0.27682	1.17629	0.34587	0.105221	0.723812	0.80533	0.131943	0.473745	0.272262	0.203585	0.840401	1.1045	0.119074	0.088723	0.0467357	0.144588	15.1032	18.7138	12.4787	5.86608	0.274738
LB4143T	rGBM	rGBM	15.7611	21.8219	14.5297	7.07791	0.847764	2.4722	5.54459	3.55061	0.841007	6.27767	5.38305	9.52937	3.17095	6.48718	1.73702	7.54827	4.43661	0.746921	0.549201	0.887137	0.881783	0.0384637	0.405862	0.48276	0.386778	0.00277113	0.114058	0.632274	0.510326	0.599879	0.123587	0.0782538	0.0394425	0.0781371	17.2495	23.2589	9.41855	14.6721	2.05501
LB4177T	rGBM	rGBM	0.812163	1.95615	2.20904	0.502868	0.22093	1.44052	6.71769	2.08196	4.83357	0.41957	0.588953	3.8429	1.76149	4.24663	1.23605	48.5936	0.757451	0.875182	0.11966	1.49892	0.647201	0.0941301	0.685545	0.587126	0.438525	0.572234	0.186192	0.453327	0.763593	0.508399	0.214098	0.111057	0.0990615	0.253083	13.4047	27.1775	12.3606	26.8402	1.11727
LB3667T	rGBM	rGBM.ICB	1.6406	1.24572	1.58551	0.419399	0.127579	0.127104	10.5091	7.25004	9.61084	0.107895	0.0223075	3.08576	1.76311	4.77634	0.966955	31.9302	0.683534	1.45746	0.306115	1.72989	0.877497	0.444647	0.983785	0.534214	0.282068	3.70118	0.743416	0.00429481	1.51163	0.76464	0.452616	0.109984	0.0813416	0.295556	11.7735	12.8226	8.63289	0.194711	0.0159387
LB3853T	rGBM	rGBM.ICB	1.62225	0.978786	1.3764	9.21429	0.145779	0.492155	32.7472	12.3062	15.0422	6.95557	4.56085	29.7942	1.95229	7.53346	2.30961	241.666	1.65092	1.11286	1.05455	1.36544	0.989148	0.104039	0.303516	0.192066	0.270718	4.2052	0.163026	0.0362959	0.41114	0.197813	0.119446	0.104315	0.0478595	0.175356	14.7857	17.5317	9.08552	0.0844428	0.0184551
LB3864T	rGBM	rGBM.ICB	5.32704	2.47494	2.92323	3.45762	0.289559	0.255901	18.3418	3.81068	6.29303	4.5823	2.76843	15.6235	3.18322	8.94499	3.84714	99.6818	1.58063	1.47611	0.267282	1.88457	1.46043	0.171928	0.693014	0.218234	0.323422	6.07653	0.288109	0.0487854	0.570909	0.272906	0.128437	0.0940753	0.0712186	0.192065	17.5313	22.832	10.7322	16.0734	0.0278455
LB3869T	rGBM	rGBM.ICB	14.3226	11.3631	17.0641	8.34234	0.702556	0.715213	5.69609	0.483464	0.52774	1.82066	0.974787	9.66986	3.98051	9.46648	2.87828	42.8368	2.2026	7.01756	1.05941	7.34165	1.27513	0.412637	0.427431	0.259885	0.326922	4.9669	0.581754	0.22127	1.38372	0.593425	0.286772	0.259207	0.0363543	0.0845246	25.2684	38.6334	9.07864	0.0644051	0.00860244
LB3872T	rGBM	rGBM.ICB	2.07467	0.867919	1.13622	16.3003	0.0869012	0.00736607	32.9263	2.19627	11.9742	0.816037	0.233988	4.4582	1.94296	6.34651	0.859571	49.5302	0.717086	8.34443	2.45628	9.37677	1.01325	1.04361	1.35435	0.352763	2.17349	12.0676	2.35188	0.123757	1.9144	0.623133	0.4221	0.352891	0.47276	0.956713	68.3628	58.8087	42.6638	0.242336	0.0525461
LB3914T	rGBM	rGBM.ICB	9.24301	2.22594	1.51276	1.29665	0.356161	0.911012	8.48089	2.8626	6.42009	1.50155	0.747391	3.88861	1.82884	5.34025	1.205	35.6738	2.13872	0.443527	0.657693	0.767179	0.684868	0.0414349	0.329703	0.280213	0.382402	1.03754	0.107032	0.430187	0.439457	0.460647	0.0997908	0.0857767	0.179127	0.111994	17.8964	22.6988	26.4415	13.1422	0.359607
LB3944T	rGBM	rGBM.ICB	8.55068	11.696	14.1976	4.32247	0.620173	0.425837	11.2332	1.74217	1.61124	2.3491	1.56589	11.3308	3.83475	9.68461	2.49957	39.0297	2.06862	1.32084	0.470967	1.36208	1.24742	0.0570888	1.31634	0.251864	0.740962	3.15571	0.189043	0.0234254	0.338849	0.332518	0.156242	0.0924747	0.507155	0.561876	22.1583	30.8313	24.287	0.0437008	0.124566
LB4003T	rGBM	rGBM.ICB	3.88279	1.18784	2.11891	2.24872	0.29453	1.5667	10.4663	1.88958	3.26764	1.21219	0.584108	5.72863	1.66952	4.67482	1.29844	15.013	1.90791	2.35493	0.5264	3.66152	0.814032	0.502444	1.51496	0.957675	0.581835	3.15836	0.721674	0.0219865	1.52478	1.05266	0.386628	0.0997578	0.247756	0.64423	25.9166	25.7749	19.7542	26.7337	5.36097
LB4006T	rGBM	rGBM.ICB	20.0587	7.35803	10.5793	7.05574	0.536732	2.53847	2.19554	1.13107	3.43246	2.27278	1.62252	22.8498	1.8849	4.70596	1.46271	34.4473	3.13232	1.14256	0.474744	2.00128	0.755853	0.175006	1.51261	0.70953	0.965803	1.70496	0.444372	0.0400138	0.811868	0.73918	0.156572	0.186634	0.962186	0.469961	18.3532	23.0878	15.7046	17.3775	5.42946
LB4024T	rGBM	rGBM.ICB	12.3926	12.8881	14.848	2.40537	0.754156	2.7216	7.9901	1.93598	2.80151	1.43803	1.09847	8.78074	1.97695	4.49019	2.24862	42.4285	3.47488	0.790548	0.331207	0.875442	0.730904	0.131319	0.722765	0.431232	0.393253	1.31312	0.242147	0.00356499	0.572947	0.581564	0.318527	0.133021	0.189525	0.231142	16.2964	29.6992	9.99897	24.5174	0.00120509
LB4025T	rGBM	rGBM.ICB	19.7672	6.35031	13.7076	0.939644	1.38718	1.86196	4.09344	0.584724	0.726739	0.441409	0.25936	1.29981	3.01941	4.91235	1.14801	4.26949	2.25169	2.97305	1.41811	1.83281	0.918382	0.237139	8.24604	1.30905	2.63888	1.34174	2.2017	0.0857145	1.3944	0.768399	0.519999	0.123991	4.6751	3.94983	24.9137	33.8832	28.5499	0.208939	0.0195944
LB4075T	rGBM	rGBM.ICB	3.65055	1.14458	2.11181	4.17387	0.146076	1.48469	9.57618	3.73149	2.21302	1.35428	0.988626	8.91448	1.67825	4.7674	1.11438	8.96852	1.68419	1.02338	0.44943	1.21621	0.863461	0.309203	1.47207	0.686042	0.325696	2.53422	0.428231	0.00284947	1.18703	0.908041	0.322013	0.0736654	0.231522	0.540785	9.33157	16.9733	11.4882	0.30796	0.022288
LB4112T	rGBM	rGBM.ICB	11.0176	12.9297	6.49549	1.29926	0.582608	0.204204	3.43238	1.33008	1.74537	0.396108	0.118229	0.343676	1.85115	3.80596	0.512682	5.34213	1.50602	4.54783	3.41975	11.2742	0.65507	0.604989	3.1834	0.751525	2.22598	5.92219	1.6998	9.11337	2.67918	1.17515	0.613216	0.421506	1.86999	1.06083	50.4333	53.4194	31.4698	53.9038	0.841727
LB4117T	rGBM	rGBM.ICB	2.26396	8.60235	1.59744	0.204331	0.0618165	1.93936	14.3283	10.2427	12.9798	0.188569	0.134446	1.16894	1.17937	4.69459	0.901456	28.517	2.02285	0.190383	0.17556	0.760038	0.408917	0.110669	0.437184	0.178533	0.174602	0.46372	0.149023	0.112571	1.05536	0.69691	0.141269	0.159475	0.0238333	0.0479916	13.8609	24.2727	20.1329	7.26848	0.219635
GSM5645888_Melan_1	Melanoma	BrM	83.7058	10.9143	18.0553	21.772	1.88336	0.6074	7.07615	1.32285	1.59902	22.9467	12.4506	51.1905	3.56307	6.82392	1.75265	77.3793	5.29763	6.26139	1.12806	6.96339	0.699536	0.53322	2.49415	0.433008	1.14706	4.35281	1.1538	1.90532	1.53526	0.955883	0.440098	0.452695	0.558968	0.901987	27.8039	37.5455	25.231	0.618848	0.055451
GSM5645890_Melan_3	Melanoma	BrM	33.5148	3.64679	3.77101	4.25627	1.03281	0.832881	5.73115	0.174051	1.44309	6.75829	4.38015	28.7263	3.71081	7.03199	1.96361	84.096	1.94641	14.1703	1.97201	15.6393	1.24661	1.15935	2.59798	0.551875	1.76309	13.4155	2.1619	2.04841	2.77982	0.858495	0.609664	0.32684	0.901296	1.11026	41.3185	23.9541	33.8262	21.6505	0.0465555
GSM5645891_Breast_1	Breast	BrM	12.1899	12.121	20.2551	7.74753	0.854808	0.269214	6.61845	0.595639	0.698209	15.0217	7.12141	37.4016	4.70664	7.8244	2.3087	61.4839	3.11205	5.22129	0.390124	7.0374	1.51436	0.510783	0.784379	0.256871	0.353201	3.04933	0.768529	0.691444	0.848558	0.428834	0.233654	0.232352	0.0944022	0.15408	19.5654	22.78	20.5057	11.9789	0.0562402
GSM5645892_Breast_2	Breast	BrM	9.70809	33.1345	48.9987	5.95025	0.33622	0.280629	3.3615	0.645267	0.337777	12.6508	9.6571	40.7036	5.72812	11.7618	4.29244	66.0572	1.81348	9.2061	0.894132	6.96192	1.24363	0.845377	0.733003	0.204026	0.245975	6.02296	1.18298	0.107011	0.785371	1.01048	0.228196	0.179674	0.0706598	0.10773	13.5913	25.2283	11.2212	0	0.0611247
GSM5645895_Lung_2	Lung	BrM	22.474	7.40685	15.0125	2.94457	1.06818	5.34094	1.48437	0.185137	0.160084	3.71552	7.39446	15.5938	3.86325	8.55892	5.27271	11.8524	4.94732	11.2967	0.587664	5.95795	2.35338	1.005	0.610582	0.410373	0.345715	6.78695	1.19159	0.82744	1.24516	0.591587	0.405572	0.717396	0.163835	0.238584	11.9664	15.0099	13.2702	12.2472	0.509025
GSM5645896_Lung_3	Lung	BrM	131.117	20.0426	37.7816	4.82229	4.72671	8.99936	4.4515	0.552361	0.677779	9.08596	9.68828	40.3138	3.48569	8.94859	3.53405	26.0011	5.0987	2.33889	0.696759	0.937948	1.27696	0.0743748	0.821088	0.167345	0.847777	2.10856	0.202069	0.650336	0.685908	0.425471	0.143166	0.103378	0.166694	0.402641	22.927	43.4202	17.3803	0.0511741	0.0232729
GSM5645898_Ovarian_2	Ovarian	BrM	48.1526	6.11014	9.68583	19.9783	1.00016	0.434104	8.60717	0.666208	0.629892	12.2875	7.26671	37.9696	4.83852	7.85944	1.23636	53.1537	2.97779	23.7107	2.48434	15.6988	1.44603	2.37537	3.32551	0.961377	1.71762	32.3352	3.54061	0.0205991	1.818	1.44989	0.888708	0.545937	0.428868	0.537768	26.0108	30.8522	19.3514	14.7513	0
GSM5645900_Colorectal	Colorectal	BrM	11.0216	13.9077	20.8547	0.563554	1.5843	9.99061	1.77918	0.625947	0.831391	5.39901	4.65586	17.8995	3.02611	6.85283	2.92027	13.6478	5.88821	1.4903	0.387243	1.13288	1.99794	0.369379	0.228973	0.138831	0.233521	6.12537	0.184689	0	0.159885	0.344075	0.145235	0.0590197	0	0.277681	10.8444	12.0289	6.16712	0	0
GSM5645902_Renal_Cell	RCC	BrM	40.818	1.74666	5.90681	8.67224	1.90399	0.249985	7.75705	0.54658	0.470063	8.95689	7.2976	40.9475	4.40909	8.25334	2.1606	18.0476	4.51448	1.90062	0.835937	1.98604	0.76437	0.010979	0.604384	0.128472	1.4661	0.46199	0.21934	0.820317	0.469685	0.36746	0.179624	0.0640297	0.0690588	0.26825	17.5721	34.03	17.8505	0.320167	2.83052
GSM5645904_Unknown_Carc	Unknown	BrM	65.8437	9.97488	9.46804	20.7044	1.23376	2.87187	1.74002	0.209709	0.303882	17.986	18.2611	20.7695	3.61506	7.67197	2.43256	42.5037	4.69057	6.55214	0.590199	6.43459	1.50352	0.299924	2.24566	0.380622	0.944461	15.7755	0.760974	0.462108	0.849735	0.359971	0.34544	0.181303	0.792493	0.475873	30.8061	41.3509	24.2909	0.0551212	0.0198702
LB3855T	Endometrial	BrM	12.9329	9.0835	13.2546	10.3445	0.308846	0.514929	5.15681	0.584414	0.741529	2.50054	2.81545	15.5333	4.94894	8.77621	3.48679	49.5802	2.61968	6.21047	0.697787	7.50482	1.86704	0.337771	0.740308	0.306845	0.321975	5.04594	0.469496	0.262985	1.12196	0.640286	0.341319	0.162231	0.095084	0.187437	23.7826	32.163	14.739	22.4347	0.864836
LB3858T	Breast	BrM	22.558	82.1835	125.018	9.12923	0.416801	0	5.96252	0	0	0	0	14.4246	5.06232	9.21692	1.33852	19.7756	2.94023	7.51254	0.576557	8.78361	0.736027	0.247583	0.618957	0	0.309479	0	0.371374	0.123791	0.247583	0	0.123791	0	0	0.123791	29.1548	45.8576	17.3131	7.45704	1.6037
LB3878T	Colorectal	BrM	8.29223	58.0248	44.2955	35.274	0.28955	0.197492	6.44228	2.47464	4.86919	5.02363	6.43431	31.8438	3.58357	9.32026	3.81918	74.5746	2.86957	0.574352	0.687582	0.352529	1.20733	0.0104736	0.109785	0.146416	0.183517	0.122063	0.0354179	0.0992465	0.124963	0.273928	0.0260156	0.053182	0.00705478	0.066034	14.8118	26.6118	17.982	9.36077	0.169937
LB3894T	Uterine	BrM	6.80615	4.4073	8.63341	4.3712	0.442244	3.21434	4.21526	0.277319	0.137779	2.0358	1.13891	3.73594	3.95607	10.1625	3.95103	12.6567	2.49369	10.5824	2.51161	2.41615	1.69288	0.134961	0.440294	0.196702	0.291722	5.68729	0.278052	0.0392716	0.264316	0.24986	0.165446	0.143223	0.106847	0.203384	22.5892	29.4747	21.241	14.1764	0.007126
LB3955T	Endometrial	BrM	11.7146	6.40543	12.383	7.39398	0.737191	1.71103	3.90665	2.11219	2.60239	1.11866	1.38139	10.6974	1.80096	3.86766	0.38271	42.3073	1.96663	1.0811	0.480927	0.803532	0.561896	0.0570622	0.656575	0.347268	0.476095	0.642453	0.128897	0.00621286	0.70873	0.388952	0.208986	0.103948	0.379596	0.330231	18.798	23.0542	11.0178	7.4838	1.85515
LB3985T	Melanoma	BrM	9.2193	4.2576	9.35109	4.88703	1.48761	4.33488	5.75899	0.968617	1.51533	1.53692	1.27504	8.24449	1.59059	5.88054	1.07819	16.9341	3.75023	2.11081	1.00248	1.09335	1.31587	0.133508	1.98498	0.304987	0.807102	3.42602	0.228978	0.00936079	1.06692	0.479633	0.235689	0.105025	0.608207	0.895745	27.0622	34.4191	24.0273	13.8778	4.77852
LB4022T	Gastric	BrM	27.5235	9.56592	16.1064	12.7271	0.570545	2.69523	3.3865	1.67975	2.94176	2.53505	3.1754	18.7095	3.21239	4.12287	0.932798	26.4591	4.81962	2.23765	0.868263	1.92242	0.575597	0.199558	1.33392	0.49702	1.78371	1.90706	0.362453	0.0303725	0.701543	0.448128	0.0233282	0.314518	0.672921	0.467404	23.7393	34.7984	20.8769	21.9351	3.79396
LB4104T	Adenoid.cystic	BrM	8.73008	4.49144	5.18507	2.39399	0.282912	1.88576	6.8947	0.87583	0.470436	2.00358	1.24626	12.4388	2.11455	6.4992	2.07428	28.4762	1.11185	0.82582	0.132998	0.724107	0.805046	0.112098	0.381458	0.425326	0.184178	0.0518247	0.165026	0.0097579	0.332648	0.190372	0.140306	0.0448119	0.0557197	0.270793	17.6327	12.3969	10.9557	16.3291	7.4448
Met5109T	Melanoma	BrM	9.05671	1.68756	9.59426	46.3171	0.0961775	3.72905	5.06316	1.14267	0.14771	4.77729	16.6156	81.6608	1.6267	2.53811	0.504759	6.54034	9.79535	11.0346	1.07334	5.3019	0.478548	0.338049	0.637474	0.38875	0.465187	9.21276	0.263056	0.0643812	1.05529	0.294196	0.287984	0.219227	0.185875	0.241398	19.5232	16.1469	9.21041	6.93677	0.912518
LB3899T	Endometrial	BrM.ICB	4.71249	6.89535	8.33456	8.67818	0.205387	0.211502	6.32293	0.305933	3.2842	4.99145	3.49376	10.1719	3.64659	7.88191	1.981	55.5344	1.66281	64.1108	3.28565	24.2863	1.81483	3.56921	1.15399	0.513688	1.10316	82.8592	3.97446	0.234716	3.47427	1.80053	0.738102	0.953821	0.295529	0.244815	41.0106	38.4791	27.4845	0.0980739	0.0987142
LB3912T	RCC	BrM.ICB	31.2868	5.64185	7.61786	2.97033	1.22857	0.369548	15.6123	0.158839	0.460564	0.890384	0.785124	6.93737	3.09381	9.17804	2.44015	34.188	2.03816	1.56232	0.547924	0.93637	1.44733	0.133893	0.715175	0.237887	0.958029	2.51279	0.309378	0.0464791	0.238929	0.205057	0.102408	0.122621	0.354762	0.459424	44.2165	73.8503	27.927	51.0909	11.5481
LB3976T	Lung	BrM.ICB	10.0611	4.06442	14.5708	3.1491	0.462815	1.12301	6.16856	1.00828	0.943201	0.624077	0.576528	6.35421	1.94477	4.21211	0.570646	23.4142	1.36831	7.93577	0.806732	9.91476	0.406224	0.511092	1.05093	0.712289	0.426078	3.09454	1.04897	0.0973754	2.10966	0.971581	0.424568	0.199392	0.143467	0.35417	18.4115	23.3283	15.991	17.2969	7.15706
LB4067T	Melanoma	BrM.ICB	12.8022	4.76026	12.539	6.0618	0.461969	3.06054	1.73394	0.700756	0.819461	1.47418	0.712903	6.47297	2.62903	5.13897	1.09476	21.0145	3.05602	5.85282	0.593699	1.03155	0.938876	0.145032	3.84273	0.712105	1.23739	6.13119	0.434239	0.00225643	1.18365	0.226741	0.345962	0.0548853	1.52731	2.04156	30.2136	31.3265	18.1112	0.912123	0.0188824
LB4071T	Ovarian	BrM.ICB	6.33627	1.54648	3.20485	3.91895	0.0908039	0.696151	6.51572	1.54679	1.10887	0.389817	0.546585	3.05173	2.37712	5.04451	1.11081	13.7794	2.92232	13.1619	2.38479	6.21114	1.08519	1.03526	3.6125	0.969386	1.27789	27.7163	1.86765	0.138627	3.21475	1.14434	1.06115	0.345598	1.55608	1.79398	39.5252	38.6262	15.7948	15.7685	7.23898
LB4508_On-Surgery_CD45_GEX	Melanoma	BrM.ICB	17.7528	55.0024	24.9239	18.3102	1.51054	0.705761	3.18344	0.70968	0.57259	3.0336	0.572178	5.3272	3.34376	8.0145	4.97945	19.5425	2.91575	4.54339	0.942615	1.32327	1.89834	0	1.35481	0.635665	0.495118	5.44838	0.417052	2.02455	0.284391	0.39849	0.0654994	0.0569008	0.349781	0.415098	17.6518	26.1995	20.9149	8.1773	0.37214
LB4646_On-Surgery_CD45_GEX	Melanoma	BrM.ICB	2.83581	28.2292	9.61345	5.69986	0.236517	5.50024	1.50553	1.14593	2.28515	12.3704	7.55942	18.2912	2.99496	5.99444	3.29275	65.8026	2.34834	3.92235	0.247115	1.04536	2.55158	0.0803993	1.19968	0.419871	0.319281	12.135	0.262304	0.384123	0.487489	0.332995	0.150767	0.0565335	0.40136	0.26439	11.5932	22.5267	17.0968	18.3222	4.56194
LB4808_On-Surgery_CD45_GEX	Melanoma	BrM.ICB	13.699	21.2595	30.4955	8.72848	0.558316	0.752797	4.88006	1.24795	1.18844	2.89971	2.20698	3.23444	2.48249	4.19417	0.804468	7.12576	2.38233	16.2322	3.95477	17.9922	1.05593	1.64171	2.65051	1.04324	1.44257	10.1426	2.42808	15.215	4.48131	2.22258	1.17183	1.52997	0.98739	0.641613	33.6282	60.3434	28.8584	17.3416	0.0129123
Post_P23	Melanoma	BrM.ICB	5.82451	0.837032	2.11295	8.29532	0	0	28.1734	1.61112	0.0065031	3.22388	1.16399	0	0.595731	1.41583	0.159915	0.320993	8.69508	3.55454	2.10968	2.65887	0.156397	0.40159	14.2888	2.83249	6.4222	0.279907	1.44875	0.969869	2.68114	2.09073	2.95272	1.48196	7.40806	3.54866	19.9948	37.7136	19.0432	11.9023	1.87868

[truncated: 6 more sheets: 3D and S3D, 3F, 3G, 4A, 5B, 5F]
